# Supplementary material for: PHF13 epigenetically activates TGFβ driven epithelial to mesenchymal transition
Source: Cell Death Dis. 2022 May 21;13(5):487. doi: 10.1038/s41419-022-04940-4 (PMC9124206; doi:10.1038/s41419-022-04940-4)
Supplement: Supplementary file 4 — Dataset 1 [file 41419_2022_4940_MOESM4_ESM.xlsx]

## Sheet: antibodies
	Cat.No.	WB	Co-IP	ChIP	Source
PHF13	A7854	1：500	2 µg		ABclonal Technology
PHF13	customization	1：1000		5 µg	ABclonal Technology
ACTB	AC038	1：2000			ABclonal Technology
H3	ab1791	1：3000			abcam
EZH2	5246T	1：1000	2 µg	5 µg	Cell Signaling Technology
H3K27me3	A2363	1：1000			ABclonal Technology
CDH1	3195T	1：1000			Cell Signaling Technology
CDH2	13116T	1：1000			Cell Signaling Technology
EpCAM	A1107	1：500			ABclonal Technology
SNAI1	3879T	1:1000			Cell Signaling Technology
H3K27me3	pAb-195-050	-		1 µg	Diagenode
H3K4me3	A2357	-		1 µg	ABclonal Technology
H3K27ac	39155	-		1 µg	Active Motif
IgG	ab172730	-	2 µg	1 µg	abcam

## Sheet: primers
Genes	Species	Forward primers (5' - 3')	Reverse primers (5' - 3')	application	Source
36B4	Human	GTCCTCGTGGAAGTGACATCG	CTGTCTTCCCTGGGCATCAC	mRNA	This study
PHF13	Human	AACATGGACTCTGACTCTTGCG	TAAAGGGAGTTCCTCCTTCGGA	mRNA	This study
CDH1	Human	GGGGTTAAGCACAACAGCAAC	CAAAATCCAAGCCCGTGGTG	mRNA	This study
MMP9	Human	ACTACTGTGCCTTTGAGTCCG	TCGCCAGTACTTCCCATCCTT	mRNA	This study
CDH2	Human	GCGTTATGTGTGTATCTTCACTGAG	AATCTGCAGGCTCACTGCTC	mRNA	This study
EpCAM	Human	AGCGAGTGAGAACCTACTGGA	CGCGTTGTGATCTCCTTCTG	mRNA	This study
SNAI1	Human	CTATGCCGCGCTCTTTCCT	GCTGCTGGAAGGTAAACTCTGGA	mRNA	This study
SNAI2	Human	CGGACCCACACATTACCTTGT	TTCTCCCCCGTGTGAGTTCTA	mRNA	This study
SOX9	Human	ATCTCCCCCAACGCCATCTT	CTGGGATTGCCCCGAGTG	mRNA	This study
PHF13-gRNA1	Human	CAAGCCCAGTAACTTCCTGCTGG		CRISPR/Cas9	This study
PHF13-gRNA2	Human	GTACCATTGACAGCGACGGCTGG		CRISPR/Cas9	This study
PHF13-genotype	Human	GTGTGATGCTGATGGGCAGAG	CGATATCCACATTCCTGCAGCTT	Genotyping	This study
PHF13	Human	GCTGACGCTAGCATGGACTCTGACTCTTGCG	GCTGACGGATCCGTCCAGGAACAGCTTCCG	coloning	This study
