# Supplementary material for: PHF13 epigenetically activates TGFβ driven epithelial to mesenchymal transition
Source: Cell Death Dis. 2022 May 21;13(5):487. doi: 10.1038/s41419-022-04940-4 (PMC9124206; doi:10.1038/s41419-022-04940-4)
Supplement: Supplementary file 5 — Dataset 2 [file 41419_2022_4940_MOESM5_ESM.xlsx]

## Sheet: sheet
Tissue	Factor	Condition	Control	Replicate	Peaks	Reads	Map%	Filt%	Dup%	ReadL	FragL	RelCC	SSD	RiP%	RiBL%
PANC1	EZH2	NC	Input_TF	1	21639	91179996	100	7.06	0	127	255	0.18	2.53	5.17	2.89
PANC1	PHF13	NC	Input_TF	1	19039	92834296	100	7.36	0	128	257	0.151	3.24	3.83	3.59
			Input_TF			55683846	100	8.85	0	115	231	0.0137	1.95	NA	3.24
PANC1	H3K4me3	NC	Input_NC1	1	30770	38277880	100	6.14	0	115	232	0.301	1.36	39.7	1.5
PANC1	H3K4me3	NC	Input_NC2	2	35417	58342253	100	5.82	0	120	241	0.536	2.13	56.6	1.46
PANC1	H3K4me3	NCT	Input_NCT1	1	39202	70530837	100	5.84	0	118	237	0.352	2.14	57	1.35
PANC1	H3K4me3	NCT	Input_NCT2	2	36308	53027280	100	5.83	0	117	235	0.425	1.75	48.8	1.46
PANC1	H3K4me3	PHFT	Input_PHFT1	1	29869	53072333	100	6.06	0	117	235	0.362	1.22	42	1.66
PANC1	H3K4me3	PHFT	Input_PHFT2	2	33491	77537688	100	7.14	0	119	239	0.331	2.35	43.5	2.46
PANC1	H3K27ac	NC	Input_NC1	1	19413	71372139	100	7.23	0	117	235	0.271	1.45	11.3	2.59
PANC1	H3K27ac	NC	Input_NC2	2	25929	70273942	100	7.69	0	118	237	0.326	1.94	18.3	3.11
PANC1	H3K27ac	NCT	Input_NCT1	1	36104	85382062	100	6.22	0	116	233	0.333	2.97	35.4	2.26
PANC1	H3K27ac	NCT	Input_NCT2	2	27110	81851449	100	6.72	0	115	232	0.319	1.59	22.8	2.35
PANC1	H3K27ac	PHFT	Input_PHFT1	1	36004	80419595	100	8.05	0	116	233	0.255	0.807	34.89	2.82
PANC1	H3K27ac	PHFT	Input_PHFT2	2	32403	89207502	100	6.79	0	116	233	0.317	3.25	30.6	2.63
PANC1	H3K27me3	NC	Input_NC1	1	198211	72554470	100	7.62	0	119	239	0.251	0.994	37.2	1.68
PANC1	H3K27me3	NC	Input_NC2	2	165717	81938839	100	7.45	0	119	239	0.236	1.09	35.8	1.36
PANC1	H3K27me3	NCT	Input_NCT1	1	118061	86657025	100	7.24	0	118	237	0.296	0.701	29.8	1.34
PANC1	H3K27me3	NCT	Input_NCT2	2	111490	89505972	100	7.12	0	120	241	0.386	1.12	24.4	1.24
PANC1	H3K27me3	PHFT	Input_PHFT1	1	159573	82619020	100	7.45	0	118	237	0.232	1.04	29.16	1.28
PANC1	H3K27me3	PHFT	Input_PHFT2	2	107730	76785045	100	7.26	0	119	239	0.34	1.16	24.1	1.31
			Input_NC1			52660180	100	8.74	0	112	225	0.246	2.13	NA	4.19
			Input_NC2			75342233	100	9.56	0	118	237	0.224	3.08	NA	4.95
			Input_NCT1			54785091	100	10	0	115	231	0.129	2.77	NA	5.56
			Input_NCT2			66830486	100	9.21	0	115	231	0.185	2.69	NA	4.77
			Input_PHFT1			36110678	100	9.06	0	116	233	0.222	2.09	NA	5.03
			Input_PHFT2			62872932	100	9.53	0	115	231	0.194	2.8	NA	5.05
