# Supplementary material for: PHF13 epigenetically activates TGFβ driven epithelial to mesenchymal transition
Source: Cell Death Dis. 2022 May 21;13(5):487. doi: 10.1038/s41419-022-04940-4 (PMC9124206; doi:10.1038/s41419-022-04940-4)
Supplement: Supplementary file 6 — Dataset 3 [file 41419_2022_4940_MOESM6_ESM.xlsx]

## Sheet: DE.PHFv.sNC
ID	PHF	NC	baseMean	log2FoldChange	lfcSE	stat	pvalue	padj
MYOM3	5.46237	0	2.73119	5.00406	1.69529	2.95174	0.00315993	0.00875477
FOXS1	7.40246	0.924738	4.1636	3.00349	1.29465	2.31992	0.020345	0.0443602
NDRG2	1.49197	10.3145	5.90324	-2.78886	1.20867	-2.30738	0.0210336	0.0456821
MRAP2	0.990549	11.5236	6.25709	-3.54105	1.29477	-2.73489	0.0062402	0.0158531
HMCN1	12.8689	2.75049	7.80971	2.21945	0.941665	2.35694	0.0184261	0.0406357
TMEM132E	13.3991	2.79794	8.0985	2.26734	0.899892	2.51957	0.0117498	0.0275418
PPP1R14C	1.48787	14.7721	8.12998	-3.31328	1.13212	-2.9266	0.00342685	0.00939648
ARHGAP30	14.8541	1.80202	8.32807	3.02226	1.17814	2.56527	0.0103095	0.0246121
FAM189A1	1.9852	15.1039	8.54457	-2.93203	1.07252	-2.73378	0.00626122	0.0159034
ANKRD34B	2.47022	15.768	9.11911	-2.67142	1.05748	-2.52621	0.0115302	0.0270747
PRRG2	16.3133	2.75049	9.53189	2.56244	0.987257	2.59552	0.00944489	0.0227976
SUN3	18.3108	1.39897	9.85489	3.72092	1.05955	3.51179	0.000445107	0.00151717
C16orf74	1.9811	17.8307	9.9059	-3.17222	1.10028	-2.8831	0.00393782	0.0105967
CASP16	16.3666	4.19692	10.2818	1.96954	0.86642	2.2732	0.0230143	0.0493714
CPNE4	19.3054	1.37524	10.3403	3.80313	1.13788	3.3423	0.000830886	0.00266039
LBH	3.9622	16.7877	10.3749	-2.07517	0.629108	-3.29859	0.00097172	0.00305762
SYT8	2.96755	17.807	10.3873	-2.58689	0.966328	-2.67703	0.00742769	0.018461
SRSF12	17.7889	3.27218	10.5305	2.45141	0.98035	2.50054	0.0124003	0.0288277
LRRC32	3.48127	17.6412	10.5612	-2.34325	0.942468	-2.4863	0.0129081	0.0298363
CRH	20.3124	0.924738	10.6186	4.45785	1.24584	3.57819	0.00034598	0.00121573
FAM124A	3.46487	18.4473	10.9561	-2.4126	0.87286	-2.76402	0.00570945	0.0146785
NUDT10	17.8135	4.12573	10.9696	2.10478	0.86966	2.42024	0.0155105	0.0350095
FGFBP1	19.2849	4.14946	11.7172	2.21542	0.927319	2.38906	0.0168916	0.0376952
ADRA1D	18.8286	5.02674	11.9277	1.8976	0.823407	2.30457	0.0211905	0.0459629
IGFN1	21.2783	3.22472	12.2515	2.7196	0.81928	3.31951	0.00090177	0.00286735
FAM78A	4.46772	20.0361	12.2519	-2.1646	0.868383	-2.49268	0.0126782	0.0294124
ACRBP	23.2512	1.39897	12.3251	4.06456	1.13339	3.5862	0.000335534	0.00118246
MSANTD1	3.9622	20.8185	12.3903	-2.39322	0.887828	-2.69559	0.00702648	0.0175854
AC007382.1	19.8151	5.05047	12.4328	1.96779	0.826423	2.38109	0.0172614	0.0384238
KCNC1	24.2336	1.37524	12.8044	4.13139	1.14514	3.60777	0.000308843	0.00109828
CISH	5.93919	21.2215	13.5804	-1.83721	0.699604	-2.62608	0.00863755	0.0210783
C1orf147	3.45667	23.7113	13.584	-2.77438	0.892724	-3.10777	0.00188504	0.00553371
KIAA1324	3.94989	23.569	13.7594	-2.5746	0.873473	-2.94754	0.00320311	0.00885964
ZNF618	5.94329	21.7907	13.867	-1.87339	0.748659	-2.50232	0.0123381	0.0287133
ADAMTS17	6.44062	21.3164	13.8785	-1.72606	0.742599	-2.32436	0.0201063	0.0439263
COL8A2	5.44597	23.1422	14.2941	-2.08652	0.758231	-2.75182	0.00592647	0.0151486
B3GAT1	3.46077	25.2761	14.3684	-2.86828	0.896085	-3.2009	0.00136999	0.00415273
HIST1H3B	22.8277	5.95147	14.3896	1.93257	0.75279	2.56722	0.0102519	0.0244922
TNFSF13B	3.46897	25.3235	14.3962	-2.86905	0.91305	-3.14227	0.00167643	0.00497287
AC135178.1	24.7555	4.14946	14.4525	2.5752	0.844617	3.04896	0.00229639	0.00658862
FOXA1	4.93224	24.0432	14.4877	-2.28279	0.929262	-2.45656	0.0140275	0.0320893
RP11-894J14.5	22.7703	6.37825	14.5743	1.82713	0.76259	2.39595	0.0165771	0.0371055
FGD3	5.45007	23.7588	14.6044	-2.12269	0.847654	-2.50419	0.0122732	0.0285774
RHOH	22.7867	6.4969	14.6418	1.81323	0.727717	2.49167	0.0127145	0.029481
SEC14L5	28.1507	1.80202	14.9763	3.94628	1.2236	3.22514	0.00125912	0.00385618
SLC40A1	3.46487	27.1018	15.2833	-2.96841	0.830603	-3.5738	0.000351842	0.00123437
ADAMTS18	27.2544	4.14946	15.702	2.71371	0.828633	3.27492	0.00105693	0.00330154
NFAM1	4.95274	26.5567	15.7547	-2.42144	0.903093	-2.68128	0.00733418	0.0182589
LYL1	24.2623	7.27926	15.7708	1.72566	0.658675	2.6199	0.00879568	0.0213935
AEBP1	24.7842	6.97113	15.8777	1.83289	0.800591	2.28942	0.0220548	0.0475965
C1S	25.2569	6.56808	15.9125	1.95272	0.752856	2.59375	0.00949345	0.0228833
ZDHHC22	26.2598	6.11758	16.1887	2.11867	0.609123	3.47823	0.00050474	0.00169696
SPDYE2B	6.95025	25.4422	16.1962	-1.87342	0.713422	-2.62596	0.0086404	0.0210814
IL2RG	2.98395	29.4255	16.2047	-3.30631	0.909756	-3.63429	0.000278752	0.00100361
NSUN7	27.2421	5.19284	16.2175	2.40419	0.858495	2.80048	0.00510271	0.013301
ESRP1	4.45952	28.1689	16.3142	-2.65963	0.818761	-3.24836	0.00116071	0.00358366
PCDHGC5	24.2336	8.74942	16.4915	1.46786	0.609129	2.40977	0.0159625	0.0359048
NPR1	6.91744	26.3669	16.6422	-1.92882	0.790474	-2.44007	0.0146842	0.0334137
DOCK2	29.174	4.19692	16.6855	2.80616	0.728336	3.85285	0.000116753	0.000458977
KCNH3	2.47842	31.0381	16.7582	-3.64686	0.914875	-3.98619	6.71441e-05	0.000275258
ADAP2	6.45292	27.2679	16.8604	-2.08059	0.763846	-2.72383	0.00645291	0.0163125
JPH3	5.94329	27.9791	16.9612	-2.23658	0.780376	-2.86603	0.00415655	0.0111134
KCNE2	33.1116	1.4227	17.2672	4.56535	1.20038	3.80325	0.000142809	0.000549713
GJB6	26.7858	7.75349	17.2697	1.78124	0.763912	2.33173	0.0197149	0.0431562
LMO2	1.48377	34.5713	18.0275	-4.53893	1.07594	-4.21858	2.45841e-05	0.000110371
DYNC1I1	29.7616	6.9474	18.3545	2.10007	0.712278	2.94839	0.00319432	0.00883718
LYG1	5.45417	31.678	18.5661	-2.54039	0.738906	-3.43805	0.00058592	0.00193855
AKAP6	33.169	4.12573	18.6474	2.99995	0.727867	4.12156	3.76308e-05	0.00016266
MMP28	4.43902	33.0533	18.7461	-2.89449	0.825707	-3.50547	0.000455794	0.00154805
FSTL4	28.2491	9.27111	18.7601	1.60941	0.600194	2.68148	0.00732983	0.0182519
MT1F	29.7247	8.60704	19.1659	1.77498	0.642971	2.76059	0.00576973	0.0148191
SMIM5	31.6607	7.42163	19.5411	2.09561	0.7011	2.98903	0.00279862	0.0078651
SPNS3	33.1444	5.9752	19.5598	2.46825	0.727614	3.39225	0.000693219	0.00225984
CCL7	35.6516	3.77014	19.7108	3.25976	0.751918	4.33527	1.45584e-05	6.85039e-05
AC005609.1	31.6689	7.84841	19.7586	2.01233	0.789411	2.54915	0.0107987	0.0256209
NAT16	7.42296	32.698	20.0605	-2.13646	0.730906	-2.92303	0.00346638	0.00948727
DOC2B	7.43117	32.7926	20.1119	-2.142	0.698224	-3.06779	0.00215652	0.0062303
RTN4RL2	6.92564	34.0729	20.4993	-2.29862	0.654237	-3.51344	0.000442346	0.00150815
CLDN16	30.1933	11.0494	20.6213	1.44838	0.625269	2.31641	0.0205358	0.0447402
RIBC1	32.1785	9.15246	20.6655	1.80948	0.764041	2.3683	0.0178701	0.0396064
TMEM130	9.91369	31.5119	20.7128	-1.67126	0.708383	-2.35925	0.0183118	0.0404344
NEURL2	34.6938	6.97113	20.8325	2.31927	0.659031	3.51921	0.000432841	0.00148143
SYTL4	5.94329	36.0411	20.9922	-2.60032	0.710478	-3.65996	0.000252258	0.000917721
TLL2	6.92974	35.5194	21.2246	-2.35772	0.643461	-3.66412	0.000248191	0.000905341
PCDHGA6	10.4233	32.176	21.2997	-1.62881	0.638745	-2.55001	0.0107719	0.0255847
RND2	36.6052	6.44944	21.5273	2.50301	0.716113	3.49527	0.000473583	0.0016007
BCL2L10	41.681	1.39897	21.54	4.90686	1.06077	4.62574	3.73258e-06	1.96555e-05
C1orf106	8.89033	34.2153	21.5528	-1.94152	0.52478	-3.69968	0.000215869	0.000799712
ADCY5	6.43652	37.2739	21.8552	-2.53497	0.587779	-4.3128	1.61203e-05	7.50307e-05
AOAH	36.6626	7.32672	21.9947	2.31713	0.691875	3.34906	0.000810865	0.00260193
CLDN20	32.6881	11.5948	22.1415	1.49752	0.589384	2.54083	0.0110591	0.0261437
RP11-574K11.31	9.89729	34.6899	22.2936	-1.80661	0.744208	-2.42757	0.0152005	0.0343944
IL1A	34.7143	10.0297	22.372	1.78355	0.660843	2.6989	0.00695698	0.0174278
DRAXIN	34.135	10.7413	22.4381	1.67876	0.464055	3.61759	0.000297355	0.00106257
PCDHB13	35.1378	10.1009	22.6194	1.79543	0.686621	2.61488	0.00892576	0.0216822
CRLF1	15.3597	29.9947	22.6772	-0.967194	0.373157	-2.59192	0.00954424	0.0229915
TMEM233	37.1353	8.3701	22.7527	2.15442	0.588389	3.66155	0.000250697	0.000913227
CCDC69	4.46362	41.1393	22.8015	-3.20349	0.794758	-4.03077	5.55953e-05	0.000231987
KRT37	45.0597	0.948468	23.0041	5.60322	1.15475	4.85232	1.22026e-06	7.01427e-06
FMO5	35.1747	11.0494	23.1121	1.66834	0.605167	2.75682	0.0058366	0.0149591
EVI2B	10.9042	35.4007	23.1525	-1.70017	0.708055	-2.40118	0.0163424	0.0366541
OR1F1	9.41226	36.8946	23.1534	-1.97146	0.608046	-3.24229	0.00118573	0.00365581
SLC14A1	38.089	8.32264	23.2058	2.19483	0.728756	3.01175	0.00259749	0.00735107
DHDH	34.217	12.567	23.392	1.44868	0.599488	2.41654	0.0156689	0.03534
AC110619.2	11.4016	36.5865	23.994	-1.68204	0.582483	-2.88771	0.0038806	0.0104659
ACP5	40.0701	8.32264	24.1964	2.2684	0.544139	4.16878	3.06236e-05	0.000134624
C16orf71	36.6421	12.0928	24.3674	1.60334	0.576413	2.78159	0.00540933	0.0139961
HERC6	9.38356	39.3841	24.3838	-2.06936	0.740187	-2.79572	0.00517842	0.0134825
NUP62CL	10.8796	38.4834	24.6815	-1.82158	0.794217	-2.29355	0.0218161	0.0471354
PRRX1	10.8837	38.5068	24.6953	-1.82396	0.645928	-2.82378	0.00474602	0.0124665
HIST1H4I	12.3511	37.3214	24.8362	-1.59466	0.621606	-2.56539	0.010306	0.0246082
NOL4	38.6396	11.6423	25.1409	1.73488	0.620788	2.79464	0.00519578	0.0135224
EGR3	10.3987	40.1668	25.2827	-1.94975	0.509642	-3.82572	0.000130389	0.000506002
CD79A	49.5151	1.82575	25.6704	4.74648	0.859855	5.52009	3.38825e-08	2.52026e-07
SYPL2	9.38356	41.9692	25.6764	-2.15872	0.786974	-2.74306	0.00608698	0.0155112
KCNA7	15.3474	36.0885	25.7179	-1.23263	0.451931	-2.72747	0.00638222	0.0161514
LAPTM5	14.3445	37.3926	25.8685	-1.3816	0.419026	-3.29717	0.000976661	0.00307099
VASH2	9.43687	42.3244	25.8806	-2.16716	0.737197	-2.93973	0.00328502	0.00905984
NAT1	9.88908	42.443	26.1661	-2.10089	0.616582	-3.40732	0.000656039	0.00214864
DENND2C	11.8866	40.6173	26.2519	-1.77303	0.591914	-2.99542	0.00274069	0.00772678
SLC17A7	15.3433	37.6295	26.4864	-1.29609	0.518424	-2.50006	0.0124173	0.0288518
CDH4	10.3987	42.68	26.5393	-2.03825	0.670468	-3.04004	0.0023655	0.00676067
DNAJC12	36.6134	16.5504	26.5819	1.14287	0.50322	2.27112	0.0231398	0.0496007
RAB38	9.39996	43.8895	26.6447	-2.22245	0.613314	-3.62367	0.000290451	0.00104179
FAM71E1	42.0799	12.0691	27.0745	1.80453	0.592071	3.04782	0.00230508	0.0066093
GAL3ST4	14.8459	39.6214	27.2336	-1.41663	0.51112	-2.77162	0.00557785	0.014379
MESP2	44.5624	10.0772	27.3198	2.13874	0.568888	3.75951	0.000170248	0.000645623
LA16c-431H6.6	15.3802	39.74	27.5601	-1.37044	0.564524	-2.4276	0.0151989	0.0343944
ADAM23	39.6055	15.7917	27.6986	1.32962	0.521852	2.54789	0.0108377	0.0256797
AC074091.13	42.5977	13.2545	27.9261	1.67881	0.608575	2.7586	0.00580503	0.0148983
TRIM22	13.354	42.6562	28.0051	-1.67639	0.586079	-2.86035	0.00423175	0.0113031
GPR150	45.516	10.5514	28.0337	2.10589	0.722506	2.9147	0.00356036	0.00970854
CDH15	14.8377	41.4234	28.1306	-1.48141	0.554101	-2.67353	0.00750574	0.0186194
FSBP	14.8541	41.4708	28.1625	-1.48177	0.563555	-2.62933	0.00855535	0.020897
GRM4	15.3392	41.0915	28.2153	-1.42129	0.524484	-2.70988	0.00673067	0.016931
CMPK2	7.42296	49.7223	28.5726	-2.74392	0.635452	-4.31805	1.57413e-05	7.34465e-05
FAM218A	46.5517	10.6701	28.6109	2.12699	0.734261	2.89677	0.00377026	0.0102036
HOXA13	13.3376	43.9128	28.6252	-1.71956	0.701751	-2.45038	0.0142706	0.0325895
RASL10A	43.0827	14.4165	28.7496	1.58287	0.562807	2.81245	0.00491654	0.0128535
ARMC3	43.5923	13.9423	28.7673	1.64769	0.567851	2.90162	0.00371236	0.0100838
SLC8A1	10.8755	47.1616	29.0186	-2.1151	0.570914	-3.70475	0.000211596	0.000785193
ASXL3	41.6359	17.0721	29.354	1.28527	0.546871	2.35023	0.0187617	0.0412664
WDR88	42.6223	16.3134	29.4679	1.38951	0.568924	2.44234	0.0145923	0.0332215
ASPHD2	9.90549	49.0352	29.4703	-2.3051	0.575579	-4.00483	6.20609e-05	0.000256394
AC107021.1	15.8365	43.1071	29.4718	-1.44321	0.500373	-2.88428	0.00392315	0.0105636
TTPA	15.8529	43.6051	29.729	-1.45891	0.5436	-2.6838	0.00727913	0.0181422
KPNA7	41.1139	18.4236	29.7688	1.15611	0.475257	2.4326	0.014991	0.034044
BGN	52.9021	6.7813	29.8417	2.95523	0.960634	3.07634	0.00209562	0.0060715
ADAM12	48.9891	11.168	30.0786	2.13812	0.547543	3.90492	9.42549e-05	0.000377559
INA	58.3973	2.34744	30.3724	4.65327	0.872405	5.33384	9.61578e-08	6.69232e-07
TEX15	18.3231	43.3678	30.8454	-1.24332	0.519098	-2.39516	0.016613	0.0371794
SMO	9.91369	51.9277	30.9207	-2.38876	0.525697	-4.54398	5.52017e-06	2.81768e-05
CACNB4	13.3663	49.7698	31.568	-1.89697	0.572081	-3.31591	0.000913449	0.00290033
PAPLN	22.7703	42.7986	32.7845	-0.91194	0.400783	-2.2754	0.0228821	0.0491512
UNC5B	8.94365	57.31	33.1268	-2.68264	0.527514	-5.08544	3.66776e-07	2.31312e-06
TRIML2	13.8554	52.6152	33.2353	-1.92474	0.523639	-3.67571	0.000237192	0.000867836
ACOT11	13.88	52.6626	33.2713	-1.92438	0.544084	-3.53691	0.000404836	0.00139745
NKAIN1	52.0182	14.6534	33.3358	1.82236	0.523088	3.48385	0.000494257	0.00166508
DNAH10	20.8056	46.142	33.4738	-1.14969	0.46173	-2.48996	0.0127759	0.029577
GIP	51.488	15.6968	33.5924	1.7133	0.458621	3.73575	0.000187154	0.000702726
ZDHHC11B	12.8771	54.4172	33.6472	-2.07956	0.62303	-3.33782	0.00084438	0.00270165
TBC1D10C	16.342	51.0026	33.6723	-1.64316	0.540698	-3.03896	0.00237398	0.00678345
KCTD19	52.4253	15.1751	33.8002	1.78658	0.591329	3.0213	0.00251695	0.007149
IL34	14.8377	52.8762	33.857	-1.8316	0.522166	-3.5077	0.000452001	0.00153673
OGDHL	17.3736	50.5521	33.9628	-1.54259	0.632129	-2.4403	0.014675	0.0333984
TTYH1	22.2812	45.6915	33.9863	-1.03635	0.447444	-2.31615	0.0205502	0.0447637
SPEG	19.8274	48.442	34.1347	-1.2898	0.45472	-2.83647	0.00456149	0.0120484
IGDCC4	51.0194	17.3565	34.1879	1.55007	0.550457	2.81596	0.00486315	0.0127339
TNS4	49.9304	18.7554	34.3429	1.40915	0.602052	2.34059	0.0192535	0.0422294
CT62	53.4814	15.2938	34.3876	1.8079	0.512827	3.52536	0.000422911	0.00145118
SP6	16.8147	52.6863	34.7505	-1.64697	0.569185	-2.89355	0.00380912	0.0102982
GPR37	21.8044	47.7783	34.7913	-1.13085	0.461045	-2.45279	0.0141753	0.032383
PRSS33	65.8817	4.52877	35.2053	3.8435	0.6652	5.77797	7.56092e-09	6.19539e-08
EXPH5	55.0226	15.6731	35.3479	1.81009	0.502712	3.60066	0.000317414	0.00112605
HIC1	53.5512	17.6175	35.5843	1.60557	0.479524	3.34826	0.000813216	0.00260884
KREMEN1	4.96095	66.2493	35.6051	-3.74037	0.635142	-5.88903	3.88469e-09	3.32008e-08
LRRC3DN	21.788	49.4854	35.6367	-1.18306	0.442301	-2.6748	0.00747747	0.0185687
MICALCL	52.4458	18.8504	35.6481	1.47362	0.469722	3.13721	0.00170562	0.00505157
ZEB2	22.2648	49.3193	35.792	-1.14758	0.460633	-2.49131	0.0127274	0.0294904
GOLGA8H	21.3194	51.2874	36.3034	-1.2671	0.448754	-2.8236	0.00474878	0.0124713
HMSD	11.8661	60.9615	36.4138	-2.36	0.546896	-4.31526	1.59416e-05	7.42287e-05
S100A5	51.9649	21.1503	36.5576	1.29507	0.556775	2.32602	0.0200173	0.0437461
BMP2	16.3092	56.8121	36.5606	-1.79909	0.452688	-3.97424	7.06029e-05	0.000288548
WDR65	57.4108	16.2897	36.8503	1.82106	0.552633	3.29524	0.000983384	0.0030914
CCDC176	11.8866	61.8863	36.8864	-2.38044	0.480971	-4.94923	7.45068e-07	4.46403e-06
GPR37L1	21.7757	52.8758	37.3257	-1.28057	0.539975	-2.37153	0.0177148	0.0393017
TNFRSF18	15.372	60.4165	37.8942	-1.97426	0.555395	-3.5547	0.000378408	0.00131646
CD274	11.8907	64.1388	38.0147	-2.43189	0.53596	-4.53745	5.69385e-06	2.90077e-05
C1orf115	11.862	64.5181	38.19	-2.44247	0.543909	-4.49057	7.10312e-06	3.54278e-05
PRKG1	52.9964	23.569	38.2827	1.16907	0.439079	2.66256	0.00775494	0.0191669
MSLN	13.8759	63.072	38.474	-2.18409	0.538453	-4.05624	4.98689e-05	0.000209869
KL	61.8334	15.1989	38.5161	2.02276	0.50789	3.98267	6.81446e-05	0.000279015
CCDC136	21.7839	55.4843	38.6341	-1.34838	0.429968	-3.13599	0.00171273	0.00507036
CEBPA	15.3802	61.9575	38.6688	-2.01094	0.594753	-3.38114	0.000721858	0.00234573
MGAT4A	22.7785	54.749	38.7638	-1.26617	0.477166	-2.65352	0.00796564	0.0196221
AC007773.3	61.3607	16.7639	39.0623	1.87622	0.523147	3.58641	0.000335259	0.0011818
AC069547.1	18.8491	59.6337	39.2414	-1.66233	0.518734	-3.20458	0.00135259	0.0041084
MTMR8	22.7744	55.9111	39.3427	-1.29554	0.486068	-2.66535	0.00769074	0.0190189
P2RY2	24.2705	54.4646	39.3676	-1.16669	0.369737	-3.15545	0.0016025	0.00477591
TAS1R3	61.9565	17.0009	39.4787	1.86146	0.438252	4.24747	2.16201e-05	9.8325e-05
CNN1	67.3942	11.5711	39.4827	2.54333	0.471971	5.38875	7.09514e-08	5.0301e-07
C10orf107	55.9394	23.2846	39.612	1.26875	0.450437	2.81672	0.00485171	0.0127065
NR0B2	64.3447	15.0565	39.7006	2.08919	0.565037	3.69743	0.000217795	0.00080528
DMC1	57.8343	21.9802	39.9072	1.39289	0.578967	2.40582	0.0161363	0.0362651
KIAA1614	56.9012	23.2134	40.0573	1.29623	0.456531	2.8393	0.00452128	0.0119588
NOS3	57.0283	23.1659	40.0971	1.30064	0.476775	2.728	0.00637189	0.0161383
HBQ1	60.4235	19.7754	40.0995	1.61802	0.605171	2.67366	0.00750294	0.0186183
PFN4	57.9697	22.8815	40.4256	1.34612	0.475951	2.82827	0.00467997	0.0123197
GABRA4	61.4099	19.4907	40.4503	1.6571	0.634981	2.60969	0.00906241	0.021978
SSTR2	24.2336	56.9778	40.6057	-1.23404	0.479819	-2.57188	0.0101147	0.0242044
SYN1	56.9709	24.5886	40.7798	1.21398	0.48001	2.52908	0.0114362	0.0268919
SCIN	16.8639	65.0869	40.9754	-1.94974	0.685788	-2.84307	0.00446818	0.011856
GDPD3	26.7407	55.4843	41.1125	-1.05275	0.419579	-2.50907	0.012105	0.0282352
ZNF19	26.7694	56.0531	41.4113	-1.06804	0.470851	-2.26832	0.0233098	0.049941
COBLL1	26.2311	56.8121	41.5216	-1.11468	0.458795	-2.42959	0.0151157	0.0342649
IL12RB1	22.7826	60.511	41.6468	-1.40934	0.508435	-2.77191	0.00557292	0.0143719
ADAP1	19.2972	64.1151	41.7062	-1.73212	0.504191	-3.43545	0.000591579	0.00195387
KLF5	23.7814	59.7524	41.7669	-1.32876	0.472034	-2.81497	0.00487814	0.0127606
SCG5	58.0189	25.6083	41.8136	1.18293	0.478802	2.47059	0.0134889	0.031039
TRPV3	57.9451	26.0113	41.9782	1.15828	0.43024	2.69218	0.00709866	0.0177493
DTX4	10.4028	74.0265	42.2147	-2.83097	0.512648	-5.52224	3.34697e-08	2.4943e-07
FOXO4	58.4178	26.1533	42.2856	1.15595	0.434856	2.65824	0.00785498	0.0193854
GDF5	71.8168	12.9701	42.3935	2.47058	0.553988	4.45963	8.2102e-06	4.04491e-05
TEX22	64.924	20.2256	42.5748	1.67949	0.461534	3.63892	0.00027378	0.000988615
KLHDC7B	27.6903	58.1161	42.9032	-1.06924	0.436116	-2.45174	0.0142166	0.0324718
KCNQ4	25.7338	60.1554	42.9446	-1.22434	0.474142	-2.58222	0.00981674	0.0235584
SLC24A5	64.8297	21.3164	43.0731	1.60646	0.45763	3.51039	0.000447446	0.00152398
C11orf96	72.2773	13.8948	43.086	2.38065	0.497372	4.78646	1.69746e-06	9.51478e-06
FCHO1	28.2491	58.2348	43.2419	-1.04396	0.41836	-2.49537	0.0125827	0.029201
RTEL1	58.4711	28.1452	43.3081	1.05403	0.444562	2.37093	0.0177432	0.0393449
EPHB3	20.3411	66.7235	43.5323	-1.71414	0.499213	-3.43368	0.000595453	0.00196569
ANKHD1-EIF4EBP3	24.7924	63.3564	44.0744	-1.35402	0.431909	-3.13497	0.00171872	0.00508357
SLC12A5	24.3156	63.8544	44.085	-1.39353	0.482603	-2.88752	0.00388292	0.0104659
SCN1B	20.7892	67.9801	44.3847	-1.70873	0.450847	-3.79004	0.000150621	0.000577306
CBLN2	21.3071	67.9567	44.6319	-1.67185	0.454978	-3.67457	0.000238252	0.000871471
GXYLT2	23.2758	66.4625	44.8692	-1.51404	0.388983	-3.89231	9.92933e-05	0.000395243
KLRG1	63.9253	26.13	45.0276	1.29508	0.456274	2.83838	0.00453427	0.011986
TCTE3	65.8366	24.5412	45.1889	1.42489	0.446875	3.18856	0.00142981	0.00430464
NXPH4	23.2594	67.1978	45.2286	-1.5295	0.456478	-3.35064	0.000806247	0.00258898
HPDL	62.9429	27.6472	45.2951	1.18555	0.463768	2.55634	0.0105778	0.0251805
RPH3AL	22.2566	68.9998	45.6282	-1.63116	0.468092	-3.4847	0.000492697	0.00166025
CAMSAP3	16.8229	74.4533	45.6381	-2.14524	0.522268	-4.10755	3.99879e-05	0.000171596
C1QL4	26.2065	65.4428	45.8247	-1.32013	0.502079	-2.62933	0.0085554	0.020897
CLDN9	68.3848	23.3079	45.8464	1.54796	0.497352	3.1124	0.00185574	0.00545369
TGFA	24.2336	67.4822	45.8579	-1.47667	0.449485	-3.28525	0.00101893	0.0031941
NGFR	24.2459	67.9801	46.113	-1.48669	0.451241	-3.29468	0.000985338	0.00309608
MAGEE1	22.7539	69.8055	46.2797	-1.61781	0.484303	-3.3405	0.00083627	0.00267635
TLR3	7.41476	85.1942	46.3045	-3.52112	0.543709	-6.47611	9.41155e-11	9.99517e-10
FMN2	27.197	65.5615	46.3793	-1.26885	0.462568	-2.74306	0.006087	0.0155112
PROM2	30.2425	62.7164	46.4795	-1.05144	0.452458	-2.32383	0.0201345	0.0439733
PADI3	80.6252	12.4958	46.5605	2.69107	0.52218	5.15353	2.55627e-07	1.66828e-06
GALNT9	77.3079	16.2422	46.7751	2.25395	0.425412	5.29827	1.16902e-07	8.00626e-07
SLC34A3	25.7707	68.4306	47.1006	-1.40911	0.419624	-3.35802	0.000785022	0.00252387
PHOSPHO1	26.2967	69.7584	48.0276	-1.40869	0.391801	-3.59542	0.000323863	0.00114557
TMEM110	33.1731	63.0954	48.1343	-0.928358	0.403003	-2.3036	0.0212451	0.0460588
SBK1	21.8003	75.1645	48.4824	-1.78654	0.408345	-4.37506	1.21398e-05	5.81302e-05
GLI3	28.7095	68.2886	48.4991	-1.24874	0.462028	-2.70273	0.00687735	0.0172673
KLHDC9	67.8546	29.8052	48.8299	1.19031	0.441918	2.69352	0.00707026	0.0176883
ETV7	13.354	84.7678	49.0609	-2.66478	0.488796	-5.45172	4.98843e-08	3.62342e-07
EPHA10	20.3001	77.8912	49.0957	-1.94024	0.512597	-3.78511	0.000153642	0.000587
SNAP25	87.6697	10.5752	49.1224	3.0471	0.472459	6.44944	1.12265e-10	1.18283e-09
CORO2A	15.8201	82.5386	49.1794	-2.38253	0.486214	-4.90016	9.57592e-07	5.62094e-06
KB-1507C5.2	71.3564	27.2205	49.2884	1.38949	0.437433	3.17647	0.00149082	0.00447142
STYK1	23.7937	75.4251	49.6094	-1.666	0.442066	-3.76867	0.000164122	0.000623992
EPN3	68.2987	31.3462	49.8224	1.12269	0.425307	2.63971	0.00829773	0.0203648
PLB1	70.8509	28.9276	49.8892	1.28875	0.393768	3.27286	0.00106465	0.00332332
GPER1	31.6853	68.9994	50.3423	-1.12378	0.41292	-2.72154	0.00649792	0.0164076
OLFML2B	26.7038	74.0977	50.4008	-1.47127	0.470883	-3.12448	0.00178117	0.00525544
PLLP	30.1441	71.0862	50.6151	-1.23695	0.458116	-2.70008	0.00693222	0.0173756
ZDHHC11	31.1879	70.2797	50.7338	-1.17307	0.476574	-2.46147	0.0138369	0.0317297
ARMCX2	75.7872	26.533	51.1601	1.51843	0.395915	3.83524	0.000125439	0.000489364
ZNF837	31.2207	71.4181	51.3194	-1.19454	0.479464	-2.4914	0.012724	0.0294904
ZNF792	22.7949	80.618	51.7064	-1.82344	0.423818	-4.30241	1.68947e-05	7.83883e-05
ADORA2A	34.6651	69.6872	52.1762	-1.00769	0.402082	-2.50619	0.0122041	0.0284413
ALDH5A1	19.3301	85.5264	52.4282	-2.14587	0.474192	-4.52532	6.0304e-06	3.05004e-05
NPPA	25.2323	79.8597	52.546	-1.66056	0.431458	-3.84871	0.00011874	0.00046596
ZMYND12	88.7505	16.669	52.7098	2.4137	0.463485	5.20771	1.91181e-07	1.26949e-06
GCNT4	25.2569	81.5193	53.3881	-1.68987	0.418996	-4.03313	5.50388e-05	0.000229881
ADAMTS7	16.3707	90.6481	53.5094	-2.4705	0.337701	-7.31564	2.56158e-13	3.6574e-12
INSR	27.2667	79.8831	53.5749	-1.55137	0.442381	-3.50688	0.000453402	0.00154071
OTX1	24.2418	82.9417	53.5917	-1.7746	0.418377	-4.24162	2.21909e-05	0.000100714
AL591479.1	87.6123	20.3917	54.002	2.10491	0.460239	4.57351	4.79614e-06	2.47469e-05
AVPR2	27.7518	81.401	54.5764	-1.55144	0.444169	-3.49291	0.000477791	0.00161259
WNK4	92.5363	17.2144	54.8754	2.43042	0.491439	4.94551	7.5946e-07	4.54208e-06
CHRNA7	22.8113	87.2098	55.0106	-1.93572	0.444842	-4.35149	1.35219e-05	6.39809e-05
CGB7	30.2343	80.6421	55.4382	-1.41472	0.330284	-4.28335	1.841e-05	8.4945e-05
ISPD	76.3625	34.5472	55.4548	1.14251	0.396543	2.88118	0.0039619	0.0106507
TPBGL	80.6908	30.635	55.6629	1.39933	0.431377	3.24388	0.00117915	0.00363637
SEMA4D	30.6865	82.4674	56.577	-1.42656	0.410935	-3.4715	0.000517564	0.00173526
SLC16A6	77.7683	35.6143	56.6913	1.12705	0.452066	2.49311	0.0126628	0.0293817
SULT2B1	85.6353	27.8371	56.7362	1.62344	0.411458	3.94558	7.96055e-05	0.000323158
SLC22A31	18.8081	94.987	56.8976	-2.33643	0.391108	-5.97387	2.31697e-09	2.04455e-08
RINL	84.6284	29.6154	57.1219	1.51563	0.426439	3.55416	0.000379191	0.00131884
C12orf55	91.7016	22.5968	57.1492	2.01927	0.387101	5.21639	1.82448e-07	1.21581e-06
ARHGEF10L	33.6664	80.9976	57.332	-1.26596	0.391288	-3.23538	0.00121483	0.00373601
C9orf169	36.1284	78.8163	57.4723	-1.12426	0.410078	-2.74157	0.0061146	0.0155548
LRRN2	84.7391	30.6587	57.6989	1.47069	0.307559	4.78182	1.73713e-06	9.70037e-06
SCARF2	38.6027	77.678	58.1404	-1.00827	0.379324	-2.65807	0.00785898	0.0193881
GSAP	32.6922	83.8668	58.2795	-1.35855	0.395279	-3.43694	0.000588328	0.00194458
AP3B2	104.509	12.4484	58.4787	3.06775	0.447128	6.86102	6.8372e-12	8.16721e-11
FGFR2	21.788	95.2714	58.5297	-2.12923	0.418348	-5.08963	3.58764e-07	2.26904e-06
LCTL	79.692	37.4875	58.5898	1.08903	0.363992	2.99189	0.00277256	0.00780339
C10orf95	80.2057	37.2977	58.7517	1.10304	0.375142	2.94033	0.00327866	0.00904606
TLE2	40.5797	77.0614	58.8205	-0.925245	0.391629	-2.36255	0.0181495	0.0401415
UFSP1	86.7243	32.3184	59.5213	1.42357	0.410982	3.46383	0.000532546	0.0017801
TFCP2L1	37.6327	81.5193	59.576	-1.11451	0.402352	-2.76998	0.00560597	0.0144431
GRK1	80.7728	39.6454	60.2091	1.02984	0.437225	2.35539	0.0185032	0.0407585
FAM167B	79.1947	41.5183	60.3565	0.93098	0.331895	2.80504	0.00503103	0.013127
AZU1	41.1139	79.9543	60.5341	-0.959567	0.382278	-2.51013	0.0120687	0.0281752
SLC6A15	78.2657	42.9173	60.5915	0.865998	0.317134	2.7307	0.00631997	0.0160314
MADCAM1	83.7239	37.5824	60.6532	1.15751	0.372783	3.10504	0.00190251	0.0055825
EGLN3	42.6018	79.1244	60.8631	-0.892934	0.383109	-2.33076	0.0197663	0.0432543
THSD1	36.6298	85.1708	60.9003	-1.2168	0.437527	-2.78108	0.00541782	0.0140154
IL18R1	24.7514	97.2162	60.9838	-1.97288	0.379929	-5.19276	2.07195e-07	1.37103e-06
RLTPR	102.52	19.9649	61.2423	2.3638	0.396942	5.95501	2.60054e-09	2.27219e-08
VSTM2L	80.74	42.0875	61.4137	0.940263	0.375862	2.50162	0.0123627	0.0287505
HSPA6	43.0704	79.8593	61.4649	-0.890859	0.349401	-2.54967	0.0107824	0.0255989
ANO1	38.6519	84.3169	61.4844	-1.12603	0.434136	-2.59373	0.00949414	0.0228833
FRMD4B	35.6762	88.443	62.0596	-1.30957	0.424396	-3.08574	0.00203047	0.00590332
CCND2	26.7161	97.5246	62.1204	-1.86653	0.422259	-4.42034	9.85465e-06	4.78772e-05
EPPK1	38.1095	86.1668	62.1381	-1.17604	0.388136	-3.02997	0.00244574	0.00697205
FOSB	82.2484	42.4668	62.3576	0.953009	0.347506	2.74243	0.00609867	0.0155261
TMEM229B	18.3231	106.487	62.4052	-2.5385	0.42827	-5.92733	3.07905e-09	2.66751e-08
NHLRC1	102.667	22.1937	62.4306	2.20986	0.439953	5.02294	5.08866e-07	3.13494e-06
EN2	28.2778	96.647	62.4624	-1.77365	0.472158	-3.75648	0.000172321	0.00065274
CADPS2	34.1883	90.8613	62.5248	-1.41081	0.389439	-3.62266	0.00029159	0.00104475
RND1	44.0405	81.0688	62.5546	-0.879015	0.3402	-2.58382	0.00977126	0.0234704
CEACAM19	96.519	29.5442	63.0316	1.70753	0.362241	4.71379	2.43155e-06	1.32068e-05
IRX5	35.6516	91.7148	63.6832	-1.36371	0.376834	-3.61885	0.000295911	0.00105836
PCDHA4	84.1433	43.842	63.9927	0.940153	0.358244	2.62433	0.00868186	0.0211748
WFIKKN1	95.5982	32.5557	64.0769	1.55702	0.409504	3.80222	0.000143404	0.000551525
GIPC3	29.2273	99.1602	64.1938	-1.76317	0.343298	-5.13597	2.80694e-07	1.82027e-06
CDH17	81.6772	47.304	64.4906	0.789814	0.347386	2.27359	0.0229904	0.0493316
ZNF853	96.0504	33.0774	64.5639	1.54219	0.383613	4.02018	5.81548e-05	0.000241687
IZUMO4	88.6521	40.5227	64.5874	1.13266	0.396807	2.85443	0.00431147	0.0114998
ULBP2	31.6853	97.5243	64.6048	-1.62167	0.379159	-4.27702	1.89411e-05	8.71842e-05
FAM46A	28.6972	100.749	64.7231	-1.81113	0.375875	-4.81843	1.44689e-06	8.1792e-06
COX6B2	42.5977	88.2054	65.4015	-1.05158	0.374602	-2.80718	0.00499775	0.0130453
C7orf57	97.9454	32.8638	65.4046	1.57646	0.42073	3.74696	0.000178988	0.00067492
CAMK1	85.1749	45.7627	65.4688	0.89648	0.35081	2.55546	0.0106048	0.0252312
TCTEX1D4	98.0397	34.0017	66.0207	1.52515	0.392439	3.88633	0.000101773	0.000404507
MSS51	43.5636	89.1542	66.3589	-1.03304	0.36841	-2.80404	0.00504663	0.0131626
ADC	92.1744	40.8546	66.5145	1.17631	0.331039	3.55337	0.000380324	0.00132209
VSTM1	30.6701	102.504	66.5868	-1.74025	0.379565	-4.58486	4.54298e-06	2.35427e-05
ANKRD6	37.6162	95.5799	66.5981	-1.3452	0.371294	-3.62299	0.000291212	0.00104376
DAW1	106.478	27.2679	66.8729	1.96545	0.345604	5.68699	1.29295e-08	1.02048e-07
DRD2	130.239	4.64742	67.4431	4.81512	0.575876	8.36138	6.199e-17	1.26713e-15
SCG3	129.725	5.47724	67.6011	4.55195	0.524293	8.68207	3.88633e-18	8.75048e-17
RAB33A	93.0583	43.2495	68.1539	1.10817	0.385379	2.87552	0.00403358	0.0108215
BTG2	44.5706	91.7623	68.1664	-1.04236	0.344153	-3.02876	0.0024556	0.00699566
TRIM36	33.1772	103.191	68.1843	-1.63657	0.351387	-4.65744	3.20165e-06	1.71171e-05
C2orf81	91.0936	45.3834	68.2385	1.00633	0.349885	2.87617	0.00402529	0.0108058
CALB2	107.074	29.7103	68.3919	1.85187	0.389575	4.75356	1.99861e-06	1.10401e-05
TMOD2	35.1501	102.053	68.6016	-1.53765	0.377858	-4.06939	4.71361e-05	0.000199314
TRABD2A	31.6894	106.345	69.0169	-1.74737	0.372623	-4.68938	2.74033e-06	1.47455e-05
KLHL31	101.056	37.5349	69.2957	1.43013	0.381378	3.7499	0.000176908	0.000667645
GPR63	28.7341	110.305	69.5195	-1.9401	0.356336	-5.44459	5.19261e-08	3.76967e-07
NT5M	90.2097	49.2718	69.7407	0.870828	0.3516	2.47676	0.0132581	0.0305393
FRRS1	50.9866	88.7508	69.8687	-0.800889	0.331788	-2.41386	0.0157846	0.0355528
SLC38A5	106.951	33.7173	70.334	1.6652	0.326719	5.09673	3.45571e-07	2.19604e-06
SLC39A8	34.1719	106.938	70.5548	-1.64555	0.416952	-3.94662	7.92619e-05	0.000321861
LY75	46.9875	94.1572	70.5723	-1.00248	0.369054	-2.71636	0.00660046	0.0166286
ST8SIA4	45.0761	96.386	70.7311	-1.09705	0.347414	-3.15775	0.0015899	0.00474048
XKR7	127.242	14.2978	70.7702	3.15211	0.389804	8.0864	6.14543e-16	1.13579e-14
ARG2	48.0396	93.6118	70.8257	-0.962979	0.352649	-2.7307	0.00632005	0.0160314
ACE	90.2015	51.4535	70.8275	0.811031	0.346746	2.33898	0.0193367	0.042398
COL6A3	121.751	21.1266	71.439	2.52206	0.352066	7.1636	7.85838e-13	1.05097e-11
CYP4V2	33.2018	109.688	71.445	-1.72401	0.347339	-4.96348	6.92395e-07	4.16721e-06
TRIP6	98.2284	45.0749	71.6516	1.12218	0.443687	2.52921	0.011432	0.0268867
PRRG4	24.2992	119.623	71.9613	-2.29962	0.767256	-2.99721	0.00272467	0.00768983
DNAH1	30.2179	113.767	71.9922	-1.91253	0.350613	-5.45481	4.90241e-08	3.56677e-07
ADAMTS14	105.989	38.341	72.1649	1.46678	0.320831	4.57181	4.83526e-06	2.49391e-05
METTL25	48.582	96.0541	72.3181	-0.984028	0.343995	-2.86059	0.00422853	0.0112967
SRCRB4D	95.631	49.4613	72.5461	0.948105	0.399023	2.37607	0.0174982	0.03886
CADM4	48.0847	97.4056	72.7452	-1.01905	0.359704	-2.83302	0.00461098	0.0121646
CLDN11	115.397	30.2082	72.8026	1.93642	0.406059	4.76881	1.85321e-06	1.02925e-05
RP11-795F19.5	41.1303	105.776	73.4532	-1.36211	0.364987	-3.73194	0.000190011	0.000711845
CCDC149	50.5262	96.6707	73.5985	-0.935821	0.320192	-2.92268	0.00347028	0.009496
CREB3L3	119.216	28.0977	73.6566	2.08387	0.452238	4.6079	4.06752e-06	2.12678e-05
HSPA12A	23.7609	123.654	73.7076	-2.37856	0.335912	-7.08092	1.43205e-12	1.84475e-11
ANO5	39.5686	108.029	73.7986	-1.448	0.436368	-3.31829	0.000905705	0.00287848
GBP1	41.077	106.7	73.8887	-1.3769	0.379811	-3.62523	0.00028871	0.00103582
HCG27	95.0271	52.7575	73.8923	0.849835	0.337626	2.51709	0.0118328	0.0277071
AKR1E2	113.93	34.5472	74.2383	1.71952	0.331739	5.18334	2.17952e-07	1.43579e-06
CXCL3	34.1309	114.454	74.2924	-1.74518	0.364712	-4.78509	1.70907e-06	9.56376e-06
GMPR	40.0906	108.858	74.4741	-1.4419	0.399606	-3.60832	0.000308188	0.00109654
CDX2	49.4946	100.654	75.0745	-1.02289	0.35895	-2.84967	0.00437647	0.0116522
SNX22	55.0062	95.4375	75.2219	-0.795876	0.327914	-2.42709	0.0152207	0.0344341
FAM198B	114.846	36.2784	75.5623	1.66671	0.326416	5.10609	3.2889e-07	2.09504e-06
PRR5	54.9447	96.3863	75.6655	-0.809831	0.339177	-2.38763	0.0169572	0.0378289
MT1M	124.316	27.173	75.7445	2.19152	0.349002	6.27938	3.39918e-10	3.31619e-09
PRRX2	55.442	96.647	76.0445	-0.80131	0.336769	-2.3794	0.0173407	0.0385617
NPW	102.581	50.0779	76.3296	1.03207	0.358576	2.87826	0.00399876	0.0107411
PAPPA	102.475	51.6192	77.0469	0.988071	0.302779	3.26334	0.00110107	0.00342117
LNP1	103.486	51.4298	77.4577	1.01001	0.339922	2.9713	0.00296543	0.00829535
CORO1A	43.5595	111.49	77.5249	-1.35539	0.378055	-3.58516	0.000336871	0.00118685
IGFBPL1	120.892	34.2865	77.5893	1.81937	0.365389	4.97927	6.38241e-07	3.864e-06
GLI1	45.6022	110.352	77.9769	-1.27671	0.326809	-3.90661	9.36009e-05	0.000375617
C2orf48	104.423	51.8799	78.1514	1.00713	0.382718	2.63153	0.00850014	0.0207849
ATP6AP1L	112.951	43.4393	78.1953	1.38294	0.381097	3.62883	0.000284711	0.00102285
GP1BA	52.4827	104.448	78.4653	-0.992702	0.356075	-2.7879	0.00530503	0.0137691
TM4SF19	117.419	40.6885	79.0537	1.52924	0.334978	4.56518	4.99064e-06	2.5651e-05
TSPAN33	24.2377	134.063	79.1505	-2.46654	0.356554	-6.91771	4.58991e-12	5.59322e-11
EXOC3L4	46.0052	112.936	79.4708	-1.2956	0.418216	-3.09792	0.00194884	0.00569586
KCNG1	38.5781	120.998	79.7882	-1.64849	0.344177	-4.78964	1.67077e-06	9.38098e-06
ATL1	103.954	56.2904	80.1223	0.884528	0.335353	2.6376	0.00834949	0.0204767
FAM109B	127.275	33.077	80.1761	1.94091	0.364623	5.32307	1.02032e-07	7.05317e-07
DDN	103.519	56.9307	80.2246	0.863239	0.347842	2.4817	0.0130758	0.0301611
YJEFN3	57.9697	103.096	80.5331	-0.830656	0.329839	-2.51837	0.01179	0.0276215
ALG14	55.9599	105.539	80.7493	-0.914755	0.318501	-2.87206	0.00407801	0.0109253
TRAF3IP3	106.572	55.1995	80.8859	0.947689	0.412655	2.29657	0.0216435	0.0468158
GPR110	111.414	51.0504	81.2323	1.12788	0.340722	3.31026	0.000932083	0.00295174
NRGN	30.6783	132	81.3393	-2.10493	0.383802	-5.48443	4.14802e-08	3.04623e-07
COL22A1	116.416	46.2844	81.3503	1.33175	0.274618	4.84946	1.23796e-06	7.09454e-06
SCNN1B	116.889	45.9762	81.4325	1.34827	0.364775	3.69616	0.000218881	0.000808171
HMGN5	44.5993	118.556	81.5776	-1.41121	0.324681	-4.34646	1.3835e-05	6.53543e-05
CCDC89	117.435	46.1183	81.7768	1.34738	0.329885	4.08438	4.41942e-05	0.000188188
IFI44	54.4843	109.522	82.003	-1.00828	0.347979	-2.89753	0.00376113	0.0101851
RNF180	48.0601	116.114	82.0868	-1.27358	0.322461	-3.94956	7.82964e-05	0.000318231
ADORA1	47.4971	117.394	82.4457	-1.30492	0.348158	-3.74807	0.000178203	0.00067234
FYN	106.478	59.847	83.1624	0.829569	0.312492	2.65469	0.00793819	0.0195654
MBLAC1	115.421	51.6192	83.5204	1.15961	0.315003	3.68127	0.000232079	0.000851936
NEURL1B	44.061	123.773	83.9168	-1.49003	0.37226	-4.00266	6.26337e-05	0.00025868
NAP1L2	44.6157	123.322	83.9689	-1.4674	0.33208	-4.41881	9.92479e-06	4.81586e-05
MLXIPL	40.6002	127.519	84.0596	-1.65099	0.310654	-5.31458	1.06905e-07	7.35943e-07
PDX1	42.0348	126.309	84.1719	-1.58759	0.417504	-3.80257	0.000143202	0.000551067
FAM155B	126.277	42.3485	84.3125	1.58012	0.325199	4.85892	1.18025e-06	6.79016e-06
C10orf90	117.966	51.2399	84.6027	1.20241	0.336723	3.57092	0.000355725	0.001247
TMEM121	42.6305	126.902	84.7664	-1.57451	0.341239	-4.6141	3.94811e-06	2.07085e-05
FEZ1	38.1095	132.119	85.1142	-1.79332	0.368452	-4.86716	1.13216e-06	6.54743e-06
MCIDAS	62.3595	110.589	86.4744	-0.82591	0.334786	-2.46698	0.0136258	0.0312996
B3GNT6	127.74	46.0233	86.8816	1.4703	0.283327	5.18943	2.1094e-07	1.39235e-06
SOX18	57.8712	115.995	86.9333	-1.00264	0.359835	-2.78639	0.00532986	0.0138227
TEC	63.4033	110.589	86.9963	-0.802312	0.342233	-2.34435	0.0190604	0.0418611
ALPPL2	111.965	63.4747	87.7198	0.817078	0.340414	2.40025	0.016384	0.0367287
GGT1	113.925	61.5541	87.7397	0.885755	0.324068	2.73324	0.00627147	0.0159264
PYGO1	65.3352	110.589	87.9622	-0.758578	0.302582	-2.50701	0.0121756	0.0283848
RDM1	119.285	57.1443	88.2148	1.06408	0.335095	3.17545	0.00149606	0.00448581
LYPD5	62.8855	114.217	88.5511	-0.861719	0.321876	-2.67717	0.0074246	0.0184602
SOX8	48.5574	128.752	88.6548	-1.40654	0.334585	-4.20383	2.62434e-05	0.000116953
TCP11L2	121.283	56.1955	88.7391	1.10849	0.308716	3.59066	0.000329842	0.00116394
USP2	40.6043	137.193	88.8987	-1.75646	0.319615	-5.49555	3.89505e-08	2.87314e-07
ZNF433	67.8423	110.139	88.9906	-0.698555	0.303029	-2.30524	0.0211529	0.0459037
GRTP1	61.8744	117.085	89.4799	-0.921308	0.343227	-2.68425	0.00726918	0.0181246
NBPF11	64.8625	115.687	90.2748	-0.834174	0.289731	-2.87913	0.0039877	0.0107136
PSCA	125.229	55.7924	90.5105	1.16563	0.320066	3.64185	0.000270687	0.000978547
AP000974.1	117.419	64.471	90.945	0.865957	0.381409	2.27041	0.0231825	0.0496843
G0S2	68.3561	113.6	90.9781	-0.734929	0.25081	-2.93022	0.00338719	0.0093146
TMC8	141.542	40.6173	91.0796	1.80065	0.33743	5.33636	9.48285e-08	6.61364e-07
FKBP1C	136.198	48.5843	92.3914	1.48791	0.30408	4.89313	9.92426e-07	5.80493e-06
GRIP1	69.3507	115.474	92.4123	-0.734577	0.293783	-2.50041	0.012405	0.0288288
MMP9	67.3942	117.726	92.5602	-0.805477	0.246996	-3.2611	0.00110982	0.00344253
KNDC1	57.8999	130.72	94.3099	-1.17453	0.300995	-3.90216	9.53378e-05	0.000381667
PTGER1	127.279	61.5544	94.4169	1.04885	0.294594	3.56032	0.000370402	0.00129267
HEATR4	121.324	67.8377	94.5808	0.838108	0.273562	3.06369	0.00218628	0.00630669
CD27	125.771	63.7357	94.7534	0.980468	0.287326	3.41239	0.000643956	0.00211479
AIF1L	68.8329	122.231	95.532	-0.828792	0.32763	-2.52966	0.0114173	0.0268712
P4HA3	72.8484	118.485	95.6669	-0.699928	0.258168	-2.71114	0.00670526	0.0168735
WNK2	55.0472	136.41	95.7288	-1.31028	0.342138	-3.82968	0.000128311	0.000499251
MAP10	142.134	49.8172	95.9754	1.51158	0.294671	5.1297	2.90201e-07	1.87735e-06
GLIPR2	36.1038	156.043	96.0736	-2.11107	0.344462	-6.12858	8.86655e-10	8.23933e-09
ARL14	63.3623	129.581	96.4718	-1.03312	0.334751	-3.08624	0.00202708	0.00589604
FN1	71.2293	122.919	97.074	-0.787566	0.314965	-2.50048	0.0124024	0.0288277
PKP2	61.3279	133.471	97.3993	-1.12085	0.35039	-3.19887	0.00137967	0.00417635
CLDN6	181.669	13.705	97.6872	3.71717	0.368097	10.0983	5.61885e-24	2.00995e-22
C3orf33	67.8834	127.709	97.7961	-0.91155	0.287482	-3.1708	0.0015202	0.00455306
RHOBTB1	121.299	74.3346	97.8169	0.706248	0.296155	2.38472	0.0170921	0.0380852
TRMT10A	76.2518	120.358	98.3049	-0.658975	0.287826	-2.28949	0.0220509	0.0475963
TMEM81	136.741	60.0605	98.4007	1.18679	0.288208	4.11782	3.82468e-05	0.000165136
C2orf27A	70.3741	126.807	98.5907	-0.85031	0.307546	-2.76482	0.00569541	0.0146537
LOXL4	123.773	74.0502	98.9119	0.742129	0.255919	2.89987	0.00373323	0.0101268
PRSS27	135.278	62.8822	99.0799	1.10537	0.286327	3.86052	0.000113146	0.00044598
TVP23C	66.3463	132.214	99.28	-0.994539	0.305733	-3.25297	0.00114207	0.00353267
CTSO	69.8152	129.037	99.4259	-0.885778	0.285953	-3.09763	0.00195074	0.00569891
ANKRD61	65.3844	133.731	99.5578	-1.03291	0.295377	-3.49693	0.00047065	0.00159281
COL21A1	143.523	56.3141	99.9185	1.34943	0.322511	4.18413	2.86257e-05	0.00012651
IL15	36.6749	163.394	100.035	-2.15557	0.32921	-6.54772	5.84224e-11	6.32569e-10
ACER2	73.3457	127.78	100.563	-0.801602	0.293533	-2.73087	0.00631668	0.016029
TMEM8B	62.3841	138.877	100.63	-1.154	0.312491	-3.6929	0.000221712	0.000817038
RRAD	123.847	77.417	100.632	0.676254	0.247832	2.72869	0.00635872	0.0161142
STARD5	59.4042	142.03	100.717	-1.25785	0.289208	-4.34928	1.36582e-05	6.45649e-05
ADSSL1	76.7778	125.077	100.927	-0.704484	0.275338	-2.55861	0.0105091	0.0250438
ANKRD29	126.835	75.1645	101	0.753919	0.295888	2.54799	0.0108345	0.0256766
TTC39B	65.8653	136.862	101.363	-1.05413	0.306679	-3.43725	0.000587658	0.00194285
KBTBD3	128.34	74.5007	101.42	0.785043	0.311799	2.51778	0.0118096	0.0276576
RIMS3	71.3318	132.569	101.951	-0.894332	0.270033	-3.31194	0.000926524	0.00293624
DLL1	29.2232	175.202	102.213	-2.58444	0.307193	-8.41306	3.99436e-17	8.30516e-16
ANK3	58.4629	148.409	103.436	-1.34403	0.28501	-4.71573	2.40848e-06	1.30868e-05
CLDN23	78.7712	128.681	103.726	-0.708651	0.297921	-2.37866	0.0173759	0.0386204
NHS	75.7175	132.878	104.298	-0.811455	0.300439	-2.7009	0.0069152	0.017346
BATF3	52.9595	156.043	104.501	-1.55884	0.306826	-5.08054	3.76362e-07	2.36685e-06
ITGAM	56.9627	152.32	104.642	-1.41997	0.309259	-4.59152	4.40026e-06	2.2846e-05
NUDT8	77.7519	132.214	104.983	-0.765763	0.286321	-2.67449	0.00748419	0.0185772
SUSD3	47.0449	163.015	105.03	-1.79234	0.309017	-5.80015	6.62548e-09	5.47951e-08
AMT	142.578	67.8377	105.208	1.07112	0.286255	3.74184	0.00018268	0.000687479
KRT86	172.824	38.9102	105.867	2.15274	0.301633	7.13694	9.54331e-13	1.2586e-11
AC132872.2	82.6842	129.202	105.943	-0.644231	0.272889	-2.36078	0.0182364	0.0402909
CTD-2162K18.4	145.643	66.7944	106.219	1.12314	0.285451	3.93463	8.3326e-05	0.000337027
ESPN	57.9574	154.527	106.242	-1.41396	0.308132	-4.58883	4.45735e-06	2.31243e-05
ATP2A1	135.134	77.8678	106.501	0.796366	0.332123	2.39781	0.0164936	0.0369496
PLEKHB1	133.704	80.9976	107.351	0.723754	0.295594	2.44847	0.0143464	0.0327228
C7orf31	76.2436	140.94	108.592	-0.886196	0.27335	-3.24198	0.00118702	0.00365895
WNT5A	75.2899	142.006	108.648	-0.916121	0.272367	-3.36355	0.000769469	0.00248226
PRSS16	64.8789	154.241	109.56	-1.25033	0.275002	-4.54663	5.45118e-06	2.78567e-05
PSORS1C1	84.6858	134.727	109.706	-0.670299	0.260162	-2.57647	0.00998151	0.0239193
IL17REL	52.0223	167.757	109.89	-1.68929	0.365552	-4.6212	3.81523e-06	2.00748e-05
CCDC107	152.549	67.5771	110.063	1.1755	0.275139	4.27237	1.93406e-05	8.88692e-05
DEPTOR	81.71	138.545	110.127	-0.761184	0.328043	-2.32038	0.0203205	0.0443141
PLXNA2	74.7188	145.658	110.188	-0.963169	0.349818	-2.75334	0.00589903	0.0150929
SEMA6C	68.8042	151.799	110.302	-1.14173	0.2609	-4.37613	1.20805e-05	5.78672e-05
C9orf117	142.541	78.4129	110.477	0.861693	0.291403	2.95704	0.00310603	0.00862373
LMX1B	32.2195	189.192	110.706	-2.55476	0.310011	-8.24088	1.70952e-16	3.32581e-15
RNASET2	76.6999	146.37	111.535	-0.931387	0.295233	-3.15475	0.00160637	0.0047853
TPK1	67.2671	155.901	111.584	-1.21186	0.310606	-3.90161	9.55567e-05	0.000382428
AVIL	154.912	69.0943	112.003	1.16357	0.284734	4.08653	4.37879e-05	0.000186699
CAMK2N2	150.054	74.0028	112.028	1.02032	0.269373	3.78775	0.000152018	0.000581284
TLR2	50.5016	173.875	112.188	-1.7833	0.298327	-5.97768	2.26341e-09	2.00128e-08
GNAZ	78.2329	146.275	112.254	-0.902301	0.292389	-3.08596	0.00202899	0.00590029
SPDYE2	86.6792	137.857	112.268	-0.66912	0.275067	-2.43257	0.014992	0.034044
COL4A1	51.0071	174.183	112.595	-1.77178	0.260215	-6.80891	9.83376e-12	1.14587e-10
KRT81	201.912	23.7825	112.847	3.09282	0.345593	8.94932	3.57694e-19	8.7017e-18
KCNQ2	85.6517	140.323	112.987	-0.712345	0.270257	-2.63581	0.00839374	0.0205663
RET	72.3839	153.602	112.993	-1.08491	0.293412	-3.69757	0.000217669	0.000805037
TMEM25	81.7346	145.326	113.53	-0.83123	0.326209	-2.54815	0.0108295	0.0256694
ADAM32	37.6532	190.638	114.146	-2.34045	0.301507	-7.7625	8.32726e-15	1.38168e-13
SERPINI1	154.517	74.4058	114.462	1.05438	0.272619	3.86758	0.000109919	0.000433985
WDR78	149.018	80.4522	114.735	0.889704	0.26451	3.3636	0.000769329	0.00248226
GCSAM	167.974	62.7398	115.357	1.41981	0.273587	5.18961	2.10731e-07	1.39166e-06
PINX1	150.621	80.3336	115.477	0.906344	0.263115	3.44467	0.00057175	0.00189638
C1QTNF1	53.9583	177.407	115.683	-1.71689	0.276452	-6.21046	5.283e-10	5.05035e-09
RHOV	57.4354	174.088	115.762	-1.5998	0.287858	-5.5576	2.73503e-08	2.07025e-07
HYKK	142.549	90.1264	116.338	0.661702	0.282015	2.34634	0.0189589	0.0416519
FGFBP3	175.73	58.3772	117.054	1.5912	0.308402	5.1595	2.47616e-07	1.61998e-06
FZD9	86.1449	148.362	117.253	-0.78328	0.282439	-2.77328	0.00554952	0.0143198
SLITRK2	59.8974	174.965	117.431	-1.54694	0.307308	-5.03385	4.80719e-07	2.97255e-06
SRXN1	67.4762	168.445	117.96	-1.32021	0.345663	-3.81935	0.000133806	0.000518359
POU2F2	149.063	87.5179	118.291	0.767264	0.304234	2.52196	0.0116704	0.0273798
ASGR1	178.796	58.0212	118.409	1.62178	0.276678	5.86161	4.58399e-09	3.88283e-08
ADHFE1	153.913	83.2498	118.582	0.885138	0.298615	2.96414	0.00303528	0.00846406
CTD-2054N24.2	89.6508	148.385	119.018	-0.725986	0.265662	-2.73274	0.00628096	0.0159444
AC018816.3	65.8407	172.689	119.265	-1.39039	0.272504	-5.10227	3.35606e-07	2.13578e-06
SLC18B1	54.9939	183.857	119.426	-1.74094	0.285189	-6.10449	1.03129e-09	9.49719e-09
CSF2	73.8102	165.527	119.669	-1.16622	0.307206	-3.79621	0.000146924	0.000564409
REC8	84.1597	156.637	120.398	-0.89497	0.316075	-2.83151	0.00463286	0.0122151
TET1	43.5267	197.325	120.426	-2.17935	0.306923	-7.10066	1.24166e-12	1.60883e-11
TMEM145	182.619	59.0171	120.818	1.62868	0.282087	5.77369	7.75545e-09	6.34698e-08
PARM1	91.1059	150.898	121.002	-0.72731	0.256059	-2.8404	0.00450564	0.0119269
GRIN1	81.2086	161.45	121.329	-0.991674	0.292536	-3.38992	0.000699139	0.00227802
FAM89A	55.4502	187.603	121.527	-1.75873	0.291575	-6.03182	1.62123e-09	1.46163e-08
CTAGE4	95.0517	148.172	121.612	-0.639752	0.27147	-2.35662	0.0184422	0.040651
ZC3H12B	87.5221	155.712	121.617	-0.830604	0.302861	-2.74253	0.00609687	0.0155245
TNFRSF9	42.61	200.668	121.639	-2.23568	0.29122	-7.67694	1.62935e-14	2.6409e-13
SLC25A18	62.8404	180.513	121.677	-1.52208	0.304123	-5.00482	5.59147e-07	3.41467e-06
LEF1	60.9823	182.743	121.862	-1.58362	0.298389	-5.30723	1.11302e-07	7.64241e-07
HTR7	89.1699	155.356	122.263	-0.801797	0.249372	-3.21527	0.00130323	0.00397093
KBTBD8	78.6482	167.045	122.847	-1.08655	0.313178	-3.46942	0.000521581	0.00174652
PCSK1N	170.428	75.9706	123.199	1.16384	0.262512	4.43347	9.27273e-06	4.52483e-05
FAM151B	76.2846	170.365	123.325	-1.15949	0.25575	-4.53367	5.79663e-06	2.94636e-05
AP1M2	163.609	83.179	123.394	0.975779	0.310639	3.14121	0.00168254	0.00498987
NOTCH3	168.348	79.219	123.784	1.08603	0.257083	4.22445	2.39528e-05	0.000107828
SAMD11	58.4055	189.856	124.131	-1.69973	0.255202	-6.66032	2.73236e-11	3.06573e-10
RTP4	72.2691	177.146	124.708	-1.29359	0.282759	-4.5749	4.76453e-06	2.45934e-05
TPSG1	33.6623	215.891	124.777	-2.68065	0.303573	-8.83034	1.04357e-18	2.46218e-17
SAMD13	156.425	94.1335	125.279	0.73232	0.275627	2.65692	0.00788584	0.0194508
OSR2	88.7177	163.347	126.032	-0.880595	0.278582	-3.16099	0.00157235	0.00469447
JAKMIP3	72.8484	180.68	126.764	-1.31023	0.30543	-4.28979	1.78838e-05	8.27469e-05
CKMT2	176.314	77.3221	126.818	1.18738	0.26734	4.44147	8.93468e-06	4.37431e-05
NAALAD2	161.406	92.6637	127.035	0.801891	0.254972	3.14501	0.00166079	0.00492975
CDKL2	63.8678	190.591	127.229	-1.57686	0.269556	-5.84984	4.92039e-09	4.14665e-08
C1orf74	157.563	98.7331	128.148	0.672125	0.282557	2.37872	0.0173728	0.0386201
GGN	174.744	81.78	128.262	1.09553	0.256751	4.26689	1.98214e-05	9.07965e-05
PTPMT1	162.483	94.2758	128.379	0.785327	0.243698	3.22254	0.00127058	0.00388235
CUX2	88.6521	168.919	128.786	-0.929678	0.258614	-3.59485	0.000324576	0.00114748
CELSR2	90.6414	167.591	129.116	-0.88696	0.260122	-3.40978	0.000650141	0.00213352
CCDC8	103.017	155.238	129.127	-0.590738	0.251572	-2.34818	0.0188652	0.0414662
ZNF717	167.847	90.5057	129.176	0.890882	0.270658	3.29153	0.000996425	0.00312944
ANKRD18B	74.283	184.284	129.283	-1.31088	0.265445	-4.93844	7.87505e-07	4.69715e-06
ANXA9	103.514	156.233	129.874	-0.593779	0.250253	-2.37272	0.0176577	0.0391814
PCSK4	159.388	103.689	131.539	0.621115	0.260886	2.38079	0.0172756	0.0384491
TIGD7	188.718	75.5679	132.143	1.32203	0.256438	5.15538	2.53122e-07	1.65518e-06
GDPD5	79.1865	186.845	133.016	-1.23676	0.263461	-4.69427	2.67565e-06	1.44324e-05
RBP4	172.372	94.7501	133.561	0.863409	0.264221	3.26775	0.00108406	0.00337363
FBXO25	167.867	103.096	135.482	0.703548	0.277927	2.53141	0.0113605	0.0267518
ANKRD37	168.443	102.907	135.675	0.710411	0.277815	2.55714	0.0105536	0.025132
RNASEL	91.2125	181.604	136.408	-0.993903	0.252714	-3.93292	8.39209e-05	0.000339124
TNFSF10	50.5262	222.34	136.433	-2.13817	0.265707	-8.04711	8.47729e-16	1.54743e-14
FBXO43	166.482	107.673	137.077	0.630062	0.273975	2.29971	0.0214646	0.0464664
RAB20	98.5124	175.7	137.106	-0.834399	0.267159	-3.12323	0.0017888	0.00527329
MCC	178.825	95.9351	137.38	0.896317	0.297776	3.01004	0.00261211	0.00738775
CAPN11	169.343	107.507	138.425	0.656589	0.265042	2.47731	0.0132378	0.0305031
ARHGEF26	92.039	185.611	138.825	-1.01265	0.306749	-3.30124	0.000962572	0.00303314
PALD1	110.42	167.544	138.982	-0.600816	0.220075	-2.73005	0.0063325	0.0160599
RBP7	107.431	171.053	139.242	-0.670721	0.249911	-2.68383	0.00727833	0.0181422
A4GALT	69.8357	209.417	139.626	-1.58479	0.254765	-6.22059	4.95299e-10	4.74851e-09
MICU3	99.6137	180.561	140.087	-0.858504	0.253392	-3.38805	0.000703915	0.00229134
NPEPL1	173.839	106.914	140.376	0.70023	0.247591	2.82817	0.00468144	0.0123212
CLDN10	174.723	106.44	140.581	0.715774	0.25844	2.76959	0.00561261	0.0144574
ARAP2	76.8762	204.96	140.918	-1.41471	0.302019	-4.68417	2.81103e-06	1.51015e-05
AP003068.23	183.847	101.934	142.891	0.850085	0.266991	3.18395	0.00145281	0.004365
IRF5	74.7926	212.121	143.457	-1.50393	0.243484	-6.17674	6.54397e-10	6.17155e-09
RAET1E	101.024	185.99	143.507	-0.881433	0.251135	-3.50979	0.000448455	0.00152702
SH3TC1	43.6293	243.988	143.809	-2.48449	0.285636	-8.69808	3.37552e-18	7.65213e-17
PAX9	89.6303	198.653	144.142	-1.14756	0.245047	-4.68301	2.82699e-06	1.51757e-05
PLD6	100.518	188.908	144.713	-0.90964	0.25569	-3.55758	0.000374284	0.00130382
GBP2	72.75	219.257	146.003	-1.59207	0.31312	-5.08454	3.68513e-07	2.32233e-06
CCDC74B	108.422	183.762	146.092	-0.760367	0.217977	-3.48829	0.000486127	0.00163894
LSMEM1	115.898	177.763	146.831	-0.617356	0.228932	-2.69668	0.00700354	0.0175378
FZD1	74.8623	219.779	147.321	-1.55439	0.270836	-5.73921	9.51171e-09	7.67105e-08
CASP1	100.514	194.408	147.461	-0.951746	0.23823	-3.99507	6.46748e-05	0.000266119
BFSP1	184.69	110.233	147.462	0.742429	0.257003	2.8888	0.00386719	0.0104362
F3	101.587	193.673	147.63	-0.931657	0.251199	-3.70884	0.000208213	0.000773718
RP11-111M22.2	214.867	82.1356	148.501	1.38679	0.250293	5.54068	3.01299e-08	2.26264e-07
SNTA1	102.018	195.808	148.913	-0.940041	0.230489	-4.07846	4.5335e-05	0.000192309
CEACAM1	73.2145	224.758	148.986	-1.61786	0.285986	-5.65715	1.5391e-08	1.20122e-07
MAP7	101.957	197.491	149.724	-0.9534	0.276426	-3.44903	0.000562613	0.0018684
TUSC1	190.638	110.969	150.803	0.782554	0.251204	3.11522	0.0018381	0.00540663
PDK3	107.415	195.262	151.339	-0.861617	0.242569	-3.55205	0.000382245	0.00132704
MFSD2A	97.5137	205.339	151.426	-1.07442	0.240052	-4.4758	7.61268e-06	3.78133e-05
SIRPA	115.898	189.784	152.841	-0.712483	0.225764	-3.15588	0.00160016	0.00477002
SRR	121.402	186.465	153.933	-0.618945	0.23767	-2.60422	0.00920828	0.022279
TPPP3	224.871	83.0844	153.978	1.43837	0.266129	5.40479	6.48855e-08	4.63214e-07
HIST2H2BE	107.958	200.004	153.981	-0.889616	0.236879	-3.75557	0.000172947	0.000654554
NKD2	100.555	207.782	154.168	-1.04676	0.235881	-4.43764	9.09503e-06	4.44185e-05
GPR3	199.569	108.834	154.202	0.873999	0.244573	3.57358	0.00035214	0.00123509
ULBP3	107.501	201.617	154.559	-0.907197	0.2668	-3.40029	0.000673142	0.00220032
DGCR6	108.003	203.158	155.58	-0.911266	0.234753	-3.8818	0.000103685	0.000411247
MNS1	117.378	193.863	155.621	-0.72355	0.249644	-2.89833	0.0037516	0.0101654
ICAM4	102.524	208.778	155.651	-1.02559	0.248668	-4.12432	3.71832e-05	0.000160857
MLK4	86.1654	225.446	155.806	-1.38811	0.235767	-5.88761	3.91819e-09	3.34655e-08
HIST1H2BN	205.41	108.976	157.193	0.912723	0.246819	3.69794	0.000217355	0.000804321
ABCB6	115.989	199.506	157.747	-0.782865	0.25972	-3.01426	0.00257607	0.00729822
C14orf182	198.048	120.026	159.037	0.722198	0.225393	3.20418	0.00135449	0.00411323
PTGER2	211.402	108.787	160.095	0.957572	0.237581	4.0305	5.56577e-05	0.000232175
CLCN4	116.827	203.988	160.408	-0.803575	0.225487	-3.56373	0.000365627	0.00127768
GUCY1A2	234.062	86.8067	160.434	1.43089	0.271583	5.26871	1.37384e-07	9.33218e-07
CNTD2	248.171	77.0851	162.628	1.68613	0.224939	7.49596	6.58153e-14	9.95232e-13
CDADC1	125.347	201.118	163.233	-0.683067	0.262856	-2.59863	0.00935957	0.0226163
WDR83	207.033	121.544	164.288	0.768442	0.220606	3.48332	0.000495233	0.00166753
C5	98.0069	230.9	164.454	-1.23541	0.260161	-4.74863	2.04804e-06	1.12897e-05
PSD	263.762	67.3398	165.551	1.96898	0.274007	7.18586	6.6786e-13	8.99515e-12
SPTBN2	199.059	132.214	165.637	0.591924	0.228043	2.59567	0.00944059	0.0227914
OAS1	89.6918	242.4	166.046	-1.43466	0.283732	-5.0564	4.27244e-07	2.67294e-06
TMOD1	99.0795	233.247	166.163	-1.23541	0.244903	-5.04451	4.54696e-07	2.8274e-06
BARX2	130.28	202.517	166.398	-0.637326	0.259387	-2.45705	0.0140082	0.0320508
COL16A1	60.3743	273.248	166.811	-2.1776	0.258613	-8.42031	3.7548e-17	7.84382e-16
COQ3	120.473	215.678	168.075	-0.840187	0.257848	-3.25846	0.00112017	0.00347138
PCDHAC2	93.0296	245.269	169.149	-1.39796	0.262797	-5.31955	1.04024e-07	7.17482e-07
CXCL5	217.321	121.306	169.313	0.839737	0.284603	2.95056	0.00317203	0.00878463
ZNF565	203.589	135.842	169.715	0.583672	0.237886	2.45358	0.014144	0.0323171
SEC16B	250.144	89.8416	169.993	1.47575	0.22937	6.43393	1.24343e-10	1.29979e-09
CCDC28B	129.811	211.078	170.444	-0.701087	0.244502	-2.86741	0.00413849	0.0110718
COL4A5	109.91	233.081	171.496	-1.08462	0.234074	-4.63367	3.59237e-06	1.89999e-05
MED11	225.857	117.679	171.768	0.939991	0.224426	4.18842	2.80898e-05	0.000124431
ROR2	130.251	214.088	172.17	-0.717285	0.228161	-3.14377	0.00166787	0.00494966
GPR153	131.274	213.543	172.409	-0.701946	0.225672	-3.11047	0.00186791	0.00548825
PAXIP1-AS2	127.81	217.74	172.775	-0.769202	0.216527	-3.55246	0.000381651	0.00132553
LGALSL	114.012	233.722	173.867	-1.03562	0.25127	-4.12153	3.76365e-05	0.00016266
KIAA1644	79.8232	268.245	174.034	-1.74972	0.249682	-7.00777	2.42149e-12	3.02432e-11
MYOZ3	253.429	95.746	174.587	1.40487	0.246092	5.70872	1.13831e-08	9.07032e-08
ZNF70	121.887	229.098	175.492	-0.910192	0.228789	-3.9783	6.94099e-05	0.000283847
SLC9A2	88.6316	263.289	175.96	-1.57071	0.248387	-6.32364	2.55481e-10	2.55423e-09
SMCO4	126.864	225.755	176.309	-0.831426	0.233581	-3.55947	0.000371605	0.00129619
GNB1L	233.268	119.362	176.315	0.96716	0.229778	4.20911	2.56376e-05	0.00011433
NOTCH4	245.114	108.005	176.559	1.18193	0.235987	5.00847	5.48651e-07	3.36292e-06
ZNF688	232.298	121.331	176.814	0.937981	0.221472	4.23521	2.28342e-05	0.000103422
LTB	107.358	247.545	177.452	-1.20471	0.280978	-4.28755	1.80659e-05	8.3531e-05
CCNO	117.296	238.084	177.69	-1.02135	0.244508	-4.17715	2.95188e-05	0.000130069
CCDC159	137.53	218.261	177.896	-0.666628	0.266459	-2.5018	0.0123562	0.0287405
SGK3	134.193	223.051	178.622	-0.734052	0.243035	-3.02036	0.00252473	0.00716803
C17orf103	102.047	255.228	178.637	-1.32249	0.212915	-6.21135	5.25302e-10	5.0253e-09
HSF2BP	215.397	142.528	178.963	0.59511	0.215253	2.7647	0.00569752	0.0146563
MTCP1	223.835	135.367	179.601	0.725536	0.210359	3.44903	0.000562603	0.0018684
UBE2V1	225.315	133.945	179.63	0.750217	0.262972	2.85284	0.00433309	0.0115482
FAM71D	129.211	230.71	179.961	-0.836026	0.226884	-3.68481	0.000228873	0.000840865
GAL	120.929	240.171	180.55	-0.989822	0.212824	-4.6509	3.30482e-06	1.75909e-05
LPAR6	134.262	228.197	181.23	-0.765432	0.225422	-3.39555	0.000684912	0.0022366
HARBI1	218.011	145.278	181.645	0.584733	0.218704	2.67363	0.00750357	0.0186183
GATA6	124.275	239.697	181.986	-0.947666	0.221011	-4.28786	1.80399e-05	8.34401e-05
ODF3B	224.986	139.066	182.026	0.693844	0.218986	3.16843	0.00153263	0.00458514
PIK3IP1	96.6421	268.221	182.432	-1.47347	0.19379	-7.60344	2.88366e-14	4.51446e-13
SATL1	133.827	231.516	182.671	-0.791381	0.253102	-3.12673	0.00176765	0.00521901
RBKS	237.637	127.78	182.709	0.894591	0.238227	3.75521	0.000173197	0.000655313
LBX2	228.825	137.359	183.092	0.736611	0.230608	3.19421	0.00140216	0.00423384
HOXA2	137.699	228.909	183.304	-0.732713	0.250321	-2.92709	0.00342146	0.00938362
MX1	91.0772	278.939	185.008	-1.61461	0.242243	-6.66526	2.642e-11	2.96684e-10
ZFHX2	107.892	262.459	185.176	-1.28255	0.243184	-5.27399	1.33487e-07	9.07672e-07
TMEM170B	115.771	256.413	186.092	-1.14687	0.271362	-4.22636	2.37506e-05	0.000107026
FOXO1	131.571	240.835	186.203	-0.872072	0.266062	-3.2777	0.00104656	0.003273
ZBTB47	146.042	227.272	186.657	-0.637335	0.210171	-3.03246	0.0024257	0.00691935
DLX2	123.847	249.585	186.716	-1.01011	0.224286	-4.50367	6.67895e-06	3.35511e-05
CSRP2	126.248	248.209	187.228	-0.975045	0.215035	-4.53436	5.77779e-06	2.93985e-05
WNT10A	136.634	238.772	187.703	-0.805262	0.232504	-3.46343	0.000533336	0.00178185
NEU4	259.446	116.328	187.887	1.15822	0.269124	4.30368	1.67985e-05	7.80234e-05
PLCG2	132.179	244.202	188.191	-0.884642	0.216497	-4.08616	4.38573e-05	0.000186935
PRTFDC1	255.533	121.378	188.455	1.07512	0.225572	4.76619	1.87741e-06	1.04225e-05
KIF9	256.022	122.231	189.127	1.06586	0.211004	5.05138	4.38621e-07	2.73511e-06
INCA1	239.68	139.185	189.432	0.783089	0.214694	3.64746	0.000264845	0.000958991
DHRS4	234.226	145.563	189.894	0.68507	0.213502	3.20874	0.0013332	0.0040532
ZNF467	254.452	126.073	190.262	1.01439	0.235826	4.30144	1.69689e-05	7.87052e-05
MROH6	146.56	234.007	190.283	-0.674268	0.227513	-2.96365	0.00304015	0.00847409
CES4A	238.147	143.216	190.681	0.733686	0.213515	3.43623	0.000589878	0.00194874
TINAGL1	149.511	233.959	191.735	-0.64485	0.237563	-2.71444	0.0066388	0.0167157
C1orf170	150.686	233.485	192.086	-0.631472	0.233574	-2.70352	0.00686087	0.0172292
MED30	234.267	150.021	192.144	0.643767	0.216699	2.97079	0.00297037	0.00830574
TRANK1	109.396	275.856	192.626	-1.33446	0.232285	-5.74493	9.19601e-09	7.43446e-08
TMSB15B	123.35	262.483	192.917	-1.08955	0.216185	-5.0399	4.65786e-07	2.88826e-06
CUBN	287.042	98.9707	193.006	1.53672	0.242209	6.34461	2.22993e-10	2.25141e-09
ETNK2	92.5774	294.304	193.441	-1.668	0.219067	-7.61409	2.65549e-14	4.1769e-13
CAMK2A	339.553	47.944	193.749	2.82261	0.246087	11.47	1.86686e-30	1.06163e-28
TXNDC16	141.172	247.64	194.406	-0.810454	0.230524	-3.5157	0.000438599	0.00149799
DCHS1	240.753	148.598	194.676	0.696841	0.206165	3.38001	0.000724825	0.00235422
PCDHA12	148.66	240.764	194.712	-0.695375	0.251421	-2.76578	0.00567868	0.0146135
PPM1K	97.649	291.886	194.767	-1.57964	0.25805	-6.12144	9.27335e-10	8.59335e-09
CHRNB2	373.803	16.6453	195.224	4.48988	0.3116	14.4091	4.5346e-47	6.15734e-45
ANKRD1	296.256	94.347	195.302	1.65128	0.200367	8.24128	1.70381e-16	3.31956e-15
ABHD14A	260.987	130.388	195.688	1.00144	0.228197	4.38847	1.1415e-05	5.48372e-05
FAM117A	149.98	241.641	195.811	-0.687424	0.221635	-3.10161	0.00192473	0.00563902
TMEM141	245.705	146.251	195.978	0.749004	0.226898	3.30107	0.000963174	0.00303432
UPK3B	298.073	94.0148	196.044	1.6634	0.223611	7.43884	1.01573e-13	1.51528e-12
PCDH1	125.274	267.77	196.522	-1.09645	0.213763	-5.12931	2.90813e-07	1.88039e-06
ZNF429	238.653	154.953	196.803	0.623601	0.203224	3.06854	0.00215105	0.00621992
FFAR4	236.708	157.016	196.862	0.592068	0.24209	2.44566	0.0144589	0.0329572
LAMP3	135.22	260.468	197.844	-0.945522	0.215177	-4.39416	1.11204e-05	5.35189e-05
IFT46	253.572	142.386	197.979	0.83396	0.224984	3.70675	0.00020994	0.000779266
KIAA0319	143.218	252.927	198.073	-0.821401	0.227516	-3.6103	0.000305843	0.00108849
DNER	238.747	157.632	198.189	0.597415	0.250103	2.38867	0.0169093	0.0377284
NLRC5	131.694	265.044	198.369	-1.00906	0.213211	-4.73267	2.21588e-06	1.21394e-05
MYO7A	247.111	151.728	199.42	0.702936	0.208573	3.37022	0.000751081	0.00243001
NIPAL2	134.768	264.593	199.681	-0.973667	0.206978	-4.7042	2.54858e-06	1.3803e-05
USP18	53.4855	345.9	199.693	-2.69292	0.233274	-11.544	7.91405e-31	4.70144e-29
OAF	108.952	290.652	199.802	-1.41556	0.220259	-6.4268	1.30321e-10	1.36121e-09
GRAMD3	152.487	248.802	200.644	-0.706437	0.207189	-3.40963	0.000650509	0.00213383
TUB	161.394	241.427	201.411	-0.581102	0.221517	-2.62328	0.00870866	0.0212285
AC026740.1	258.011	144.875	201.443	0.832056	0.212552	3.9146	9.05526e-05	0.000364374
AP4S1	248.628	154.953	201.79	0.682553	0.211098	3.23334	0.00122351	0.00375923
CTF1	329.73	74.0977	201.914	2.15526	0.224893	9.58351	9.38013e-22	2.80497e-20
DNAJC18	252.619	153.032	202.825	0.723349	0.192738	3.75302	0.000174716	0.000660307
CTH	247.65	158.295	202.972	0.643682	0.245514	2.62177	0.00874744	0.0212957
EFR3B	122.82	283.135	202.977	-1.20578	0.216241	-5.57609	2.45986e-08	1.87048e-07
KCNK15	271.48	134.751	203.116	1.01119	0.246621	4.10017	4.12842e-05	0.000176816
NEIL1	121.361	285.033	203.197	-1.23197	0.207559	-5.93551	2.92938e-09	2.54281e-08
CLDN3	288.131	118.722	203.427	1.28066	0.23341	5.48675	4.09387e-08	3.00978e-07
NPHS1	70.21	339.354	204.782	-2.27256	0.295055	-7.70215	1.33792e-14	2.18987e-13
C5orf54	264.366	145.35	204.858	0.862562	0.211951	4.06963	4.7087e-05	0.000199233
C2CD4C	138.196	273.628	205.912	-0.985049	0.21014	-4.68759	2.76445e-06	1.48693e-05
ZNF616	282.434	129.985	206.209	1.1185	0.223973	4.99389	5.91765e-07	3.60065e-06
PKIB	279.298	133.849	206.574	1.05956	0.231357	4.57976	4.65509e-06	2.40751e-05
C12orf56	121.316	293	207.158	-1.27199	0.210878	-6.03188	1.62063e-09	1.46163e-08
MAP1A	155.048	259.543	207.295	-0.743502	0.199219	-3.73208	0.000189904	0.000711645
FAM185A	253.58	161.473	207.527	0.650612	0.218939	2.97166	0.00296197	0.0082874
HSD17B8	284.978	130.411	207.695	1.12664	0.232871	4.83804	1.31128e-06	7.47611e-06
PPP4R4	137.119	279.081	208.1	-1.02541	0.222472	-4.60919	4.04249e-06	2.11619e-05
CHGB	302.085	114.122	208.103	1.40436	0.206351	6.8057	1.00556e-11	1.16967e-10
HHIPL2	139.117	278.725	208.921	-1.00305	0.22033	-4.55249	5.3014e-06	2.7133e-05
DLX1	160.502	257.362	208.932	-0.681322	0.192445	-3.54034	0.000399608	0.00138191
PTGFRN	70.2551	348.389	209.322	-2.30937	0.2332	-9.90294	4.04206e-23	1.33468e-21
KCNH4	263.433	155.736	209.584	0.759583	0.209439	3.62675	0.000287007	0.00102999
C2orf82	279.429	141.176	210.303	0.984285	0.214583	4.58696	4.49753e-06	2.33237e-05
PGF	164.003	257.337	210.67	-0.650943	0.221802	-2.9348	0.00333768	0.00918983
HERC3	157.583	265.401	211.492	-0.75135	0.225644	-3.3298	0.000869073	0.00277199
DDR2	254.563	168.8	211.682	0.592973	0.228513	2.59492	0.00946138	0.022822
SNCB	369.092	54.5124	211.802	2.76384	0.279188	9.89957	4.18071e-23	1.37705e-21
ZNF599	256.988	166.88	211.934	0.623136	0.19968	3.12068	0.00180437	0.00531564
HHLA3	281.267	143.572	212.419	0.970978	0.233294	4.16203	3.1543e-05	0.00013821
SAMD14	149.626	276.023	212.825	-0.882494	0.198864	-4.43767	9.09365e-06	4.44185e-05
TMTC2	162.947	263.384	213.166	-0.693262	0.2	-3.4663	0.000527669	0.00176512
DLGAP1	272.857	153.72	213.288	0.827584	0.24205	3.41907	0.000628364	0.00206664
PBX4	118.923	308.577	213.75	-1.37623	0.215823	-6.37664	1.8102e-10	1.85448e-09
C14orf93	291.213	138.687	214.95	1.07048	0.195682	5.4705	4.4876e-08	3.28474e-07
SYT5	363.556	66.7473	215.152	2.44761	0.217391	11.259	2.09151e-29	1.10883e-27
EPCAM	273.252	157.561	215.407	0.794438	0.213877	3.71447	0.000203633	0.000757759
OAS2	103.432	327.997	215.715	-1.66473	0.257365	-6.46836	9.9074e-11	1.04883e-09
TRPM8	316.885	115	215.943	1.46403	0.217023	6.74599	1.5199e-11	1.74357e-10
MEMO1	260.477	172.002	216.24	0.599983	0.207275	2.89463	0.0037961	0.0102693
CXCL16	95.9889	337.34	216.664	-1.81251	0.231707	-7.82242	5.18154e-15	8.86257e-14
TTC30B	260.592	173.424	217.008	0.587704	0.212136	2.77042	0.00559849	0.0144266
ZNF681	274.312	160.264	217.288	0.775262	0.211614	3.66357	0.000248727	0.000906797
RUNDC3A	369.413	65.4903	217.452	2.49567	0.602765	4.14037	3.46743e-05	0.00015064
SH3RF3	166.301	268.814	217.558	-0.692645	0.199722	-3.46805	0.000524257	0.00175504
PSMB10	161.521	273.864	217.693	-0.762393	0.216403	-3.52303	0.000426647	0.00146211
ELOVL6	95.0066	342.721	218.864	-1.85101	0.243466	-7.60274	2.89921e-14	4.53346e-13
RNF32	265.451	173.637	219.544	0.611128	0.198687	3.07584	0.0020991	0.00607893
RNFT2	166.404	275.738	221.071	-0.728276	0.2059	-3.53704	0.00040464	0.00139713
MST1	265.891	176.459	221.175	0.591471	0.212744	2.7802	0.00543248	0.0140478
CCDC112	168.882	273.841	221.362	-0.697492	0.189069	-3.68908	0.000225064	0.000828702
PLEKHA4	153.404	290.059	221.732	-0.918808	0.233075	-3.94211	8.07672e-05	0.000327574
ELOVL7	95.5408	348.009	221.775	-1.86516	0.217752	-8.56552	1.07589e-17	2.34704e-16
LRRC16A	151.587	296.698	224.142	-0.969692	0.201955	-4.80153	1.57459e-06	8.8709e-06
PKIA	176.934	273.343	225.139	-0.627517	0.17834	-3.51865	0.000433752	0.0014836
COMMD3	180.378	269.905	225.142	-0.58156	0.219698	-2.64709	0.0081188	0.0199735
RP11-159D12.5	167.826	282.59	225.208	-0.751751	0.206786	-3.6354	0.000277552	0.00100065
BBS5	158.891	292.407	225.649	-0.879781	0.209751	-4.19441	2.73588e-05	0.000121557
SARM1	300.666	151.182	225.924	0.990813	0.203503	4.86879	1.12284e-06	6.50484e-06
FUT10	144.563	309.147	226.855	-1.09674	0.216013	-5.07718	3.83068e-07	2.40675e-06
RP11-268J15.5	175.734	279.437	227.585	-0.669043	0.206663	-3.23736	0.00120641	0.00371185
RTN4R	123.26	332.17	227.715	-1.43003	0.219022	-6.52916	6.61397e-11	7.12072e-10
C1orf233	285.233	171.076	228.155	0.736676	0.190218	3.87279	0.000107595	0.000425235
KLF9	161.455	296.319	228.887	-0.87628	0.203887	-4.29786	1.72452e-05	7.98752e-05
WDR25	274.711	183.122	228.917	0.585544	0.204817	2.85886	0.00425163	0.0113448
UNC13A	122.779	335.703	229.241	-1.45108	0.224102	-6.47507	9.47663e-11	1.00563e-09
SMIM4	275.936	183.715	229.825	0.587354	0.196046	2.996	0.00273547	0.00771532
C5orf56	134.217	326.409	230.313	-1.28197	0.203214	-6.30848	2.81787e-10	2.79206e-09
TIGD1	305.447	157.988	231.717	0.951121	0.200476	4.74431	2.09216e-06	1.15043e-05
THY1	176.897	287.285	232.091	-0.699861	0.204759	-3.41797	0.000630896	0.00207394
MAGI2	297.999	169.322	233.661	0.815161	0.219378	3.71578	0.000202577	0.000755094
DNAJC30	281.891	186.346	234.119	0.596503	0.209902	2.84182	0.00448567	0.0118919
C16orf46	169.906	298.643	234.274	-0.814008	0.203111	-4.0077	6.1312e-05	0.000253615
CP	327.374	141.555	234.465	1.20763	0.224528	5.37851	7.51036e-08	5.30751e-07
HIST1H2BJ	290.301	179.755	235.028	0.692421	0.199918	3.46352	0.000533158	0.0017817
C1orf213	330.671	140.987	235.829	1.23138	0.215768	5.70698	1.14995e-08	9.15216e-08
FAM132A	339.754	132.214	235.984	1.36183	0.209276	6.50733	7.64973e-11	8.18946e-10
CTD-2228K2.5	317.264	155.356	236.31	1.03142	0.226561	4.55252	5.30059e-06	2.7133e-05
FAM222A	172.331	302.294	237.313	-0.810643	0.203992	-3.9739	7.07065e-05	0.000288794
SSBP3	153.449	322.496	237.973	-1.07128	0.188719	-5.67658	1.37412e-08	1.07879e-07
ZCWPW1	296.125	180.537	238.331	0.713651	0.185919	3.8385	0.000123788	0.000483489
HERC5	162.874	313.817	238.345	-0.946582	0.212927	-4.44557	8.76577e-06	4.29953e-05
FAM160A1	320.506	156.684	238.595	1.03256	0.199161	5.18454	2.16543e-07	1.42721e-06
IL22RA1	142.031	335.348	238.689	-1.23921	0.220614	-5.61708	1.94212e-08	1.49819e-07
ITGB8	183.749	295.157	239.453	-0.683858	0.188756	-3.62297	0.000291237	0.00104376
TLR4	161.341	317.896	239.618	-0.97878	0.212806	-4.59939	4.23721e-06	2.20597e-05
STOX2	123.329	356.331	239.83	-1.53148	0.209634	-7.30551	2.76227e-13	3.93128e-12
PPP2R3B	295.159	187.508	241.334	0.654372	0.191535	3.41645	0.000634427	0.00208401
PDE6B	367.494	115.853	241.673	1.66482	0.193417	8.60738	7.47494e-18	1.65506e-16
MMP15	146.141	338.122	242.131	-1.2104	0.188448	-6.42298	1.33632e-10	1.39361e-09
TRAPPC6A	307.547	178.854	243.2	0.782122	0.185182	4.22353	2.40501e-05	0.000108221
SCARF1	154.135	332.598	243.366	-1.10963	0.200571	-5.53237	3.15936e-08	2.36587e-07
FBLL1	363.351	126.831	245.091	1.51628	0.219709	6.90131	5.15234e-12	6.24998e-11
VDR	179.244	311.518	245.381	-0.797212	0.188668	-4.22548	2.38435e-05	0.000107409
ZNF350	305.562	186.394	245.978	0.714492	0.189345	3.77349	0.000160981	0.0006124
OASL	158.899	333.473	246.186	-1.07008	0.227045	-4.71307	2.44007e-06	1.32423e-05
ACOT12	368.32	125.598	246.959	1.55197	0.236575	6.56015	5.37528e-11	5.86541e-10
CCDC147	310.264	184.948	247.606	0.746744	0.223284	3.34436	0.000824717	0.00264191
FAM13A	297.21	198.439	247.824	0.581665	0.211651	2.74822	0.00599195	0.0152924
CPLX1	360.572	136.363	248.468	1.4015	0.20432	6.85934	6.91774e-12	8.2486e-11
NKX3-1	182.717	315.999	249.358	-0.790662	0.187642	-4.21367	2.51256e-05	0.00011235
DDX28	306.026	194.314	250.17	0.655818	0.185572	3.53403	0.000409277	0.00141204
DBP	328.402	172.048	250.225	0.931836	0.184393	5.05355	4.33682e-07	2.70685e-06
KLHL35	375.932	124.697	250.315	1.59176	0.188645	8.43783	3.23272e-17	6.80661e-16
MPND	313.922	188.931	251.427	0.733394	0.196526	3.73179	0.000190123	0.000712064
NPHP1	196.511	306.729	251.62	-0.641944	0.220313	-2.91378	0.00357077	0.00973295
ZNF17	324.444	179.067	251.755	0.856916	0.184167	4.65293	3.27244e-06	1.74604e-05
STX11	166.367	337.601	251.984	-1.02037	0.203837	-5.0058	5.56306e-07	3.39888e-06
CYP51A1	192.15	312.515	252.332	-0.701152	0.247683	-2.83085	0.0046425	0.0122356
SPOCD1	183.65	321.478	252.564	-0.806822	0.21671	-3.72306	0.000196825	0.000735305
CNIH3	366.429	141.604	254.017	1.37376	0.204387	6.72135	1.80047e-11	2.05656e-10
CPEB3	313.881	196.684	255.283	0.674146	0.192206	3.50742	0.000452467	0.00153792
ICA1L	167.345	345.592	256.469	-1.04563	0.213143	-4.90575	9.30707e-07	5.47521e-06
MFSD6	140.703	372.597	256.65	-1.4057	0.213221	-6.59269	4.31941e-11	4.75815e-10
LMTK3	327.909	186.963	257.436	0.809439	0.21162	3.82497	0.000130788	0.000507403
BCAS3	314.99	205.671	260.331	0.614229	0.186832	3.28759	0.00101048	0.00316909
LOX	400.366	121.686	261.026	1.71683	0.201161	8.53464	1.40589e-17	3.02232e-16
CGREF1	356.663	165.931	261.297	1.10288	0.191789	5.75052	8.89703e-09	7.21908e-08
IRX3	184.723	338.123	261.423	-0.871667	0.206924	-4.2125	2.52564e-05	0.000112857
FRMD3	197.185	329.822	263.504	-0.742918	0.204284	-3.63669	0.00027616	0.000996167
IGFBP3	350.288	179.233	264.761	0.966566	0.230839	4.1872	2.82421e-05	0.000125023
TMEM143	350.124	179.779	264.952	0.96285	0.183685	5.24186	1.58968e-07	1.06934e-06
ITGA1	318.903	211.694	265.298	0.590406	0.172497	3.4227	0.000620035	0.00204228
GPSM3	370.758	160.074	265.416	1.21015	0.207238	5.83942	5.23823e-09	4.40057e-08
C22orf23	354.789	176.578	265.683	1.00669	0.192851	5.22005	1.7887e-07	1.19429e-06
OCEL1	322.894	210.603	266.748	0.615552	0.183251	3.35906	0.000782079	0.00251615
SOGA3	347.905	185.706	266.806	0.905762	0.199864	4.53189	5.84575e-06	2.9668e-05
LRFN5	173.416	360.695	267.055	-1.05715	0.188759	-5.60052	2.13707e-08	1.64002e-07
GAPDHS	358.254	176.459	267.356	1.02143	0.196869	5.18837	2.12145e-07	1.39961e-06
SPOCK2	347.572	187.912	267.742	0.887927	0.197394	4.49825	6.85137e-06	3.43007e-05
C4orf33	198.464	337.767	268.115	-0.766347	0.204203	-3.75287	0.000174824	0.000660528
FAM129A	203.194	333.783	268.488	-0.716182	0.189015	-3.78903	0.000151236	0.000578877
RELL1	206.425	331.079	268.752	-0.681886	0.189544	-3.59751	0.000321276	0.00113733
RGPD8	213.465	324.062	268.764	-0.601799	0.189697	-3.17242	0.00151174	0.00452877
MR1	207.082	333.593	270.338	-0.688024	0.17966	-3.82959	0.000128359	0.000499258
COL12A1	193.511	349.432	271.471	-0.852553	0.20203	-4.21993	2.44373e-05	0.000109786
2022-03-09	347.556	198.487	273.021	0.808821	0.18213	4.4409	8.95842e-06	4.38432e-05
SDCBP2	362.43	185.919	274.175	0.962449	0.183586	5.24249	1.58425e-07	1.06634e-06
NR5A2	169.253	380.043	274.648	-1.16704	0.206485	-5.65194	1.58644e-08	1.23527e-07
TFAP2C	409.101	142.979	276.04	1.51733	0.189144	8.02209	1.03961e-15	1.87709e-14
RAB39B	343.7	210.793	277.246	0.70551	0.177059	3.9846	6.75951e-05	0.000277021
GBX2	214.982	342.438	278.71	-0.671657	0.179042	-3.75139	0.000175857	0.000664056
PROB1	345.681	212.097	278.889	0.704745	0.184112	3.8278	0.000129295	0.000502049
PKP1	348.628	209.654	279.141	0.732424	0.164192	4.46079	8.16593e-06	4.02758e-05
CDON	155.479	404.277	279.878	-1.37797	0.179869	-7.66096	1.84554e-14	2.95887e-13
ENKD1	348.677	211.362	280.02	0.723276	0.188389	3.83927	0.000123401	0.000482271
MUC12	340.728	220.111	280.42	0.630708	0.173514	3.63491	0.000278077	0.00100165
AP000769.1	354.033	208.066	281.05	0.767171	0.177695	4.31735	1.57913e-05	7.3628e-05
PLEKHA5	214.485	347.631	281.058	-0.696281	0.180934	-3.84827	0.000118957	0.00046655
SSC5D	338.197	224.119	281.158	0.59423	0.209163	2.84099	0.00449739	0.0119146
SBK3	473.865	93.5643	283.715	2.33898	0.203322	11.5038	1.26215e-30	7.43159e-29
DNAJC6	393.745	174.278	284.011	1.17611	0.165569	7.10345	1.21684e-12	1.58284e-11
PCYOX1L	204.041	364.868	284.454	-0.838622	0.172908	-4.85012	1.2339e-06	7.07735e-06
FBXO36	227.403	341.751	284.577	-0.587053	0.200692	-2.92515	0.00344296	0.00943481
CSPG4	119.926	453.05	286.488	-1.9182	0.188488	-10.1768	2.51755e-24	9.25445e-23
POLB	208.94	364.442	286.691	-0.802309	0.198896	-4.03382	5.48778e-05	0.00022928
PLEKHG1	169.754	407.596	288.675	-1.26337	0.197431	-6.39905	1.5635e-10	1.61533e-09
TMPRSS2	174.193	406.055	290.124	-1.22053	0.204735	-5.9615	2.49934e-09	2.19385e-08
KCNC4	190.646	390.382	290.514	-1.03333	0.173325	-5.96183	2.49432e-09	2.19088e-08
PIGL	356.446	224.616	290.531	0.665714	0.188969	3.52288	0.000426884	0.00146235
VLDLR	211.102	370.796	290.949	-0.812762	0.190242	-4.27225	1.93513e-05	8.88876e-05
ZNF425	362.508	219.661	291.085	0.723809	0.182971	3.95586	7.62592e-05	0.000310331
HLA-F	129.717	452.458	291.087	-1.80197	0.186724	-9.65046	4.89349e-22	1.50041e-20
ADAMTS10	433.306	150.116	291.711	1.52915	0.181645	8.41835	3.81827e-17	7.9639e-16
SYNE1	188.18	396.215	292.197	-1.07392	0.157436	-6.82133	9.0203e-12	1.05756e-10
NTN1	377.333	208.114	292.724	0.858821	0.188838	4.54793	5.4175e-06	2.77059e-05
ZNF35	212.594	373.405	292.999	-0.812545	0.186499	-4.35683	1.31959e-05	6.26017e-05
WDR5B	356.092	230.117	293.105	0.629893	0.206949	3.04372	0.00233674	0.00668854
PKDCC	230.366	358.703	294.535	-0.638874	0.180996	-3.52977	0.00041592	0.00143088
DDT	383.034	206.193	294.613	0.893553	0.192978	4.63032	3.65094e-06	1.92713e-05
EFHD1	196.17	393.085	294.627	-1.00264	0.184451	-5.43581	5.45495e-08	3.9472e-07
ARHGEF35	218.562	370.749	294.655	-0.762543	0.189602	-4.02181	5.77519e-05	0.000240308
FNTB	228.878	361.762	295.32	-0.66094	0.174965	-3.77756	0.00015837	0.00060337
C1RL	360.017	230.852	295.435	0.640824	0.171296	3.74103	0.000183266	0.000689489
LONRF1	187.333	403.731	295.532	-1.10833	0.19434	-5.70304	1.17688e-08	9.34409e-08
SLC22A23	216.971	374.186	295.579	-0.786722	0.174934	-4.49724	6.88412e-06	3.44129e-05
BTBD19	363.486	231.54	297.513	0.650753	0.166638	3.90519	9.41525e-05	0.000377376
CREB3L4	368.928	227.723	298.325	0.695987	0.193571	3.59551	0.000323756	0.0011455
LOXL1	198.669	398.159	298.414	-1.00294	0.185111	-5.41805	6.02519e-08	4.32922e-07
EVI5L	417.449	180.514	298.981	1.21029	0.177245	6.82837	8.58875e-12	1.01053e-10
SERPINB9	180.576	419.19	299.883	-1.21509	0.225906	-5.37876	7.50014e-08	5.30592e-07
FBLIM1	168.389	431.948	300.168	-1.35884	0.174722	-7.77718	7.41618e-15	1.23513e-13
PTCH1	204.513	396.261	300.387	-0.954515	0.19906	-4.79511	1.62585e-06	9.14031e-06
RNF208	238.135	362.711	300.423	-0.606605	0.181899	-3.33485	0.000853451	0.0027287
CDH1	169.615	431.307	300.461	-1.34639	0.506129	-2.66017	0.00781002	0.0192816
GALNT6	181.357	422.866	302.111	-1.22155	0.180683	-6.76078	1.37253e-11	1.58132e-10
WNT3	371.394	235.002	303.198	0.660793	0.167047	3.95572	7.63037e-05	0.000310417
IL11	427.946	180.68	304.313	1.24401	0.150469	8.2675	1.36798e-16	2.69286e-15
CSRNP1	204.168	407.762	305.965	-0.997801	0.168736	-5.91337	3.35169e-09	2.89429e-08
AAMDC	224.965	388.509	306.737	-0.787965	0.189033	-4.1684	3.06744e-05	0.000134803
KLHDC8B	406.121	208.28	307.2	0.963965	0.191637	5.03016	4.90078e-07	3.02761e-06
ALS2CL	119.511	498.576	309.043	-2.06125	0.218596	-9.42947	4.12156e-21	1.16942e-19
S100A2	406.305	212.381	309.343	0.935582	0.203059	4.60745	4.0764e-06	2.13058e-05
CNPY4	220.97	397.969	309.47	-0.849168	0.172875	-4.91204	9.01345e-07	5.30951e-06
XAF1	110.872	509.695	310.284	-2.20083	0.204294	-10.7728	4.62523e-27	2.1078e-25
ZNF737	379.331	241.57	310.45	0.650254	0.178331	3.64633	0.000266011	0.000962953
ZNF594	440.358	182.458	311.408	1.27093	0.172261	7.37792	1.60783e-13	2.33575e-12
PID1	394.666	229.525	312.095	0.7818	0.161721	4.83424	1.33656e-06	7.59418e-06
IGSF9B	215.344	410.323	312.833	-0.92977	0.201625	-4.61138	3.99997e-06	2.0964e-05
RSG1	384.744	242.257	313.501	0.666911	0.171309	3.89303	9.90013e-05	0.000394552
ATP2A3	214.521	416.629	315.575	-0.958266	0.15588	-6.14744	7.87414e-10	7.34791e-09
XYLB	248.656	383.149	315.903	-0.624349	0.173778	-3.5928	0.000327141	0.00115594
DHX58	250.194	381.75	315.972	-0.609952	0.176117	-3.46334	0.000533524	0.00178203
TMEM198	461.168	171.337	316.253	1.42816	0.172556	8.27652	1.26831e-16	2.50035e-15
ACVR2B	229.314	406.648	317.981	-0.825955	0.1832	-4.50848	6.52939e-06	3.28494e-05
NEK11	387.847	251.031	319.439	0.627796	0.158689	3.95614	7.61708e-05	0.000310066
ZNF235	389.515	252.904	321.21	0.623139	0.187063	3.33118	0.000864799	0.00275902
PARS2	401.854	241.499	321.677	0.735532	0.188599	3.89999	9.6198e-05	0.000384648
DUSP9	134.862	508.772	321.817	-1.91589	0.207006	-9.25525	2.13738e-20	5.74589e-19
SCARA3	388.653	257.528	323.09	0.594074	0.168345	3.5289	0.000417285	0.00143446
MDGA1	443.528	203.68	323.604	1.12372	0.163292	6.88169	5.9145e-12	7.09687e-11
CALD1	193.03	459.856	326.443	-1.2517	0.161404	-7.75506	8.83029e-15	1.4615e-13
ZNF253	392.714	261.227	326.97	0.588412	0.171433	3.43231	0.000598464	0.00197465
ADRB2	434.477	220.491	327.484	0.979975	0.192752	5.08412	3.69337e-07	2.32597e-06
FSTL1	257.506	400.364	328.935	-0.636855	0.147898	-4.30604	1.66202e-05	7.72495e-05
ABCC2	254.123	405.391	329.757	-0.673766	0.171215	-3.93521	8.31232e-05	0.000336513
HELB	248.053	412.124	330.088	-0.732561	0.199286	-3.67592	0.000236993	0.000867343
SOCS1	213.856	447.549	330.702	-1.06548	0.2126	-5.01168	5.39563e-07	3.31179e-06
SNPH	218.475	443.591	331.033	-1.02122	0.181361	-5.63085	1.79319e-08	1.38733e-07
RAB39A	501.371	162.114	331.742	1.62881	0.208729	7.8035	6.02133e-15	1.02594e-13
FARS2	404.23	261.132	332.681	0.630423	0.185831	3.39246	0.000692682	0.00225864
CASP6	257.461	407.952	332.706	-0.663979	0.191142	-3.47374	0.000513252	0.00172297
ZBED3	252.574	413.927	333.25	-0.712488	0.194491	-3.66335	0.000248939	0.000907323
TGFB3	168.348	502.013	335.181	-1.57641	0.189925	-8.30018	1.03952e-16	2.07389e-15
IKZF4	237.161	435.955	336.558	-0.878049	0.163964	-5.35512	8.54974e-08	5.99744e-07
EFEMP1	458.888	214.966	336.927	1.09433	0.176376	6.20453	5.48604e-10	5.22568e-09
LSAMP	455.731	218.167	336.949	1.06239	0.207384	5.12283	3.00986e-07	1.93773e-06
NACAD	421.394	254.114	337.754	0.730394	0.16702	4.3731	1.22496e-05	5.8604e-05
FGGY	433.355	245.482	339.418	0.819603	0.213344	3.8417	0.000122186	0.000477932
C10orf32	242.208	438.373	340.29	-0.856024	0.166277	-5.14818	2.63025e-07	1.71404e-06
KIAA1161	249.1	432.706	340.903	-0.796468	0.149148	-5.34011	9.28892e-08	6.48859e-07
FAM221A	260.979	421.87	341.424	-0.693108	0.163577	-4.2372	2.26328e-05	0.000102615
C21orf58	409.483	273.818	341.651	0.5815	0.176356	3.29731	0.000976165	0.00307016
ARL10	522.118	163.347	342.732	1.6771	0.176593	9.49696	2.16116e-21	6.21136e-20
LCN2	495.854	194.313	345.084	1.35122	0.228309	5.91838	3.25129e-09	2.81124e-08
GABPB2	273.432	419.38	346.406	-0.617735	0.173497	-3.56049	0.000370161	0.00129249
SERGEF	258.138	435.954	347.046	-0.756454	0.18943	-3.99331	6.51577e-05	0.000267774
ACHE	274.259	419.879	347.069	-0.613589	0.172424	-3.55861	0.000372821	0.00129906
KIAA1377	268.435	428.344	348.389	-0.673872	0.153237	-4.39758	1.09464e-05	5.27195e-05
CLVS2	430.305	266.538	348.422	0.691602	0.165112	4.18868	2.80576e-05	0.00012433
MTSS1	234.822	463.578	349.2	-0.98129	0.19284	-5.08863	3.60667e-07	2.27892e-06
MUC3A	268.258	431.117	349.688	-0.684458	0.198022	-3.45648	0.000547277	0.00182339
NR1H3	502.143	198.51	350.326	1.33848	0.162014	8.2615	1.43854e-16	2.81511e-15
SNAI1	167.843	533.336	350.589	-1.66808	0.175164	-9.52297	1.68301e-21	4.90062e-20
LY6K	493.005	208.801	350.903	1.24011	0.183657	6.75231	1.45514e-11	1.67504e-10
CYP27B1	273.24	430.311	351.775	-0.655202	0.172832	-3.79097	0.000150062	0.000575801
PALLD	276.445	428.793	352.619	-0.63376	0.150684	-4.20588	2.60069e-05	0.000115938
ZNF333	281.217	428.652	354.935	-0.607556	0.167138	-3.63505	0.00027793	0.00100153
MAP3K8	213.301	499.975	356.638	-1.22865	0.175872	-6.98605	2.82742e-12	3.48697e-11
APOLD1	469.545	244.628	357.087	0.940219	0.163349	5.75589	8.61849e-09	7.00588e-08
ZNF555	445.106	270.308	357.707	0.719635	0.156595	4.59551	4.31686e-06	2.24305e-05
SMIM11	281.39	435.623	358.506	-0.630428	0.180306	-3.49643	0.00047153	0.00159498
TMCO4	263.013	454.046	358.53	-0.787586	0.165041	-4.77205	1.82357e-06	1.01448e-05
CYGB	542.117	176.554	359.336	1.6185	0.172348	9.39091	5.94828e-21	1.6629e-19
APOC1	478.044	241.759	359.902	0.982933	0.166465	5.90475	3.53175e-09	3.03991e-08
ZNF528	446.068	274.979	360.524	0.698617	0.174973	3.99272	6.53209e-05	0.000268362
TIFA	258.99	464.74	361.865	-0.843526	0.166623	-5.0625	4.13802e-07	2.59006e-06
GRAMD1C	290.247	434.531	362.389	-0.582662	0.1582	-3.68308	0.000230433	0.000846364
FUZ	488.246	240.55	364.398	1.02101	0.165726	6.16082	7.23687e-10	6.78654e-09
SYNJ2BP	288.661	444.774	366.718	-0.624204	0.165298	-3.77623	0.000159219	0.000606388
CCDC40	451.349	282.164	366.756	0.678551	0.166082	4.08564	4.39562e-05	0.000187296
IFITM10	243.671	490.087	366.879	-1.00818	0.16351	-6.16588	7.00903e-10	6.58216e-09
MFSD3	503.289	232.037	367.663	1.11549	0.205946	5.41645	6.07953e-08	4.36355e-07
DPYD	445.053	290.699	367.876	0.614168	0.187364	3.27793	0.0010457	0.00327108
FAM171A1	290.827	445.392	368.109	-0.614535	0.15854	-3.8762	0.000106099	0.000420071
RNLS	456.17	281.381	368.776	0.697641	0.156015	4.47164	7.76225e-06	3.84558e-05
LEPR	559.709	180.443	370.076	1.63386	0.153918	10.6151	2.53563e-26	1.08494e-24
TBKBP1	453.927	288.898	371.412	0.652127	0.175095	3.72441	0.000195772	0.000732269
GCH1	196.569	546.353	371.461	-1.47508	0.177745	-8.29885	1.05128e-16	2.09421e-15
ING4	459.277	285.269	372.273	0.686122	0.171438	4.00216	6.27678e-05	0.000259153
INTS9	453.149	294.54	373.845	0.620733	0.166702	3.72361	0.000196395	0.000733902
LRRC61	504.572	244.06	374.316	1.04802	0.164922	6.35461	2.08953e-10	2.12417e-09
NICN1	479.972	274.552	377.262	0.80596	0.155986	5.16686	2.38062e-07	1.55977e-06
CTD-2368P22.1	489.356	265.78	377.568	0.881411	0.163374	5.39505	6.8503e-08	4.86949e-07
LZTS3	500.153	255.891	378.022	0.966092	0.16892	5.71922	1.07012e-08	8.56285e-08
PPM1D	301.624	455.944	378.784	-0.595666	0.159835	-3.72675	0.000193966	0.000726254
KLF12	245.615	519.939	382.777	-1.08204	0.1564	-6.91841	4.56739e-12	5.57088e-11
THRA	255.985	510.337	383.161	-0.995179	0.159276	-6.24816	4.15324e-10	4.01651e-09
SHC2	505.311	261.488	383.399	0.950922	0.171441	5.54664	2.91217e-08	2.19063e-07
ADAM22	288.168	480.105	384.136	-0.736566	0.156811	-4.69716	2.63808e-06	1.42529e-05
KRT75	732.969	36.1597	384.564	4.34459	0.227472	19.0994	2.55288e-81	1.21326e-78
BSN	669.126	100.986	385.056	2.72699	0.203737	13.3848	7.4164e-41	7.59154e-39
APOL3	169.807	602.905	386.356	-1.82799	0.174132	-10.4977	8.84956e-26	3.6346e-24
SCAMP5	474.818	298.429	386.624	0.669415	0.154973	4.31956	1.5634e-05	7.30227e-05
VASN	272.524	502.749	387.637	-0.883415	0.156407	-5.64819	1.62144e-08	1.26105e-07
DMD	301.567	475.575	388.571	-0.657486	0.175107	-3.75478	0.000173497	0.000656185
MIPOL1	282.36	494.805	388.583	-0.80965	0.161705	-5.00696	5.52967e-07	3.38314e-06
HPSE	310.864	470.668	390.766	-0.598345	0.178622	-3.34978	0.000808753	0.0025964
SLC37A1	204.542	579.194	391.868	-1.50172	0.164379	-9.13574	6.49627e-20	1.67531e-18
LAMC3	477.346	312.538	394.942	0.611274	0.152009	4.0213	5.78783e-05	0.000240717
ADCK2	312.574	479.441	396.007	-0.617096	0.169012	-3.65119	0.000261028	0.0009462
HOXB13	224.871	567.456	396.164	-1.33574	0.170431	-7.83744	4.59807e-15	7.93599e-14
MGMT	492.426	299.994	396.21	0.714521	0.162909	4.38602	1.15446e-05	5.54198e-05
APOBEC3G	315.874	476.833	396.354	-0.594021	0.15717	-3.77947	0.000157159	0.00059906
DNMT3B	312.927	484.373	398.65	-0.629879	0.153676	-4.09875	4.15385e-05	0.000177791
MXRA5	526.171	271.209	398.69	0.955713	0.184484	5.18047	2.21332e-07	1.45661e-06
IKBKE	231.784	565.987	398.885	-1.28821	0.149542	-8.61438	7.03237e-18	1.56227e-16
ANKRD9	316.298	482.192	399.245	-0.60802	0.165329	-3.67764	0.000235399	0.000862223
TRIM16L	306.428	492.245	399.336	-0.684168	0.206778	-3.3087	0.000937288	0.00296611
DSC2	284.251	514.652	399.451	-0.856674	0.146724	-5.83866	5.26211e-09	4.41785e-08
SUPT3H	536.882	266.23	401.556	1.01206	0.148554	6.81275	9.57532e-12	1.11771e-10
PPP1R13B	316.967	487.859	402.413	-0.621977	0.176028	-3.53339	0.00041026	0.00141507
PIGP	501.296	305.329	403.312	0.714556	0.151127	4.7282	2.26519e-06	1.23841e-05
HAS2	521.411	290.462	405.937	0.843875	0.147609	5.71697	1.0844e-08	8.66673e-08
LRTOMT	492.911	323.99	408.451	0.605401	0.153581	3.94189	8.08416e-05	0.000327775
HHEX	306.108	515.269	410.689	-0.751074	0.153056	-4.90718	9.23936e-07	5.43778e-06
AP3S2	565.46	256.034	410.747	1.14322	0.159423	7.17101	7.44457e-13	9.97632e-12
CCDC61	499.627	322.307	410.967	0.632754	0.149889	4.22149	2.42694e-05	0.000109106
SAYSD1	322.381	499.761	411.071	-0.632533	0.146996	-4.30305	1.68465e-05	7.82194e-05
FAM174B	286.778	535.731	411.255	-0.901757	0.137185	-6.5733	4.92114e-11	5.3809e-10
DPH1	282.816	540.355	411.585	-0.934404	0.150208	-6.22072	4.94885e-10	4.74797e-09
TMEM79	519.162	304.784	411.973	0.76812	0.152808	5.02671	4.98963e-07	3.07678e-06
GCA	207.974	617.275	412.624	-1.5693	0.168618	-9.30686	1.31665e-20	3.61251e-19
RILPL2	261.534	565.465	413.499	-1.11253	0.164808	-6.75045	1.47383e-11	1.69363e-10
KITLG	284.296	544.907	414.601	-0.938976	0.15376	-6.10676	1.01675e-09	9.37624e-09
FAM102B	299.162	532.459	415.81	-0.832131	0.149848	-5.55317	2.80539e-08	2.11509e-07
ZNF785	548.172	285.838	417.005	0.938873	0.189621	4.95133	7.37088e-07	4.4202e-06
CCL28	320.794	514.32	417.557	-0.680881	0.177036	-3.84601	0.000120056	0.000470016
HID1	173.301	662.373	417.837	-1.9343	0.172828	-11.192	4.46006e-29	2.31836e-27
ZSWIM5	328.295	507.516	417.906	-0.627858	0.15352	-4.08975	4.31835e-05	0.000184358
TP53INP1	208.467	627.897	418.182	-1.59079	0.147616	-10.7765	4.44247e-27	2.03148e-25
EFCAB7	335.36	502.797	419.078	-0.584298	0.153369	-3.80976	0.000139104	0.000536706
METRNL	311.032	528.097	419.565	-0.763553	0.152725	-4.99953	5.74715e-07	3.50331e-06
KCNIP3	316.38	525.772	421.076	-0.732901	0.154299	-4.74989	2.03529e-06	1.12241e-05
MFAP3L	305.705	539.312	422.509	-0.819076	0.174281	-4.69976	2.60472e-06	1.40841e-05
LRP4	307.535	539.739	423.637	-0.811249	0.150521	-5.38961	7.06096e-08	5.00854e-07
C7orf13	572.64	275.667	424.153	1.05552	0.173318	6.09005	1.12877e-09	1.0359e-08
DNM1	564.938	284.416	424.677	0.99047	0.158186	6.26145	3.81422e-10	3.6994e-09
QPRT	533.915	315.596	424.756	0.758353	0.201926	3.7556	0.000172924	0.000654554
RAB15	285.862	563.853	424.857	-0.980079	0.156144	-6.27679	3.45645e-10	3.36959e-09
PMP22	311.632	542.892	427.262	-0.800934	0.177152	-4.52117	6.14974e-06	3.1045e-05
MTSS1L	629.624	227.818	428.721	1.4671	0.235757	6.22294	4.87927e-10	4.68797e-09
BNIP1	328.76	538.268	433.514	-0.711197	0.149829	-4.74672	2.06743e-06	1.13871e-05
NKAIN4	580.396	291.505	435.951	0.992564	0.125183	7.92889	2.21106e-15	3.89702e-14
IL15RA	258.566	616.753	437.659	-1.2541	0.154487	-8.11786	4.74459e-16	8.86746e-15
PDZD4	250.67	624.743	437.706	-1.31782	0.168927	-7.80109	6.13767e-15	1.03911e-13
PCBD2	335.804	546.307	441.056	-0.701642	0.150716	-4.65538	3.23381e-06	1.72613e-05
WDR91	336.795	547.137	441.966	-0.699844	0.158092	-4.42681	9.56376e-06	4.65831e-05
AK5	585.007	302.888	443.947	0.950515	0.149919	6.34019	2.29485e-10	2.31171e-09
ZNF101	533.799	355.336	444.568	0.587173	0.142295	4.12646	3.68389e-05	0.00015942
MGLL	640.988	248.233	444.61	1.36945	0.163419	8.37998	5.29346e-17	1.0904e-15
TTC7B	330.778	558.613	444.696	-0.755553	0.152113	-4.96705	6.79785e-07	4.10059e-06
CORO2B	621.678	269.431	445.555	1.20737	0.173978	6.9398	3.92669e-12	4.7982e-11
PADI1	839.09	55.247	447.169	3.92192	0.211019	18.5856	4.20552e-77	1.51251e-74
C12orf73	546.446	348.768	447.607	0.647661	0.158457	4.08729	4.36445e-05	0.000186147
SPINT1	607.466	288.044	447.755	1.07678	0.169712	6.34471	2.22842e-10	2.25141e-09
PET112	551.111	346.159	448.635	0.670223	0.161538	4.14901	3.33918e-05	0.000145448
ZNF256	568.534	329.301	448.918	0.78769	0.15104	5.21513	1.83692e-07	1.22219e-06
ASMTL	570.421	327.831	449.126	0.798323	0.145316	5.49369	3.93626e-08	2.90032e-07
STAP2	336.068	566.011	451.039	-0.751887	0.167286	-4.49462	6.96951e-06	3.48005e-05
ASIC2	360.038	544.718	452.378	-0.597366	0.142879	-4.18093	2.9032e-05	0.000128178
COL5A1	669.993	240.29	455.142	1.4805	0.137042	10.8033	3.32209e-27	1.52438e-25
ALDH4A1	554.161	358.039	456.1	0.630149	0.151609	4.15642	3.23271e-05	0.000141273
CCBL1	557.605	355.384	456.494	0.64949	0.145016	4.47874	7.50857e-06	3.73241e-05
RNF144B	332.804	580.474	456.639	-0.802845	0.152802	-5.25414	1.48719e-07	1.00304e-06
FILIP1L	564.424	349.147	456.786	0.692089	0.16171	4.27982	1.87046e-05	8.62448e-05
TOR2A	559.241	358.134	458.688	0.642964	0.164925	3.89853	9.67781e-05	0.000386618
CARF	561.271	358.253	459.762	0.648199	0.154786	4.18771	2.81786e-05	0.000124783
TSKU	254.469	665.479	459.974	-1.38699	0.145508	-9.53207	1.54171e-21	4.51884e-20
ACN9	577.083	345.543	461.313	0.738952	0.155839	4.74175	2.11879e-06	1.16363e-05
APOOL	341.784	581.683	461.734	-0.767418	0.145815	-5.26294	1.4177e-07	9.59579e-07
SDR16C5	260.005	663.582	461.794	-1.35172	0.215918	-6.26034	3.84151e-10	3.72316e-09
ADAMTSL4	595.242	328.449	461.845	0.858738	0.151339	5.67427	1.39285e-08	1.0922e-07
LFNG	368.928	555.863	462.396	-0.590785	0.152152	-3.88285	0.000103238	0.000409808
FAM110A	340.806	587.897	464.351	-0.786465	0.158864	-4.95056	7.40004e-07	4.43569e-06
PCDHGB7	582.176	347.156	464.666	0.745704	0.167006	4.46514	8.00175e-06	3.95473e-05
ZNF488	560.902	372.74	466.821	0.589211	0.160974	3.66029	0.000251932	0.000916974
CPA4	645.477	288.495	466.986	1.16259	0.170302	6.82667	8.6906e-12	1.0207e-10
KREMEN2	631.337	308.389	469.863	1.0345	0.149942	6.89935	5.22407e-12	6.3197e-11
GGT5	624.293	316.995	470.644	0.977843	0.171994	5.68533	1.30557e-08	1.02922e-07
PYCARD	342.138	601.221	471.68	-0.813548	0.144423	-5.63309	1.77007e-08	1.37183e-07
PPOX	572.907	372.574	472.741	0.620534	0.143108	4.33612	1.45018e-05	6.82859e-05
KATNB1	657.947	287.996	472.971	1.19099	0.15662	7.60433	2.86386e-14	4.49403e-13
NMNAT1	613.203	337.34	475.271	0.862173	0.152435	5.656	1.54941e-08	1.20856e-07
TMEM151A	635.67	319.935	477.802	0.989416	0.163436	6.05386	1.41416e-09	1.28277e-08
GAMT	589.01	378.194	483.602	0.638934	0.156127	4.09239	4.2695e-05	0.000182506
FRK	333.355	637.357	485.356	-0.935357	0.145205	-6.44161	1.18212e-10	1.24057e-09
GAD1	298.636	674.063	486.35	-1.17435	0.141022	-8.32744	8.26094e-17	1.66055e-15
TXNIP	746.558	227.13	486.844	1.71641	0.1574	10.9047	1.09408e-27	5.1996e-26
IQCG	331.846	644.235	488.04	-0.956714	0.141178	-6.77665	1.22991e-11	1.41946e-10
MYH14	343.815	636.883	490.349	-0.889609	0.147217	-6.04285	1.51414e-09	1.36922e-08
PDGFC	388.649	593.374	491.011	-0.610138	0.144892	-4.21099	2.54256e-05	0.000113498
HIRIP3	366.532	616.492	491.512	-0.749965	0.142455	-5.26458	1.40508e-07	9.52488e-07
NDUFA7	602.829	380.446	491.638	0.663772	0.147963	4.48606	7.25509e-06	3.61451e-05
DAB2IP	253.087	730.425	491.756	-1.52886	0.140694	-10.8666	1.6635e-27	7.8497e-26
SRRD	301.225	683.548	492.386	-1.18215	0.140357	-8.42241	3.68804e-17	7.72862e-16
TNIK	376.253	610.991	493.622	-0.699259	0.14676	-4.76464	1.89189e-06	1.04897e-05
OSBP2	381.719	607.884	494.801	-0.671492	0.171873	-3.9069	9.34877e-05	0.000375276
MEGF9	255.142	740.69	497.916	-1.53806	0.15152	-10.1509	3.28362e-24	1.19713e-22
SLC15A3	269.31	726.987	498.148	-1.43242	0.180714	-7.92641	2.25569e-15	3.97043e-14
ICK	347.642	653.456	500.549	-0.910929	0.160247	-5.68455	1.31161e-08	1.03275e-07
GABBR1	335.78	665.408	500.594	-0.986698	0.138338	-7.13254	9.85319e-13	1.2969e-11
TRIM46	739.706	261.844	500.775	1.49942	0.160648	9.33356	1.02376e-20	2.82639e-19
CREG1	219.951	782.802	501.377	-1.83163	0.174303	-10.5083	7.91134e-26	3.25932e-24
FUOM	617.933	386.801	502.367	0.675433	0.15346	4.40137	1.07571e-05	5.19203e-05
SLC25A45	699.985	307.321	503.653	1.18758	0.148483	7.99811	1.26344e-15	2.25068e-14
C14orf132	339.191	669.818	504.505	-0.98178	0.154844	-6.34043	2.29124e-10	2.30982e-09
SEC22A	356.63	655.188	505.909	-0.877704	0.137074	-6.40315	1.52208e-10	1.57621e-09
USE1	638.998	374.116	506.557	0.772135	0.139824	5.5222	3.34772e-08	2.4943e-07
PHF11	404.727	613.268	508.998	-0.599294	0.152085	-3.94052	8.13038e-05	0.000329549
LPPR3	614.054	405.011	509.533	0.600257	0.14237	4.21618	2.48474e-05	0.000111253
MAGI1	614.523	404.893	509.708	0.602078	0.137357	4.38331	1.16889e-05	5.60519e-05
KCNK3	831.938	187.603	509.771	2.14884	0.13937	15.4183	1.23348e-53	2.15972e-51
ABHD4	370.514	651.537	511.026	-0.814202	0.140579	-5.79177	6.96488e-09	5.73881e-08
IL1R1	381.542	642.242	511.892	-0.751446	0.150112	-5.00591	5.55997e-07	3.39856e-06
ERCC6	361.481	664.008	512.745	-0.877499	0.147729	-5.93993	2.85141e-09	2.47998e-08
ABCA5	383.868	642.289	513.079	-0.742756	0.162904	-4.55948	5.12806e-06	2.63065e-05
KIRREL2	260.872	767.034	513.953	-1.55593	0.154559	-10.0669	7.7342e-24	2.71554e-22
RPUSD2	629.154	399.652	514.403	0.654194	0.142225	4.59971	4.23075e-06	2.20347e-05
LENG1	395.204	637.003	516.103	-0.688442	0.147967	-4.65268	3.27656e-06	1.74701e-05
SPATA6	390.502	641.957	516.23	-0.717405	0.159521	-4.49724	6.88409e-06	3.44129e-05
MTIF3	413.133	623.013	518.073	-0.592515	0.150595	-3.93449	8.33727e-05	0.000337113
PLCD4	335.829	700.43	518.13	-1.06029	0.139701	-7.58972	3.20603e-14	4.97233e-13
ABHD17B	401.234	635.105	518.169	-0.66265	0.171401	-3.86609	0.000110594	0.000436441
TSPAN18	192.672	843.812	518.242	-2.1307	0.153038	-13.9227	4.61156e-44	5.47911e-42
UBA7	279.175	757.882	518.528	-1.44059	0.16556	-8.70132	3.2805e-18	7.44943e-17
TACO1	326.363	712.499	519.431	-1.12639	0.138842	-8.11273	4.94961e-16	9.21181e-15
N4BP3	359.224	680.916	520.07	-0.922522	0.145234	-6.35199	2.12547e-10	2.15413e-09
CD74	218.837	821.357	520.097	-1.90806	0.185646	-10.2779	8.86167e-25	3.41804e-23
TMEM184A	634.227	406.837	520.532	0.640433	0.14118	4.53629	5.72511e-06	2.91558e-05
WISP2	731.164	310.854	521.009	1.23436	0.144318	8.553	1.19929e-17	2.60342e-16
DUSP18	410.638	634.038	522.338	-0.626723	0.149289	-4.19805	2.69228e-05	0.00011974
ARHGEF9	665.798	381.063	523.43	0.80472	0.161544	4.98142	6.31208e-07	3.82316e-06
DAGLA	407.889	639.467	523.678	-0.648841	0.147781	-4.39056	1.13062e-05	5.43341e-05
SERPINB8	406.117	643.76	524.938	-0.664384	0.129135	-5.14489	2.67674e-07	1.74178e-06
JDP2	349.635	701.141	525.388	-1.0039	0.153467	-6.5415	6.09028e-11	6.5782e-10
OSCAR	633.474	418.195	525.835	0.59912	0.145526	4.11693	3.83946e-05	0.000165667
RGL1	648.727	404.466	526.597	0.681768	0.133642	5.10146	3.37035e-07	2.14282e-06
SCYL3	407.601	649.568	528.584	-0.672841	0.140646	-4.78392	1.71911e-06	9.60377e-06
KCTD6	384.744	673.09	528.917	-0.807024	0.140806	-5.73146	9.9572e-09	8.02061e-08
LACC1	303.046	755.464	529.255	-1.31737	0.142286	-9.25863	2.07068e-20	5.57783e-19
TMEM175	654.03	404.561	529.295	0.693298	0.138387	5.00986	5.44708e-07	3.34029e-06
HAP1	381.76	677.881	529.821	-0.827955	0.138915	-5.96017	2.51968e-09	2.20879e-08
PTGR2	740.656	319.081	529.869	1.21416	0.146426	8.292	1.11357e-16	2.21168e-15
TTYH2	255.899	804.213	530.056	-1.6518	0.157021	-10.5196	7.01733e-26	2.89999e-24
OXLD1	718.09	344.05	531.07	1.06135	0.138708	7.65167	1.98387e-14	3.16919e-13
THAP10	640.692	426.066	533.379	0.588081	0.157882	3.72482	0.000195451	0.000731404
MAP2K5	641.675	426.137	533.906	0.590014	0.14427	4.08965	4.32028e-05	0.000184381
POMGNT2	418.759	650.613	534.686	-0.635455	0.155569	-4.08472	4.41293e-05	0.000187973
SLC35E4	392.833	676.671	534.752	-0.784443	0.164619	-4.7652	1.88663e-06	1.04649e-05
SPTBN5	680.194	392.824	536.509	0.792446	0.143078	5.53857	3.04949e-08	2.28875e-07
SAMD9L	176.014	897.067	536.541	-2.34937	0.445127	-5.27797	1.30624e-07	8.90025e-07
RFX3	669.85	406.316	538.083	0.721447	0.142932	5.04748	4.47669e-07	2.78501e-06
MMP24	771.391	307.843	539.617	1.32488	0.144865	9.14559	5.93079e-20	1.53543e-18
TMEM42	650.355	429.813	540.084	0.597239	0.145434	4.1066	4.01534e-05	0.000172251
CDK5R1	647.482	432.896	540.189	0.581377	0.141451	4.1101	3.95496e-05	0.000169934
CEP41	683.544	402.261	542.903	0.765529	0.134721	5.68235	1.32857e-08	1.04426e-07
ZNF747	674.058	417.697	545.878	0.690408	0.13529	5.10318	3.34e-07	2.12657e-06
NOTCH2NL	380.235	713.565	546.9	-0.908216	0.174924	-5.19205	2.07991e-07	1.37493e-06
FICD	276.265	817.68	546.972	-1.56576	0.149547	-10.4701	1.18578e-25	4.84025e-24
TCEANC2	704.728	390.216	547.472	0.852986	0.149787	5.69465	1.23624e-08	9.78625e-08
GSKIP	421.11	675.177	548.144	-0.681151	0.132868	-5.12654	2.95118e-07	1.90632e-06
WNT9A	323.922	779.221	551.572	-1.26665	0.127743	-9.91562	3.56028e-23	1.18442e-21
PLCXD1	696.792	406.884	551.838	0.775296	0.147469	5.25734	1.46154e-07	9.86744e-07
TUBB2B	401.608	704.744	553.176	-0.811505	0.143935	-5.63799	1.72042e-08	1.33724e-07
C1orf226	427.457	679.374	553.415	-0.668416	0.138485	-4.82665	1.38851e-06	7.86587e-06
CD58	355.5	752.903	554.202	-1.08243	0.131951	-8.20323	2.34012e-16	4.50465e-15
MACROD1	708.16	402.048	555.104	0.81678	0.135166	6.0428	1.51461e-09	1.36922e-08
CXCL2	338.049	776.186	557.117	-1.19925	0.159787	-7.50527	6.13017e-14	9.28034e-13
HIVEP3	431.58	684.804	558.192	-0.66574	0.151952	-4.38126	1.17992e-05	5.65607e-05
ETV4	323.506	795.654	559.58	-1.29836	0.130439	-9.95383	2.4265e-23	8.11292e-22
ZNF708	687.285	435.196	561.241	0.659493	0.161686	4.07884	4.52607e-05	0.000192055
TAF11	426.898	697.488	562.193	-0.708848	0.14576	-4.86313	1.15545e-06	6.66185e-06
ABHD17C	441.805	684.52	563.163	-0.631313	0.13412	-4.70709	2.51273e-06	1.36199e-05
RASGRP3	448.34	678.544	563.442	-0.598037	0.130281	-4.59038	4.42445e-06	2.29626e-05
TGIF2	426.425	700.856	563.641	-0.716995	0.140403	-5.10668	3.27861e-07	2.09049e-06
ACSL5	412.701	716.553	564.627	-0.796111	0.149697	-5.31816	1.04819e-07	7.2196e-07
RPS6KL1	739.488	390.073	564.781	0.922841	0.144018	6.40783	1.47605e-10	1.53212e-09
RPL26L1	812.394	317.873	565.133	1.35424	0.141736	9.55464	1.2401e-21	3.6671e-20
TMEM216	891.963	238.582	565.272	1.9019	0.147501	12.8941	4.85729e-38	4.28052e-36
TATDN2	415.159	715.605	565.382	-0.785646	0.138435	-5.67521	1.38521e-08	1.08685e-07
2022-03-02	692.936	437.947	565.441	0.662554	0.138496	4.78394	1.71896e-06	9.60377e-06
RAB26	346.988	789.37	568.179	-1.18562	0.164859	-7.19171	6.39827e-13	8.66142e-12
SLC47A1	421.761	714.75	568.255	-0.761125	0.147241	-5.16925	2.35036e-07	1.54222e-06
SLC2A12	787.019	350.286	568.652	1.168	0.153612	7.60356	2.88084e-14	4.51446e-13
KIAA0040	442.853	697.205	570.029	-0.65454	0.136718	-4.78753	1.68851e-06	9.46858e-06
HOXA3	402.668	737.515	570.091	-0.872884	0.159771	-5.46335	4.67234e-08	3.41432e-07
VCPKMT	684.934	456.963	570.949	0.584454	0.14429	4.05056	5.10943e-05	0.000214551
GFPT2	223.737	920.518	572.127	-2.04026	0.148586	-13.7312	6.60675e-43	7.57897e-41
ADIRF	447.116	697.537	572.326	-0.641599	0.153292	-4.18547	2.84574e-05	0.00012585
SIMC1	422.381	724.899	573.64	-0.779325	0.140433	-5.54945	2.86568e-08	2.15687e-07
NECAB1	361.151	789.583	575.367	-1.12871	0.147517	-7.65137	1.98842e-14	3.17265e-13
LRRCC1	427.638	725.375	576.506	-0.761871	0.157482	-4.83784	1.31258e-06	7.47791e-06
SGIP1	814.552	341.868	578.21	1.25254	0.141346	8.86152	7.89318e-19	1.89251e-17
PIR	308.972	851.092	580.032	-1.4619	0.334162	-4.37484	1.21521e-05	5.81685e-05
PAQR5	741.831	420.377	581.104	0.819743	0.131852	6.21714	5.06304e-10	4.85054e-09
TUBD1	704.626	461.609	583.117	0.609469	0.152415	3.99875	6.36789e-05	0.000262427
ACTR3B	705.965	460.852	583.408	0.615646	0.138428	4.44741	8.69112e-06	4.27394e-05
GSTO2	720.894	451.96	586.427	0.673704	0.136192	4.94674	7.54667e-07	4.51545e-06
C8orf37	442.364	730.684	586.524	-0.724348	0.128821	-5.62292	1.87753e-08	1.45088e-07
ZG16B	807.203	368.211	587.707	1.13177	0.172816	6.54898	5.79332e-11	6.27782e-10
NEK3	463.968	711.859	587.913	-0.617312	0.146969	-4.20029	2.66569e-05	0.000118637
JAZF1	433.293	743.418	588.356	-0.778786	0.128068	-6.08104	1.19403e-09	1.09202e-08
MYCBP	413.178	763.953	588.566	-0.886338	0.145069	-6.10975	9.97851e-10	9.20832e-09
RGL3	451.917	728.363	590.14	-0.688092	0.153992	-4.46837	7.88195e-06	3.90197e-05
NINJ1	467.079	716.221	591.65	-0.616762	0.141675	-4.35335	1.34074e-05	6.35144e-05
C11orf1	918.942	278.512	598.727	1.72212	0.147312	11.6902	1.42966e-31	8.80766e-30
RBPMS2	464.115	733.341	598.728	-0.660022	0.144103	-4.5802	4.64542e-06	2.40345e-05
SLC4A3	452.726	745.173	598.949	-0.719028	0.126019	-5.70571	1.15858e-08	9.20981e-08
SLC16A14	777.853	420.969	599.411	0.885887	0.120684	7.34053	2.12755e-13	3.06732e-12
RPP25L	740.171	462.014	601.092	0.680532	0.142686	4.76943	1.84749e-06	1.02649e-05
ZNF358	790.232	419.475	604.854	0.913312	0.13606	6.71257	1.9123e-11	2.17124e-10
PVRL1	374.953	836.318	605.636	-1.1575	0.132864	-8.7119	2.98822e-18	6.80894e-17
STC1	803.853	407.643	605.748	0.979699	0.138948	7.05082	1.77865e-12	2.26342e-11
MT1X	845.724	366.527	606.125	1.20499	0.136087	8.85457	8.40105e-19	2.00705e-17
PTPN13	466.356	746.405	606.381	-0.678479	0.133381	-5.08677	3.64208e-07	2.29801e-06
RABL3	418.172	798.737	608.454	-0.93359	0.148608	-6.28223	3.33747e-10	3.26317e-09
GAREM	775.825	443.969	609.897	0.805458	0.147095	5.47577	4.35605e-08	3.1902e-07
SYT1	403.162	819.507	611.334	-1.02356	0.138274	-7.40242	1.33728e-13	1.96849e-12
SLC9A3	903.611	334.494	619.053	1.4332	0.142199	10.0788	6.85325e-24	2.419e-22
HS6ST1	394.928	844.593	619.761	-1.097	0.151337	-7.24872	4.20743e-13	5.83819e-12
ZNF268	480.56	765.375	622.968	-0.671246	0.134524	-4.9898	6.04412e-07	3.67256e-06
ZNF749	749.866	497.817	623.842	0.591116	0.131094	4.50911	6.51004e-06	3.27644e-05
VWDE	478.406	770.401	624.404	-0.687454	0.128583	-5.34637	8.97377e-08	6.28164e-07
GPR64	773.571	476.832	625.201	0.697937	0.16285	4.28576	1.82117e-05	8.4147e-05
NR6A1	759.513	493.217	626.365	0.623002	0.149231	4.17475	2.98314e-05	0.000131359
GORAB	470.856	782.185	626.521	-0.732402	0.131156	-5.58421	2.34765e-08	1.78924e-07
CCDC64	493.33	762.269	627.8	-0.627554	0.133042	-4.71696	2.3939e-06	1.30236e-05
BTBD9	497.864	760.585	629.224	-0.611293	0.127608	-4.79038	1.66462e-06	9.3504e-06
MAP2	988.528	277.681	633.105	1.83061	0.153043	11.9614	5.65871e-33	3.65536e-31
ZC3H8	767.289	501.279	634.284	0.614385	0.125783	4.88448	1.037e-06	6.04177e-06
PPP1R3B	829.278	440.318	634.798	0.913593	0.132412	6.89962	5.21429e-12	6.3136e-11
BLOC1S5	481.961	794.04	638.001	-0.720734	0.13818	-5.21592	1.82905e-07	1.21818e-06
PICK1	780.326	498.837	639.581	0.645324	0.137458	4.69469	2.67005e-06	1.44139e-05
SUFU	783.237	497.508	640.373	0.654494	0.148189	4.41662	1.00255e-05	4.86186e-05
KCND1	779.082	501.801	640.442	0.634982	0.150588	4.21669	2.47913e-05	0.000111114
CBY1	824.079	457.887	640.983	0.847788	0.125572	6.75142	1.46408e-11	1.68388e-10
PRDM8	798.847	483.235	641.041	0.725153	0.14657	4.94749	7.51758e-07	4.50006e-06
DNAJA4	827.827	456.323	642.075	0.859403	0.133783	6.42383	1.32885e-10	1.3869e-09
FIBCD1	512.369	776.043	644.206	-0.599232	0.137188	-4.36797	1.25409e-05	5.97929e-05
EPS8L1	799.389	492.103	645.746	0.700274	0.121634	5.75724	8.55018e-09	6.9546e-08
CDC26	781.617	510.526	646.072	0.614414	0.127226	4.82933	1.36995e-06	7.7773e-06
KRBOX4	477.95	814.385	646.168	-0.768934	0.124415	-6.18041	6.39371e-10	6.03412e-09
SEMA4F	484.929	810.925	647.927	-0.741595	0.130149	-5.69806	1.21176e-08	9.6039e-08
GSTM4	514.543	786.431	650.487	-0.611722	0.124633	-4.90817	9.19286e-07	5.4128e-06
SLC25A15	782.122	519.181	650.652	0.591018	0.127994	4.61753	3.88342e-06	2.03933e-05
ARHGEF16	482.735	819.792	651.263	-0.763912	0.138341	-5.52196	3.35236e-08	2.49635e-07
MAPK8IP1	896.735	407.738	652.236	1.13685	0.132517	8.57887	9.58091e-18	2.10385e-16
SERINC5	503.483	802.15	652.817	-0.671918	0.136552	-4.9206	8.62778e-07	5.10266e-06
ALDH3B1	879.67	431.52	655.595	1.02727	0.145042	7.08259	1.41483e-12	1.82434e-11
DNPH1	828.912	489.257	659.085	0.76049	0.129466	5.87405	4.25269e-09	3.61601e-08
HINT2	805.887	516.952	661.42	0.640716	0.138745	4.61794	3.87565e-06	2.03605e-05
MBD5	819.957	503.413	661.685	0.704	0.13056	5.39215	6.96206e-08	4.94366e-07
SNRNP35	529.401	798.572	663.986	-0.592518	0.131346	-4.51111	6.44894e-06	3.24938e-05
RELL2	929.139	401.549	665.344	1.20986	0.125277	9.6575	4.56856e-22	1.40401e-20
POC1B	477.889	853.295	665.592	-0.836712	0.128763	-6.49806	8.13636e-11	8.66736e-10
SV2A	1159.96	172.452	666.205	2.75025	0.142815	19.2575	1.22203e-82	6.77564e-80
EDN1	990.722	344.145	667.434	1.52628	0.153128	9.96732	2.11878e-23	7.11986e-22
HOMER3	433.117	904.513	668.815	-1.06206	0.138195	-7.68522	1.52736e-14	2.49076e-13
RASEF	872.69	465.404	669.047	0.907052	0.131698	6.88737	5.68334e-12	6.838e-11
SLC41A3	492.903	847.156	670.03	-0.780837	0.135061	-5.78136	7.40974e-09	6.08275e-08
SLC39A3	837.059	507.942	672.5	0.720714	0.152949	4.71212	2.45147e-06	1.32933e-05
EGFL7	509.734	838.144	673.939	-0.717542	0.122532	-5.85594	4.74307e-09	4.00737e-08
TTC23	530.063	819.317	674.69	-0.628674	0.129597	-4.85099	1.22848e-06	7.05543e-06
SLC43A2	541.934	812.063	676.999	-0.583003	0.150665	-3.86953	0.000109044	0.000430706
F8	466.767	893.936	680.351	-0.937576	0.143198	-6.54742	5.85377e-11	6.33302e-10
RGS19	918.486	442.31	680.398	1.05496	0.140144	7.52767	5.16556e-14	7.89186e-13
ZDHHC2	536.849	824.248	680.548	-0.619053	0.128113	-4.83209	1.35108e-06	7.67344e-06
SNN	485.262	878.808	682.035	-0.857022	0.133498	-6.41973	1.3652e-10	1.42038e-09
RAC2	1044.55	322.472	683.513	1.69513	0.147563	11.4875	1.52445e-30	8.81994e-29
ARRB2	449.265	919.734	684.499	-1.03395	0.127942	-8.08142	6.40178e-16	1.1799e-14
PDGFA	520.535	850.688	685.612	-0.708469	0.107693	-6.57861	4.74854e-11	5.2093e-10
SUSD2	1049.33	335.538	692.434	1.64496	0.323581	5.08361	3.70337e-07	2.33116e-06
PXDN	998.667	391.14	694.903	1.35171	0.132285	10.2181	1.64465e-24	6.16745e-23
BMP5	928.412	464.905	696.658	0.997107	0.146168	6.82165	9.00018e-12	1.05613e-10
ZNF585A	881.482	518.802	700.142	0.765128	0.150603	5.08042	3.76611e-07	2.36729e-06
METTL15	541.81	860.338	701.074	-0.667117	0.124031	-5.37863	7.50551e-08	5.3069e-07
MOSPD2	507.515	902.093	704.804	-0.829808	0.121346	-6.83835	8.01125e-12	9.43413e-11
RGAG4	531.912	878.904	705.408	-0.724505	0.142751	-5.07531	3.86855e-07	2.42939e-06
MAST3	550.203	864.037	707.12	-0.651027	0.141228	-4.60977	4.03115e-06	2.11191e-05
HECTD2	466.853	952.954	709.904	-1.02928	0.135748	-7.5823	3.39494e-14	5.24697e-13
SLC38A4	870.557	550.48	710.519	0.661566	0.137856	4.79895	1.59499e-06	8.97824e-06
RYR1	1062.41	360.032	711.219	1.56184	0.121733	12.83	1.11327e-37	9.43583e-36
TTC39C	547.264	884.026	715.645	-0.691823	0.120092	-5.76076	8.3738e-09	6.81947e-08
FDX1	557.859	874.802	716.331	-0.649231	0.131568	-4.93458	8.0324e-07	4.77815e-06
RCAN3	499.882	933.629	716.755	-0.90162	0.125289	-7.19632	6.18575e-13	8.39937e-12
AHRR	573.923	864.843	719.383	-0.591569	0.133103	-4.44443	8.81243e-06	4.32061e-05
CACNG6	1021.51	428.344	724.927	1.25432	0.126776	9.89401	4.41944e-23	1.45209e-21
TMA7	444.843	1006.35	725.597	-1.1779	0.174033	-6.76825	1.30354e-11	1.50313e-10
EVI5	487.921	964.004	725.963	-0.982338	0.132597	-7.40847	1.2776e-13	1.88273e-12
WT1	541.793	911.009	726.401	-0.749647	0.128578	-5.83031	5.53243e-09	4.6331e-08
TIAM1	898.038	556.122	727.08	0.690937	0.138523	4.98791	6.10371e-07	3.7037e-06
GK5	474.966	982.45	728.708	-1.04872	0.126677	-8.27875	1.24471e-16	2.45747e-15
IGSF8	497.338	963.886	730.612	-0.954507	0.124521	-7.66545	1.78204e-14	2.86743e-13
RCHY1	878.641	585.406	732.024	0.585808	0.118532	4.9422	7.72451e-07	4.61149e-06
NKX6-2	1201.03	265.234	733.134	2.17961	0.151793	14.3591	9.34996e-47	1.2442e-44
OBSCN	588.637	884.927	736.782	-0.58797	0.136613	-4.30391	1.67811e-05	7.79698e-05
COL13A1	990.75	483.401	737.075	1.03564	0.126386	8.19424	2.5218e-16	4.82843e-15
FAM98C	536.626	938.418	737.522	-0.806616	0.137012	-5.88721	3.92769e-09	3.35252e-08
CCL5	267.978	1212.4	740.189	-2.17797	0.150286	-14.4922	1.35781e-47	1.86272e-45
ZNF468	921.918	560.414	741.166	0.717725	0.133973	5.35723	8.45063e-08	5.93967e-07
METTL22	889.57	594.275	741.923	0.582459	0.122541	4.75317	2.00256e-06	1.10573e-05
BIRC7	925	560.532	742.766	0.722113	0.141698	5.09612	3.46682e-07	2.20205e-06
AOX1	1077.54	416.701	747.123	1.37107	0.121158	11.3164	1.08822e-29	5.81566e-28
LRRC1	574.477	920.564	747.521	-0.680433	0.122121	-5.5718	2.52117e-08	1.91273e-07
ZNF213	925.234	573.788	749.511	0.689238	0.130244	5.29192	1.2104e-07	8.27686e-07
CBR4	907.985	593.492	750.738	0.613626	0.121983	5.03042	4.89418e-07	3.02493e-06
SUOX	558.962	943.564	751.263	-0.755448	0.124482	-6.06872	1.2893e-09	1.17271e-08
SLC35G1	494.431	1016.03	755.229	-1.03928	0.130917	-7.93851	2.0462e-15	3.61604e-14
C4orf27	584.671	928.129	756.4	-0.666443	0.133109	-5.00676	5.53537e-07	3.38507e-06
DDX60	412.27	1102.12	757.196	-1.41844	0.144463	-9.81871	9.35362e-23	3.00649e-21
CEP72	950.532	569.164	759.848	0.740033	0.135107	5.47738	4.31679e-08	3.16319e-07
MCOLN1	982.974	538.814	760.894	0.867432	0.113588	7.63667	2.22916e-14	3.53557e-13
NDUFB8	420.157	1102.71	761.435	-1.39218	0.165971	-8.38808	4.94136e-17	1.02422e-15
SEC14L2	595.385	927.559	761.472	-0.639612	0.119157	-5.36782	7.9692e-08	5.61685e-07
MLKL	600.277	922.936	761.606	-0.620559	0.112948	-5.4942	3.92489e-08	2.89355e-07
IL31RA	914.991	608.264	761.628	0.588877	0.124816	4.71797	2.3821e-06	1.29647e-05
NBPF3	547.737	976.144	761.94	-0.833532	0.116465	-7.15696	8.24871e-13	1.09986e-11
SLC39A4	922.538	606.984	764.761	0.604295	0.132453	4.56233	5.05884e-06	2.59814e-05
NME3	593.363	936.285	764.824	-0.658022	0.138242	-4.75995	1.93644e-06	1.07189e-05
BACE2	608.748	924.025	766.386	-0.602468	0.12116	-4.97249	6.60968e-07	3.9907e-06
CHMP7	477.971	1059.7	768.837	-1.14858	0.120133	-9.5609	1.16734e-21	3.45965e-20
PRDX2	529.816	1014.86	772.341	-0.937445	0.124862	-7.50784	6.01091e-14	9.12054e-13
CD69	222.393	1326.48	774.435	-2.57635	0.118452	-21.7503	6.86969e-105	9.14149e-102
DDX60L	497.206	1055.62	776.415	-1.08633	0.130138	-8.34752	6.97123e-17	1.40982e-15
CNOT6L	603.438	950.084	776.761	-0.654944	0.140768	-4.65264	3.27704e-06	1.74701e-05
MYH15	623.117	932.348	777.732	-0.58175	0.119491	-4.86856	1.12416e-06	6.50964e-06
BRSK1	986.496	583.936	785.216	0.756457	0.119484	6.33105	2.43493e-10	2.44725e-09
NOG	1160.53	410.371	785.451	1.50049	0.138658	10.8215	2.7226e-27	1.26236e-25
PRDM16	616.397	956.179	786.288	-0.633308	0.137173	-4.61686	3.89591e-06	2.04508e-05
C15orf57	995.435	579.432	787.433	0.780832	0.126739	6.16094	7.2315e-10	6.78629e-09
SMARCD3	442.262	1132.8	787.533	-1.35687	0.117325	-11.565	6.20076e-31	3.73364e-29
ISG20	630.059	946.244	788.151	-0.586784	0.116327	-5.04424	4.5532e-07	2.82996e-06
HSD17B1	962.51	616.611	789.56	0.642615	0.119637	5.37139	7.81313e-08	5.51269e-07
SP4	994.713	597.167	795.94	0.736057	0.118551	6.20879	5.3394e-10	5.09694e-09
RIN3	1015.49	577.012	796.251	0.815199	0.156854	5.19719	2.02326e-07	1.34015e-06
RNF138	490.798	1102.1	796.449	-1.16671	0.131668	-8.86095	7.93359e-19	1.89878e-17
MAK16	1031.71	562.217	796.963	0.876312	0.117171	7.47894	7.49221e-14	1.12527e-12
PTP4A3	1073	522.027	797.511	1.04018	0.133391	7.79797	6.29089e-15	1.0637e-13
RAVER2	533.491	1072.32	802.904	-1.0072	0.115399	-8.72799	2.59238e-18	5.94377e-17
KLHL14	628.867	980.388	804.628	-0.640558	0.116091	-5.51772	3.4343e-08	2.55308e-07
FOXP4	1046.31	567.409	806.858	0.882695	0.149952	5.88653	3.94391e-09	3.3642e-08
CTSF	1014.17	599.634	806.904	0.758768	0.125998	6.02206	1.72211e-09	1.54421e-08
PRUNE	641.095	973.796	807.446	-0.603009	0.128898	-4.67819	2.89412e-06	1.55103e-05
CCDC104	580.018	1035.7	807.861	-0.836714	0.135268	-6.1856	6.18658e-10	5.85525e-09
PCMTD1	634.753	984.609	809.681	-0.63316	0.112842	-5.61101	2.01144e-08	1.54897e-07
ZCCHC10	586.475	1033.29	809.881	-0.817127	0.1144	-7.14273	9.14949e-13	1.21026e-11
AK3	597.19	1026.15	811.67	-0.781036	0.116334	-6.71372	1.8972e-11	2.15594e-10
SUV39H2	1022.27	606.082	814.174	0.753848	0.115533	6.52495	6.8024e-11	7.29997e-10
PSKH1	1075.7	552.993	814.346	0.959576	0.113804	8.43181	3.40359e-17	7.14377e-16
SLC45A1	994.992	634.037	814.515	0.649659	0.138379	4.69477	2.66909e-06	1.44139e-05
PLTP	1308.51	329.468	818.988	1.99045	0.126428	15.7437	7.59063e-56	1.55398e-53
BCKDHB	1054.85	584.458	819.653	0.851585	0.116426	7.3144	2.58535e-13	3.68739e-12
BMF	1055.69	585.573	820.63	0.850901	0.117423	7.24644	4.27873e-13	5.93095e-12
GBP4	210.408	1432.87	821.637	-2.76764	0.156306	-17.7065	3.73415e-70	1.15559e-67
ZNF134	1000.41	643.996	822.203	0.634968	0.115811	5.48282	4.18603e-08	3.07076e-07
S1PR3	621.383	1032.15	826.767	-0.73185	0.138733	-5.27523	1.32591e-07	9.02039e-07
SLC44A1	370.56	1289.25	829.904	-1.79911	0.122064	-14.7391	3.61638e-49	5.34703e-47
MOK	1098.53	561.387	829.959	0.968786	0.113408	8.54245	1.31407e-17	2.83408e-16
FADS3	617.943	1046.99	832.468	-0.760376	0.133054	-5.71481	1.09828e-08	8.76713e-08
C11orf49	1091.34	573.598	832.47	0.927595	0.116391	7.96963	1.59147e-15	2.82747e-14
CDC14B	537.696	1127.3	832.499	-1.06794	0.131809	-8.10219	5.398e-16	1.00183e-14
OXCT1	607.018	1059.28	833.146	-0.803216	0.120469	-6.66739	2.60388e-11	2.92898e-10
ARID5B	621.782	1049.01	835.395	-0.75455	0.135833	-5.55498	2.77647e-08	2.09685e-07
SLC30A4	1038.43	633.563	835.998	0.7125	0.123557	5.76657	8.08996e-09	6.60044e-08
DERA	1050.74	621.922	836.332	0.756816	0.131731	5.74516	9.18343e-09	7.42881e-08
GDAP2	552.401	1125.74	839.069	-1.02743	0.126575	-8.1172	4.77053e-16	8.90343e-15
STAC	1013.98	665.645	839.813	0.607193	0.119839	5.06675	4.04668e-07	2.53766e-06
IL10RB	631.579	1048.11	839.844	-0.730612	0.120443	-6.06606	1.31084e-09	1.19068e-08
SERINC2	1123.38	558.589	840.986	1.00816	0.16017	6.29433	3.08732e-10	3.04544e-09
DEDD2	1036.47	647.53	842.001	0.678858	0.123755	5.4855	4.123e-08	3.02953e-07
MCOLN2	387.452	1297.69	842.572	-1.74399	0.131704	-13.2417	5.0367e-40	4.89222e-38
GDA	603.972	1083.01	843.491	-0.842378	0.125069	-6.73529	1.63601e-11	1.87191e-10
RTN2	1252.57	438.777	845.674	1.51453	0.136136	11.1251	9.46616e-29	4.75344e-27
SGTB	555.567	1136.86	846.212	-1.03307	0.111835	-9.23745	2.52433e-20	6.73172e-19
ZNF469	1068.6	625.952	847.274	0.771257	0.121844	6.32987	2.45369e-10	2.46424e-09
WDR54	1059.44	641.839	850.639	0.723208	0.125947	5.74214	9.3486e-09	7.54866e-08
PPFIBP2	546.126	1156.3	851.213	-1.08222	0.124493	-8.69305	3.52835e-18	7.98498e-17
BRPF1	1047.88	657.131	852.504	0.672339	0.137483	4.89035	1.00658e-06	5.87481e-06
RAPGEF3	633.996	1078.44	856.216	-0.765964	0.123079	-6.22335	4.86645e-10	4.67903e-09
FAM114A2	614.358	1098.68	856.521	-0.838683	0.119904	-6.9946	2.66016e-12	3.29904e-11
BOLA3	1031.6	682.314	856.955	0.596118	0.116554	5.11451	3.14562e-07	2.01438e-06
METTL21A	1160.05	555.79	857.922	1.06106	0.139577	7.60202	2.9155e-14	4.54825e-13
CACNG4	1070.26	645.823	858.041	0.728925	0.139132	5.23908	1.61375e-07	1.08346e-06
ZNF512	1075.35	644.258	859.806	0.739378	0.112389	6.57872	4.74523e-11	5.2093e-10
WDR45	1056.97	669.061	863.015	0.660333	0.115055	5.7393	9.50693e-09	7.67105e-08
EZH1	624.748	1101.53	863.137	-0.818676	0.134666	-6.0793	1.2071e-09	1.10247e-08
SUGP1	1039.76	691.68	865.72	0.587821	0.114913	5.11537	3.13127e-07	2.00809e-06
PCK2	1185.57	551.168	868.37	1.10528	0.116275	9.50577	1.98578e-21	5.75704e-20
TMEM254	694.051	1043.77	868.91	-0.588509	0.129096	-4.55868	5.1477e-06	2.63971e-05
CCDC85C	673.988	1070.8	872.394	-0.667511	0.121044	-5.51462	3.49542e-08	2.59418e-07
PSMB9	638.394	1109.8	874.099	-0.797946	0.144391	-5.5263	3.27046e-08	2.44083e-07
ADRA1B	1085.45	664.271	874.86	0.708923	0.128404	5.52106	3.36964e-08	2.50782e-07
IGSF3	364.016	1388.7	876.356	-1.93159	0.130257	-14.829	9.51403e-50	1.45521e-47
KDM2B	1089.25	664.056	876.651	0.713742	0.115241	6.19345	5.8861e-10	5.58277e-09
THNSL2	1248.86	504.812	876.836	1.30659	0.117695	11.1015	1.23413e-28	6.15079e-27
GTF2E2	683.639	1074.24	878.938	-0.652157	0.12504	-5.21557	1.83249e-07	1.21986e-06
EXOC6	675.497	1086.42	880.96	-0.685792	0.112706	-6.08479	1.16644e-09	1.06826e-08
GDAP1	1081.56	680.489	881.025	0.668844	0.114021	5.86595	4.46562e-09	3.7898e-08
HGSNAT	690.108	1072.6	881.355	-0.6362	0.124945	-5.09183	3.54626e-07	2.24501e-06
PRAF2	1157.77	607.291	882.531	0.930328	0.123759	7.51723	5.59471e-14	8.50843e-13
SELM	567.112	1199.43	883.272	-1.08075	0.118837	-9.09433	9.51684e-20	2.42143e-18
OXR1	675.497	1094.98	885.24	-0.696971	0.115875	-6.01486	1.80043e-09	1.61227e-08
HEATR5A	698.255	1072.58	885.416	-0.619203	0.117747	-5.25875	1.45039e-07	9.80212e-07
ARHGEF40	576.536	1197.01	886.775	-1.05384	0.102186	-10.313	6.15312e-25	2.38716e-23
QPCT	1071.9	706.808	889.352	0.600892	0.105342	5.70422	1.16875e-08	9.28515e-08
THBD	1393.61	388.746	891.18	1.84253	0.125278	14.7075	5.76819e-49	8.34318e-47
SCML2	481.016	1304.38	892.697	-1.43924	0.120308	-11.963	5.55474e-33	3.6057e-31
ZNF641	547.055	1239.6	893.327	-1.17993	0.117661	-10.0282	1.1457e-23	3.99105e-22
GNG11	691.6	1096.98	894.289	-0.665381	0.14978	-4.4424	8.89609e-06	4.35702e-05
ATP8B1	628.456	1164.22	896.338	-0.889568	0.114798	-7.74901	9.26126e-15	1.53093e-13
SYP	1419.29	379.45	899.371	1.90223	0.124389	15.2926	8.56969e-53	1.42546e-50
SPAG1	448.526	1351.47	899.997	-1.59126	0.126689	-12.5604	3.48773e-36	2.71411e-34
MBOAT1	539.808	1261.89	900.848	-1.2251	0.127978	-9.57274	1.04104e-21	3.10609e-20
ANGEL1	709.87	1092.76	901.313	-0.622174	0.142367	-4.37021	1.24129e-05	5.92675e-05
NPM3	555.887	1248.06	901.975	-1.16689	0.121123	-9.63389	5.7509e-22	1.75119e-20
GPRC5B	477.166	1326.97	902.07	-1.47549	0.135823	-10.8634	1.72234e-27	8.09865e-26
CXorf40A	691.872	1114.05	902.96	-0.687153	0.120057	-5.72357	1.04309e-08	8.36676e-08
SCG2	1609.48	197.989	903.736	3.02257	0.157545	19.1855	4.89596e-82	2.60602e-79
HES1	719.849	1088.09	903.967	-0.595884	0.117051	-5.09081	3.56536e-07	2.25603e-06
CREBL2	529.299	1279.46	904.378	-1.27334	0.129032	-9.86845	5.70392e-23	1.8558e-21
FYCO1	672.406	1139.73	906.067	-0.761119	0.127681	-5.96112	2.50511e-09	2.19746e-08
RWDD2B	1173.53	642.812	908.173	0.868828	0.127049	6.83854	8.00048e-12	9.43413e-11
TECPR2	1145.76	674.608	910.183	0.764225	0.119235	6.4094	1.46089e-10	1.51757e-09
MEX3D	1134.04	689.261	911.65	0.718305	0.108422	6.62506	3.47104e-11	3.85874e-10
UPF3A	406.113	1419.33	912.722	-1.80521	0.11547	-15.6335	4.30212e-55	8.41887e-53
MORN4	1131.52	700.358	915.941	0.691665	0.110843	6.24005	4.37435e-10	4.2242e-09
DNHD1	1204.98	630.695	917.84	0.934258	0.105579	8.84891	8.83789e-19	2.1001e-17
EIF1B	1125.79	711.573	918.681	0.661486	0.11745	5.63207	1.78063e-08	1.37921e-07
CTSS	297.099	1543.72	920.409	-2.37723	0.119839	-19.8369	1.42892e-87	9.50734e-85
VAMP5	1160.35	688.1	924.224	0.753912	0.11808	6.38478	1.71645e-10	1.76513e-09
TGFBR3	532.723	1327.69	930.205	-1.31731	0.138663	-9.50007	2.09755e-21	6.04158e-20
ZNF581	1120.19	740.573	930.384	0.597236	0.12272	4.86664	1.13514e-06	6.56183e-06
GRIN2D	1179.61	687.554	933.582	0.778608	0.159284	4.88817	1.01779e-06	5.93504e-06
DHRS7	721.687	1149.57	935.627	-0.671788	0.106167	-6.32763	2.4896e-10	2.49466e-09
NUPR1	1340.48	531.06	935.77	1.33557	0.122294	10.921	9.1478e-28	4.36307e-26
MEF2C	1156.62	718.711	937.664	0.686564	0.114449	5.99884	1.98737e-09	1.77014e-08
HSD3B7	1134.47	742.399	938.437	0.611934	0.106814	5.72897	1.01041e-08	8.12911e-08
BTN2A2	739.649	1140.08	939.866	-0.624166	0.114954	-5.42969	5.64519e-08	4.07378e-07
EIF2B2	585.468	1296.1	940.785	-1.14672	0.121901	-9.40692	5.10875e-21	1.43725e-19
CTSV	1155.9	726.417	941.157	0.670006	0.120181	5.57496	2.47584e-08	1.88048e-07
CCRN4L	671.046	1213.66	942.352	-0.855096	0.115295	-7.41658	1.20183e-13	1.77501e-12
CARS2	746.413	1141.46	943.936	-0.612949	0.127758	-4.79774	1.60466e-06	9.02882e-06
TMEM99	1159.57	732.439	946.007	0.662637	0.114881	5.76805	8.01919e-09	6.54671e-08
TRIM16	742.031	1160.14	951.087	-0.64485	0.159587	-4.04075	5.32811e-05	0.00022317
B3GNT2	740.001	1163.77	951.886	-0.653277	0.103124	-6.33486	2.37552e-10	2.38934e-09
CHST11	738.255	1167.97	953.112	-0.661564	0.121721	-5.4351	5.47671e-08	3.95864e-07
IL17RC	1150.81	761.155	955.985	0.596895	0.147079	4.05833	4.94241e-05	0.00020828
CTSH	1169.58	745.528	957.554	0.649565	0.140543	4.62182	3.80391e-06	2.00232e-05
ZKSCAN2	1255.45	665.692	960.57	0.914971	0.107032	8.54855	1.24641e-17	2.6969e-16
FHOD3	724.26	1197.94	961.099	-0.725879	0.118006	-6.15121	7.68944e-10	7.18059e-09
CENPV	1237.68	686.32	962.003	0.850184	0.117649	7.22641	4.95921e-13	6.82031e-12
STK11IP	641	1291.74	966.37	-1.01088	0.110236	-9.17019	4.72167e-20	1.23684e-18
C3orf14	1160.53	772.654	966.593	0.586898	0.132172	4.44042	8.97823e-06	4.39078e-05
TMEM167B	766.187	1178.28	972.235	-0.620917	0.110929	-5.5974	2.17586e-08	1.66595e-07
IL27RA	671.887	1275.59	973.74	-0.924858	0.12064	-7.66628	1.77061e-14	2.85249e-13
SLC25A30	757.281	1195	976.14	-0.658098	0.103639	-6.34992	2.15424e-10	2.17996e-09
MTMR11	691.617	1261.55	976.586	-0.867262	0.12206	-7.10522	1.20132e-12	1.56419e-11
CHCHD10	1224.46	731.491	977.977	0.743282	0.140119	5.30464	1.12898e-07	7.748e-07
RABAC1	1302.82	663.393	983.105	0.973796	0.125109	7.78359	7.04973e-15	1.18299e-13
SFMBT2	573.306	1393.27	983.289	-1.28091	0.119761	-10.6956	1.0676e-26	4.76729e-25
MAPKAPK3	758.9	1207.83	983.363	-0.670611	0.120218	-5.5783	2.42884e-08	1.849e-07
TNKS	766.126	1201.59	983.858	-0.649158	0.110348	-5.88281	4.03354e-09	3.43405e-08
ARRDC2	725.053	1247.9	986.476	-0.78323	0.118095	-6.63219	3.30741e-11	3.68299e-10
STK16	1187.01	792.027	989.52	0.584115	0.116364	5.01971	5.17498e-07	3.18517e-06
TRAF5	758.288	1223.03	990.656	-0.68958	0.103707	-6.64928	2.94521e-11	3.29343e-10
MAP3K3	793.2	1189.85	991.527	-0.584867	0.111861	-5.22854	1.70854e-07	1.14306e-06
TRIM38	744.223	1242.8	993.512	-0.73974	0.106151	-6.96873	3.19819e-12	3.93331e-11
TTC9B	1755.69	234.148	994.918	2.90627	0.135342	21.4735	2.75227e-102	3.05204e-99
LHFP	774.112	1222.15	998.13	-0.658728	0.103853	-6.3429	2.2548e-10	2.2748e-09
FBXL12	1197.79	798.665	998.227	0.584827	0.112114	5.21638	1.82458e-07	1.21581e-06
SCAND1	1200.09	797.574	998.832	0.589459	0.102261	5.76424	8.20276e-09	6.68836e-08
RAB3B	713.093	1286.1	999.595	-0.850729	0.121677	-6.99168	2.71616e-12	3.36223e-11
ANO10	767.018	1235.83	1001.42	-0.688116	0.106145	-6.48277	9.00525e-11	9.57897e-10
ERI2	1217.11	791.671	1004.39	0.620835	0.122018	5.08807	3.61729e-07	2.28346e-06
CENPN	795.97	1217.12	1006.55	-0.612557	0.108651	-5.63786	1.72173e-08	1.33748e-07
FAM21B	756.681	1256.84	1006.76	-0.73192	0.104196	-7.02448	2.14862e-12	2.70754e-11
UTP14C	768.891	1244.82	1006.85	-0.695242	0.110661	-6.28261	3.32939e-10	3.26006e-09
GAA	1320.38	694.904	1007.64	0.92551	0.125413	7.37969	1.58655e-13	2.30735e-12
ARHGEF5	740.45	1279.08	1009.76	-0.788784	0.103864	-7.59436	3.09327e-14	4.80996e-13
C1QTNF6	1433.75	592.59	1013.17	1.27445	0.137461	9.27139	1.83743e-20	4.96964e-19
C6orf47	1255.7	777.705	1016.7	0.691446	0.107826	6.4126	1.4306e-10	1.48726e-09
ELL	1265.23	778.156	1021.69	0.701536	0.116329	6.0306	1.63351e-09	1.47171e-08
IER5L	1282.59	762.79	1022.69	0.749698	0.107498	6.97403	3.07985e-12	3.79477e-11
CMSS1	814.819	1237.25	1026.04	-0.602425	0.106895	-5.63567	1.74379e-08	1.35304e-07
TFDP2	774.955	1281.71	1028.33	-0.725909	0.10834	-6.70028	2.08022e-11	2.35387e-10
APOL1	513.873	1547.73	1030.8	-1.59065	0.123677	-12.8614	7.42497e-38	6.41585e-36
ENTPD7	600.815	1461.68	1031.25	-1.28249	0.111609	-11.4909	1.46532e-30	8.51487e-29
PIGN	815.731	1257.1	1036.41	-0.624064	0.126015	-4.95228	7.33471e-07	4.40447e-06
IFNAR2	657.716	1423.24	1040.48	-1.11341	0.109237	-10.1926	2.1397e-24	7.88726e-23
LDLRAP1	741.835	1339.49	1040.66	-0.852494	0.115285	-7.39463	1.418e-13	2.07812e-12
PHTF1	620.018	1464.62	1042.32	-1.24007	0.107236	-11.5639	6.27689e-31	3.76246e-29
HABP4	1420.7	663.961	1042.33	1.09721	0.105737	10.3768	3.16338e-25	1.24542e-23
MT1A	1561.32	531.297	1046.31	1.55515	0.105327	14.765	2.46472e-49	3.68517e-47
FAHD1	1350.12	745.172	1047.65	0.857175	0.10399	8.24289	1.681e-16	3.27992e-15
LRRC57	1291.25	804.64	1047.94	0.682097	0.112773	6.04841	1.46281e-09	1.32431e-08
PLEKHA3	820.983	1281.52	1051.25	-0.642447	0.117172	-5.48294	4.18308e-08	3.07029e-07
MTMR10	788.268	1316.28	1052.27	-0.73954	0.113704	-6.50409	7.81629e-11	8.34618e-10
SH3RF1	803.302	1301.39	1052.35	-0.695743	0.110362	-6.30417	2.89747e-10	2.86454e-09
RFT1	1386.81	720.181	1053.5	0.945252	0.105814	8.93312	4.14176e-19	1.00391e-17
KIAA1217	714.699	1393.84	1054.27	-0.963862	0.125472	-7.68191	1.56735e-14	2.54972e-13
MORC4	600.342	1512.68	1056.51	-1.33346	0.112022	-11.9035	1.13475e-32	7.25967e-31
EFNB1	708.07	1409.09	1058.58	-0.992573	0.108876	-9.11654	7.75636e-20	1.98488e-18
NHLRC3	764.568	1355.21	1059.89	-0.825821	0.105441	-7.83207	4.79907e-15	8.25081e-14
FAM53B	658.357	1461.7	1060.03	-1.15077	0.107403	-10.7145	8.70326e-27	3.91264e-25
GPATCH11	665	1457.65	1061.32	-1.13206	0.112222	-10.0877	6.26108e-24	2.23368e-22
2022-03-04	1487.37	642.125	1064.75	1.21243	0.114859	10.5558	4.77794e-26	1.99311e-24
BCL9	812.587	1323.06	1067.83	-0.703172	0.120726	-5.82455	5.72679e-09	4.78294e-08
ARHGEF6	684.395	1457.84	1071.12	-1.09119	0.113756	-9.59237	8.60807e-22	2.58573e-20
FBXO6	786.011	1366.74	1076.37	-0.798241	0.114005	-7.00183	2.52637e-12	3.14779e-11
AFF3	1296.32	860.789	1078.56	0.590727	0.110342	5.3536	8.62225e-08	6.04511e-07
C9orf78	1361.67	800.965	1081.32	0.765281	0.107117	7.14435	9.04197e-13	1.19723e-11
TTLL5	808.502	1354.91	1081.7	-0.744874	0.121303	-6.14059	8.22164e-10	7.66681e-09
GBP3	501.897	1669.77	1085.83	-1.73396	0.125624	-13.8028	2.4529e-43	2.86323e-41
CD40	540.416	1634.94	1087.68	-1.59705	0.108458	-14.7251	4.45092e-49	6.50862e-47
FAS	578.929	1596.88	1087.9	-1.46382	0.114311	-12.8055	1.52674e-37	1.26977e-35
NSUN4	835.489	1340.94	1088.21	-0.682744	0.104412	-6.53896	6.19467e-11	6.68011e-10
ZNF275	628.205	1557.52	1092.86	-1.31006	0.117334	-11.1652	6.03781e-29	3.06661e-27
FBXW7	1384.47	810.378	1097.42	0.772519	0.108421	7.12518	1.03942e-12	1.36272e-11
SYT11	1364.37	833.971	1099.17	0.710157	0.0984026	7.21685	5.32037e-13	7.28377e-12
EBI3	647.54	1551.28	1099.41	-1.26028	0.115361	-10.9246	8.79005e-28	4.20752e-26
LSR	726.344	1474.51	1100.43	-1.02137	0.133532	-7.64888	2.02735e-14	3.2309e-13
TAF12	826.097	1380.61	1103.35	-0.740993	0.102293	-7.24381	4.36246e-13	6.02817e-12
INTS5	1420.5	786.976	1103.74	0.852027	0.100702	8.46088	2.65377e-17	5.60536e-16
CACNA1D	880.599	1343.67	1112.13	-0.609281	0.126354	-4.82201	1.4212e-06	8.0442e-06
ATAT1	1463.08	761.96	1112.52	0.941266	0.123123	7.64495	2.09034e-14	3.32331e-13
GPAM	1363.47	861.832	1112.65	0.661834	0.102742	6.4417	1.18139e-10	1.24057e-09
IFT27	1548.69	679.66	1114.18	1.18881	0.108661	10.9406	7.37253e-28	3.58052e-26
RXRB	1349.57	881.014	1115.29	0.615366	0.106422	5.78233	7.3674e-09	6.05173e-08
NOSIP	1355.37	879.307	1117.34	0.624204	0.106462	5.86315	4.5417e-09	3.84945e-08
DENND1A	1352.85	881.916	1117.38	0.617471	0.12805	4.82209	1.4206e-06	8.0442e-06
DDX49	1367.84	870.558	1119.2	0.65191	0.0989223	6.59012	4.39468e-11	4.83705e-10
EFNA1	663.87	1581.92	1122.89	-1.25257	0.109176	-11.473	1.80323e-30	1.02985e-28
PGM2	794.954	1452.34	1123.65	-0.869511	0.0995068	-8.7382	2.36849e-18	5.44343e-17
NDRG4	1477.59	770.876	1124.23	0.939067	0.115096	8.15897	3.37888e-16	6.38676e-15
YRDC	1384.31	864.795	1124.55	0.678531	0.125366	5.41239	6.21878e-08	4.45869e-07
C9orf64	1395.78	857.587	1126.68	0.702395	0.105293	6.67085	2.5433e-11	2.86568e-10
HDHD1	1386.89	879.022	1132.95	0.657636	0.108087	6.08433	1.16976e-09	1.07057e-08
ADD3	737.392	1532.65	1135.02	-1.05539	0.105508	-10.0029	1.47979e-23	5.06209e-22
ELFN1	803.192	1467.42	1135.3	-0.869349	0.121656	-7.14594	8.93852e-13	1.18471e-11
PHF13	541.255	1733.17	1137.21	-1.67882	0.10825	-15.5087	3.03174e-54	5.60325e-52
ADCY6	910.988	1371.6	1141.29	-0.59045	0.106835	-5.52673	3.26264e-08	2.43773e-07
PNPO	1541	747.022	1144.01	1.04462	0.100118	10.4339	1.73581e-25	6.99953e-24
CHST14	1772.85	516.596	1144.72	1.77828	0.110729	16.0596	4.89361e-58	1.16284e-55
KLHL24	1404.34	896.924	1150.63	0.64659	0.102416	6.31338	2.73014e-10	2.71321e-09
PPP1R37	1492.49	812.917	1152.7	0.876987	0.11459	7.65329	1.959e-14	3.13322e-13
KIAA1147	815.786	1490.61	1153.2	-0.869598	0.119911	-7.25202	4.10604e-13	5.71539e-12
KCTD18	1417.91	893.794	1155.85	0.665685	0.119686	5.56195	2.66775e-08	2.02048e-07
PCGF5	740.865	1584.19	1162.53	-1.09661	0.105606	-10.384	2.9333e-25	1.15826e-23
GLIPR1	1449.79	875.965	1162.87	0.727222	0.114323	6.36114	2.00261e-10	2.04205e-09
PDP2	1408.8	917.055	1162.93	0.619374	0.110516	5.60437	2.09017e-08	1.60588e-07
CYP26B1	727.857	1599.94	1163.9	-1.13595	0.107824	-10.5352	5.94475e-26	2.46439e-24
ZNF22	1433.98	899.556	1166.77	0.67269	0.108359	6.208	5.36642e-10	5.1154e-09
CYB5A	643.298	1694.52	1168.91	-1.39741	0.103134	-13.5495	7.9787e-42	8.63192e-40
NGFRAP1	1505.85	837.029	1171.44	0.846998	0.121152	6.99122	2.72511e-12	3.37017e-11
WBSCR16	1575.13	771.35	1173.24	1.02987	0.125088	8.23321	1.82268e-16	3.53047e-15
TRIB3	831.185	1515.71	1173.45	-0.867049	0.106016	-8.1785	2.87394e-16	5.47117e-15
RNF128	1425.74	925.829	1175.78	0.623172	0.108986	5.7179	1.07846e-08	8.62442e-08
SMARCE1	907.606	1458.81	1183.21	-0.684519	0.10486	-6.52793	6.66838e-11	7.1735e-10
HAPLN3	684.741	1684.8	1184.77	-1.29889	0.120968	-10.7375	6.78865e-27	3.07267e-25
COQ2	1564.39	813.673	1189.03	0.942631	0.11056	8.52597	1.51536e-17	3.2524e-16
CES1	892.661	1487.4	1190.03	-0.73685	0.10222	-7.20849	5.65744e-13	7.71348e-12
MFI2	761.514	1623.86	1192.69	-1.09267	0.112482	-9.71412	2.62506e-22	8.25807e-21
FIG4	900.339	1487.26	1193.8	-0.724116	0.105523	-6.86219	6.78149e-12	8.10794e-11
LPIN3	940.274	1455.59	1197.93	-0.630274	0.111123	-5.67187	1.41246e-08	1.10692e-07
EDARADD	956.377	1440.31	1198.35	-0.5909	0.106359	-5.55571	2.76484e-08	2.08925e-07
RAB11FIP3	868.629	1531.89	1200.26	-0.818512	0.1003	-8.16061	3.33336e-16	6.30967e-15
SLC25A4	1514.65	892.467	1203.56	0.76332	0.101527	7.51842	5.54405e-14	8.4507e-13
SGK1	1604.27	803.242	1203.75	0.998073	0.0937312	10.6482	1.77681e-26	7.70162e-25
CCSAP	879.759	1532.62	1206.19	-0.80083	0.108089	-7.409	1.27256e-13	1.87738e-12
IQCE	851.325	1567.5	1209.41	-0.880738	0.116845	-7.53765	4.78528e-14	7.3277e-13
FBXW4	1453.6	965.235	1209.42	0.590309	0.105685	5.58557	2.32932e-08	1.77731e-07
RXRA	818.678	1622.87	1220.77	-0.987272	0.0996657	-9.90583	3.92698e-23	1.29991e-21
PLEK2	923.763	1520.1	1221.93	-0.718258	0.0984305	-7.2971	2.94031e-13	4.1713e-12
C7orf49	907.807	1536.51	1222.16	-0.759279	0.106921	-7.10133	1.2356e-12	1.60499e-11
OSBPL3	856.249	1592.61	1224.43	-0.895029	0.111714	-8.01181	1.1303e-15	2.03255e-14
MICA	912.291	1536.96	1224.63	-0.752785	0.100187	-7.51382	5.74255e-14	8.7233e-13
CMBL	881.543	1573	1227.27	-0.835489	0.107194	-7.79419	6.48235e-15	1.09329e-13
COL6A1	814.646	1643.52	1229.08	-1.01252	0.104804	-9.66108	4.41203e-22	1.35905e-20
OXTR	1573.56	907.714	1240.64	0.794113	0.0957914	8.29003	1.13224e-16	2.24542e-15
TGFBR1	857.959	1624.57	1241.27	-0.921188	0.124962	-7.37174	1.6841e-13	2.44387e-12
BCL2L2	859.866	1622.84	1241.36	-0.916312	0.0999847	-9.16453	4.97655e-20	1.29971e-18
PTBP2	1672.84	810.117	1241.48	1.04579	0.100092	10.4483	1.49155e-25	6.03284e-24
TMEM62	913.229	1571.79	1242.51	-0.783464	0.105547	-7.42288	1.14601e-13	1.69822e-12
RABEPK	1506.84	981.432	1244.14	0.618794	0.10053	6.15528	7.49429e-10	7.01312e-09
DOCK10	851.675	1637.85	1244.76	-0.943467	0.113189	-8.33531	7.72959e-17	1.55609e-15
ABHD15	914.741	1577.58	1246.16	-0.78646	0.104302	-7.54021	4.69232e-14	7.19362e-13
BBIP1	954.351	1544.74	1249.54	-0.694805	0.109383	-6.35202	2.12507e-10	2.15413e-09
DSP	767.593	1734	1250.8	-1.17571	0.110898	-10.6017	2.92622e-26	1.2358e-24
KCTD9	810.4	1695.64	1253.02	-1.06515	0.100392	-10.6098	2.68189e-26	1.13656e-24
SLC38A7	1615.84	898.276	1257.06	0.847233	0.102511	8.26482	1.39906e-16	2.74591e-15
PHF5A	1689.85	834.943	1262.4	1.01698	0.117359	8.66551	4.49514e-18	1.01042e-16
WRB	1543.34	991.508	1267.43	0.638147	0.115481	5.52598	3.27654e-08	2.444e-07
WDR24	1542.95	997.343	1270.15	0.629938	0.107725	5.84767	4.985e-09	4.19579e-08
2022-03-08	716.648	1826.5	1271.57	-1.34978	0.105497	-12.7945	1.75937e-37	1.45416e-35
PIGV	1608.23	948.521	1278.38	0.76195	0.10185	7.48112	7.36911e-14	1.10803e-12
GPRC5C	723.997	1839.11	1281.55	-1.34503	0.100135	-13.4322	3.91789e-41	4.0415e-39
DUSP7	863.089	1705.62	1284.35	-0.982555	0.115496	-8.50723	1.78137e-17	3.80493e-16
MAP1S	1617.07	952.266	1284.67	0.76393	0.112138	6.81242	9.59729e-12	1.11929e-10
HSD17B11	1030.51	1541.13	1285.82	-0.580806	0.0983609	-5.90484	3.52984e-09	3.03991e-08
MYO5C	1028.02	1545.26	1286.64	-0.587816	0.135967	-4.32323	1.53761e-05	7.19698e-05
ABCB7	934.055	1643.07	1288.56	-0.815132	0.111132	-7.33478	2.22087e-13	3.19148e-12
PAPSS2	982.933	1597.52	1290.23	-0.700753	0.102455	-6.83962	7.94033e-12	9.38384e-11
EME2	964.861	1622.87	1293.86	-0.749968	0.113698	-6.59616	4.21944e-11	4.65959e-10
SMIM10	1895.81	693.244	1294.53	1.45106	0.136094	10.6622	1.52948e-26	6.695e-25
MGAT5	869.049	1723.5	1296.27	-0.987865	0.105058	-9.40303	5.30165e-21	1.48838e-19
IL32	819.27	1777.35	1298.31	-1.11733	0.112689	-9.91511	3.57861e-23	1.18755e-21
SPC24	1611.6	987.383	1299.49	0.706927	0.100006	7.06888	1.56191e-12	2.00621e-11
TP53INP2	774.75	1827.92	1301.34	-1.23837	0.110836	-11.173	5.52823e-29	2.81855e-27
FAM63B	1018.39	1585.88	1302.13	-0.638967	0.105965	-6.03	1.63962e-09	1.47621e-08
ZW10	1726.19	887.558	1306.87	0.959375	0.108369	8.85282	8.53347e-19	2.03139e-17
TMC7	1734.86	882.27	1308.57	0.975261	0.0953432	10.229	1.47101e-24	5.59277e-23
STK38L	1047.44	1572.79	1310.11	-0.586673	0.0987041	-5.94375	2.78574e-09	2.42762e-08
EPB41L5	917.269	1705.52	1311.4	-0.894757	0.0966971	-9.2532	2.17869e-20	5.84513e-19
SUSD1	1656.02	966.825	1311.42	0.776339	0.105876	7.33256	2.25804e-13	3.2414e-12
SNX7	861.079	1762	1311.54	-1.03319	0.107323	-9.62693	6.15422e-22	1.86547e-20
DHTKD1	1672.37	956.51	1314.44	0.805796	0.0999234	8.06414	7.37558e-16	1.35375e-14
VPS25	1625.61	1005.57	1315.59	0.692622	0.101059	6.85366	7.19849e-12	8.56801e-11
APOL2	1035.76	1596.5	1316.13	-0.624536	0.104366	-5.98412	2.17563e-09	1.93136e-08
USP40	1621.1	1013.13	1317.12	0.677958	0.0953665	7.10898	1.16902e-12	1.52512e-11
TMEM158	1878.09	757.503	1317.8	1.31003	0.0934032	14.0256	1.08742e-44	1.36512e-42
KLF11	938.33	1702.63	1320.48	-0.859722	0.102709	-8.37047	5.73873e-17	1.17666e-15
TVP23B	828.797	1825.76	1327.28	-1.13949	0.117196	-9.72302	2.40539e-22	7.60297e-21
MPDZ	1060.52	1597	1328.76	-0.590564	0.10282	-5.74366	9.26492e-09	7.48562e-08
TEAD4	1659.66	998.101	1328.88	0.733757	0.10326	7.10591	1.19534e-12	1.55792e-11
PCTP	1788.94	871.221	1330.08	1.03773	0.0958376	10.828	2.53662e-27	1.18024e-25
CYLD	961.716	1718.5	1340.11	-0.837329	0.0974944	-8.58848	8.81261e-18	1.94155e-16
FLNC	1871.65	814.243	1342.95	1.20047	0.104393	11.4995	1.32618e-30	7.74012e-29
RSRC1	1064.38	1634.18	1349.28	-0.618573	0.106778	-5.79308	6.91052e-09	5.70107e-08
NPDC1	1634.73	1070.02	1352.37	0.611634	0.109953	5.56269	2.65643e-08	2.01305e-07
ZHX1	1022.28	1684.35	1353.32	-0.720312	0.103558	-6.95565	3.50928e-12	4.3e-11
TMEM129	1709.51	998.125	1353.82	0.776594	0.107642	7.21462	5.40852e-13	7.39683e-12
TDRD7	948.786	1768.34	1358.56	-0.898186	0.0947859	-9.47595	2.64349e-21	7.56494e-20
PIK3CD	1021.21	1696.85	1359.03	-0.732679	0.107898	-6.79049	1.11754e-11	1.29314e-10
BCL7A	1949.47	768.789	1359.13	1.34238	0.0973631	13.7873	3.03871e-43	3.51619e-41
TUFT1	1788.93	931.803	1360.37	0.940688	0.104507	9.00119	2.23291e-19	5.53321e-18
UNC119	1024.54	1707.04	1365.79	-0.736513	0.122529	-6.01091	1.84487e-09	1.64985e-08
ECHDC2	1076.94	1658.69	1367.82	-0.623259	0.111466	-5.59145	2.2518e-08	1.72112e-07
ECI1	1794.11	944.252	1369.18	0.926065	0.112479	8.23325	1.82204e-16	3.53047e-15
ZCCHC3	1847.18	916.295	1381.74	1.01102	0.0998269	10.1277	4.16145e-24	1.50072e-22
ZNF865	1719.91	1050.36	1385.14	0.711593	0.135286	5.25992	1.44121e-07	9.74501e-07
SH3D19	1063.01	1724.42	1393.71	-0.697966	0.107285	-6.50573	7.73167e-11	8.26932e-10
C12orf75	858.884	1934.93	1396.91	-1.17185	0.0939726	-12.4701	1.08722e-35	8.17378e-34
TBCEL	1000.96	1798.07	1399.51	-0.845196	0.0944139	-8.95203	3.48989e-19	8.5055e-18
ERN1	1093	1706.09	1399.55	-0.64238	0.105349	-6.09762	1.07658e-09	9.89365e-09
DTX3	1836.79	972.159	1404.47	0.91765	0.0963977	9.51942	1.74142e-21	5.05962e-20
PLEKHJ1	1738.94	1072.08	1405.51	0.6974	0.108842	6.40746	1.4796e-10	1.53461e-09
PIM1	1705.6	1105.51	1405.55	0.625324	0.120019	5.21021	1.88624e-07	1.25313e-06
OBSL1	1862.07	952.314	1407.19	0.967412	0.0963088	10.0449	9.67468e-24	3.37903e-22
PPIL1	745.45	2075.21	1410.33	-1.47724	0.141351	-10.4509	1.45135e-25	5.88813e-24
SLC35G2	1698.15	1130.86	1414.51	0.586267	0.109974	5.33098	9.7684e-08	6.78789e-07
PSPH	1029.09	1800.94	1415.01	-0.807483	0.113289	-7.12766	1.02089e-12	1.33975e-11
ST3GAL4	1125.46	1706.5	1415.98	-0.600596	0.104384	-5.75373	8.72978e-09	7.08768e-08
NEBL	1136.94	1701.78	1419.36	-0.581648	0.0979375	-5.93897	2.86825e-09	2.493e-08
THBS1	1882.5	980.222	1431.36	0.941342	0.0963362	9.77142	1.49338e-22	4.74282e-21
DDRGK1	1138.19	1725.11	1431.65	-0.599713	0.0979868	-6.12034	9.33735e-10	8.64062e-09
LATS2	2067.22	805.328	1436.28	1.35992	0.114967	11.8288	2.77191e-32	1.7399e-30
C1orf27	1041.53	1837.55	1439.54	-0.819149	0.116057	-7.05816	1.6872e-12	2.15054e-11
CELSR3	2014.6	868.209	1441.4	1.21417	0.125601	9.66693	4.16694e-22	1.28653e-20
ZDHHC23	834.42	2050.62	1442.52	-1.29704	0.107786	-12.0335	2.36863e-33	1.57597e-31
RPUSD1	1815.49	1071.58	1443.54	0.760482	0.0966109	7.87159	3.50156e-15	6.08293e-14
FAM171B	1112.88	1774.81	1443.84	-0.67346	0.0962675	-6.99571	2.63915e-12	3.27605e-11
HMGN3	1128.05	1762.86	1445.45	-0.644004	0.101268	-6.35937	2.02579e-10	2.06411e-09
G6PC3	1864.41	1042.51	1453.46	0.838824	0.0978187	8.57529	9.88406e-18	2.16684e-16
GPRIN1	1972.56	942.617	1457.59	1.0656	0.102296	10.4168	2.07861e-25	8.33136e-24
GNAQ	918.288	2007.73	1463.01	-1.12845	0.093932	-12.0134	3.02037e-33	1.98971e-31
PRTG	1839.12	1090.03	1464.57	0.754705	0.125323	6.0221	1.72173e-09	1.54421e-08
ZBED6	1165.74	1771.96	1468.85	-0.604039	0.132985	-4.54217	5.5677e-06	2.83976e-05
IL17RB	963.542	1981.67	1472.6	-1.04013	0.111888	-9.29622	1.45532e-20	3.97657e-19
RNASEH1	1856.3	1095.72	1476.01	0.76054	0.101319	7.50637	6.07901e-14	9.21336e-13
ARMCX6	1845.77	1107.98	1476.87	0.736105	0.105247	6.99409	2.6698e-12	3.30792e-11
IDH3A	1784.76	1174.3	1479.53	0.60379	0.0943143	6.40188	1.5347e-10	1.58805e-09
MMD	687.092	2272.46	1479.78	-1.72555	0.116792	-14.7745	2.13801e-49	3.23301e-47
RBM7	1824.16	1140.13	1482.15	0.678211	0.114297	5.93377	2.96054e-09	2.56818e-08
CD83	799.817	2176.79	1488.3	-1.44437	0.0928729	-15.5521	1.53943e-54	2.96887e-52
STXBP3	1059.36	1919.78	1489.57	-0.857878	0.0944398	-9.08387	1.04783e-19	2.64582e-18
FAM32A	1922.1	1069.61	1495.86	0.845812	0.0969094	8.72787	2.59512e-18	5.94377e-17
NRROS	1988.66	1017.73	1503.2	0.96623	0.0927891	10.4132	2.15872e-25	8.60062e-24
SLC41A2	1116.6	1911.58	1514.09	-0.775527	0.0993871	-7.80309	6.0408e-15	1.02794e-13
TACC1	965.333	2064.18	1514.76	-1.09644	0.0931076	-11.7761	5.18454e-32	3.239e-30
MREG	1195.7	1847.03	1521.36	-0.62761	0.111947	-5.60631	2.06687e-08	1.5889e-07
SEMA7A	2489.92	600.108	1545.01	2.0534	0.0974785	21.0652	1.65948e-98	1.57734e-95
SYAP1	1214.56	1876.89	1545.72	-0.627991	0.0924651	-6.79165	1.10856e-11	1.28611e-10
CACNG7	2142.26	956.819	1549.54	1.16282	0.230941	5.03513	4.77523e-07	2.95691e-06
TMEM65	1054.38	2048.55	1551.46	-0.958294	0.0955699	-10.0272	1.1581e-23	4.02371e-22
ITGB3	2280.38	823.205	1551.79	1.46955	0.101283	14.5094	1.05669e-47	1.46472e-45
UBALD2	1918.85	1207.12	1562.98	0.66878	0.122953	5.43931	5.34872e-08	3.87877e-07
TMEM19	1059.7	2078.26	1568.98	-0.971904	0.108075	-8.99286	2.40875e-19	5.95785e-18
FBXO45	1114.53	2031.08	1572.8	-0.865992	0.0999754	-8.66205	4.63366e-18	1.0398e-16
PASK	1213.19	1939.13	1576.16	-0.676569	0.0981488	-6.8933	5.45121e-12	6.57058e-11
BICD2	2359.55	796.151	1577.85	1.56724	0.101239	15.4806	4.6876e-54	8.42945e-52
DCAF5	1220.08	1965.26	1592.67	-0.6877	0.112057	-6.13706	8.40649e-10	7.83369e-09
WWC1	2015.13	1197.42	1606.27	0.751144	0.105216	7.13906	9.39742e-13	1.24059e-11
RGS20	2057.03	1160.19	1608.61	0.8262	0.122935	6.72064	1.80928e-11	2.06484e-10
JRKL	1947.59	1284.74	1616.17	0.599932	0.093945	6.38599	1.70293e-10	1.75394e-09
PPM1B	1268.09	1968.2	1618.14	-0.634035	0.108399	-5.84909	4.94255e-09	4.16269e-08
PCBP4	1991.67	1246.1	1618.88	0.67642	0.103886	6.51115	7.45778e-11	7.99039e-10
THOC7	2007.1	1236.23	1621.67	0.699016	0.0997498	7.0077	2.42273e-12	3.02432e-11
TMEM159	1273.87	1974.51	1624.19	-0.632239	0.105717	-5.98046	2.22512e-09	1.97187e-08
DPH3	2146.85	1104.07	1625.46	0.959303	0.0944199	10.16	2.99177e-24	1.09673e-22
USF1	1105.55	2157.96	1631.76	-0.964982	0.0955424	-10.1	5.52158e-24	1.98048e-22
ZFYVE9	1190.27	2078.22	1634.24	-0.804219	0.0918507	-8.75572	2.02802e-18	4.69336e-17
2022-09-06	1055.2	2216.86	1636.03	-1.07107	0.0983803	-10.887	1.3293e-27	6.29499e-26
OPHN1	1196.55	2084.53	1640.54	-0.800674	0.111563	-7.17685	7.13367e-13	9.58866e-12
MFAP3	1032.08	2267.58	1649.83	-1.13566	0.119714	-9.4864	2.3916e-21	6.85884e-20
CACNA1H	1014.61	2298.64	1656.62	-1.17993	0.109948	-10.7317	7.22778e-27	3.26034e-25
FOXD1	2014.14	1305.45	1659.79	0.625612	0.109588	5.70879	1.13784e-08	9.07032e-08
FLYWCH2	2133.25	1187.93	1660.59	0.844623	0.0912036	9.26086	2.02802e-20	5.474e-19
RTCA	1297.58	2026.98	1662.28	-0.643513	0.0963223	-6.68083	2.37595e-11	2.68394e-10
SLFN12	1225.96	2108.4	1667.18	-0.782276	0.1167	-6.70331	2.03746e-11	2.30941e-10
CDH2	1199.86	2162.89	1681.37	-0.84988	0.0894476	-9.50143	2.07027e-21	5.97593e-20
IFIH1	694.47	2673.44	1683.96	-1.94453	0.113433	-17.1426	7.13849e-66	2.02111e-63
VRK2	1262.55	2106.7	1684.63	-0.738615	0.0933306	-7.91397	2.4931e-15	4.37098e-14
FCHSD2	1245.05	2127.96	1686.51	-0.773202	0.0870238	-8.88495	6.39489e-19	1.53882e-17
PCDH7	1251.04	2135.76	1693.4	-0.771619	0.10776	-7.16056	8.03465e-13	1.07346e-11
SLFN11	1086.58	2300.82	1693.7	-1.08223	0.110523	-9.79197	1.21899e-22	3.89931e-21
PAX2	1076.93	2315.43	1696.18	-1.10416	0.133803	-8.25213	1.55597e-16	3.04042e-15
PHGDH	2042.43	1362.37	1702.4	0.583777	0.0981595	5.94723	2.7271e-09	2.37964e-08
CENPI	1290.28	2129.81	1710.05	-0.723052	0.0902219	-8.01415	1.10897e-15	1.9969e-14
APAF1	1353.81	2075.16	1714.48	-0.616219	0.0972145	-6.33875	2.31638e-10	2.33162e-09
FAM21A	1336.38	2128.82	1732.6	-0.67178	0.0931465	-7.21208	5.51051e-13	7.52857e-12
DRAM1	1074.74	2392.58	1733.66	-1.15452	0.0895453	-12.8932	4.91835e-38	4.30582e-36
TRAK1	1260.75	2216.33	1738.54	-0.814016	0.106677	-7.63063	2.33604e-14	3.67877e-13
AIFM2	1180.88	2303.05	1741.96	-0.963748	0.113454	-8.49461	1.98602e-17	4.22172e-16
KIAA2018	1357.26	2127.96	1742.61	-0.648731	0.132311	-4.90308	9.43466e-07	5.54536e-06
KIAA0895	1337.22	2164.26	1750.74	-0.694746	0.0897867	-7.73774	1.01201e-14	1.66874e-13
MKL1	2123.15	1385.09	1754.12	0.616332	0.102225	6.02916	1.64818e-09	1.48292e-08
TRAPPC1	2152.07	1357.54	1754.81	0.664881	0.0917229	7.2488	4.20471e-13	5.83819e-12
B3GALNT1	1325.99	2188.26	1757.13	-0.722772	0.101083	-7.15028	8.66026e-13	1.14897e-11
VAC14	2145.45	1382.39	1763.92	0.634205	0.117006	5.42026	5.95113e-08	4.27832e-07
AFG3L2	2172.94	1355.78	1764.36	0.68055	0.108761	6.25732	3.91652e-10	3.7931e-09
CXorf40B	1390.64	2146.17	1768.41	-0.626156	0.0955124	-6.55575	5.53627e-11	6.01888e-10
ZFX	1391.46	2154.64	1773.05	-0.630854	0.09254	-6.8171	9.28981e-12	1.08533e-10
CTDNEP1	1359.25	2192.05	1775.65	-0.689573	0.0971058	-7.10126	1.23628e-12	1.60499e-11
GTF2H3	2225.03	1337.53	1781.28	0.734347	0.103637	7.0858	1.38247e-12	1.78434e-11
SPAST	1401.69	2171.31	1786.5	-0.631264	0.0889058	-7.10037	1.24422e-12	1.61059e-11
NIPSNAP1	2361.47	1214.27	1787.87	0.959348	0.0984405	9.74546	1.929e-22	6.11171e-21
POMT2	2261.58	1317.82	1789.7	0.779009	0.0856117	9.09933	9.08928e-20	2.31707e-18
FOXRED2	2513.39	1068.52	1790.96	1.23377	0.121772	10.1318	3.99282e-24	1.44775e-22
AKR7A2	2160.73	1429.41	1795.07	0.59646	0.102114	5.84112	5.18506e-09	4.35866e-08
OGFR	2807.58	794.351	1800.96	1.82207	0.0975789	18.6728	8.23813e-78	3.22426e-75
FNIP2	2242.64	1380.18	1811.41	0.700363	0.0974751	7.18504	6.71855e-13	9.03981e-12
HIAT1	1199.54	2431.8	1815.67	-1.0194	0.0887955	-11.4803	1.65612e-30	9.54028e-29
KIF3A	1392.75	2259.77	1826.26	-0.698235	0.0888823	-7.85573	3.97448e-15	6.87756e-14
TNFRSF11A	1120.54	2533.07	1826.81	-1.17661	0.0974214	-12.0776	1.38793e-33	9.37524e-32
TTLL12	2251.83	1410.56	1831.19	0.675108	0.0939333	7.18709	6.61848e-13	8.93227e-12
NEK9	2260.1	1403.16	1831.63	0.687508	0.104361	6.58778	4.46445e-11	4.90978e-10
GID8	2205.49	1460.09	1832.79	0.594787	0.0979938	6.06964	1.28198e-09	1.16765e-08
RHOQ	1373.04	2292.76	1832.9	-0.739842	0.0862924	-8.57367	1.0024e-17	2.19391e-16
ACO2	2296.6	1373.4	1835	0.741768	0.0864531	8.58001	9.48633e-18	2.08652e-16
NUDT22	2364.74	1338.85	1851.8	0.820436	0.102322	8.01819	1.07319e-15	1.93509e-14
MRGBP	1461.55	2247.16	1854.35	-0.620536	0.0915057	-6.78139	1.19021e-11	1.37484e-10
MRPL4	2328.83	1393.91	1861.37	0.740656	0.118235	6.26426	3.74589e-10	3.64109e-09
ROR1	1140.86	2585.66	1863.26	-1.18043	0.0915028	-12.9005	4.47193e-38	3.9672e-36
TSPYL5	2532.83	1204.46	1868.64	1.07226	0.0932277	11.5015	1.296e-30	7.5973e-29
ZDHHC17	1474.52	2271.44	1872.98	-0.623268	0.104915	-5.94069	2.83824e-09	2.47014e-08
PLEKHA8	1409.46	2336.72	1873.09	-0.72932	0.0873069	-8.35353	6.62553e-17	1.34604e-15
FAM73A	1258.26	2489.37	1873.82	-0.984303	0.10603	-9.28321	1.64454e-20	4.48441e-19
MESDC2	2389.12	1378.52	1883.82	0.793277	0.0885787	8.95562	3.37828e-19	8.27896e-18
TRAPPC12	2371.73	1403.73	1887.73	0.756766	0.0845149	8.95423	3.42117e-19	8.3533e-18
FKBP5	2275.32	1505.09	1890.21	0.596146	0.096019	6.20862	5.34514e-10	5.09877e-09
PRPF4	1275.13	2508.2	1891.66	-0.976144	0.0918408	-10.6286	2.19264e-26	9.41207e-25
PRDX4	2691.69	1095.2	1893.44	1.29736	0.128651	10.0843	6.47979e-24	2.29987e-22
ZBTB41	1445.04	2345.37	1895.2	-0.698765	0.0985229	-7.09241	1.31795e-12	1.70272e-11
POLD1	2361.02	1436.95	1898.98	0.716098	0.0915082	7.82551	5.05593e-15	8.65885e-14
TNK2	1451.42	2356.33	1903.87	-0.699052	0.091088	-7.67447	1.66102e-14	2.68895e-13
GPATCH4	1375.47	2469.83	1922.65	-0.844453	0.0928584	-9.09399	9.54658e-20	2.42436e-18
FIS1	2410.31	1441.4	1925.86	0.74144	0.101772	7.28529	3.20983e-13	4.51514e-12
PARP12	1368.27	2488.19	1928.23	-0.862606	0.0903378	-9.54868	1.31363e-21	3.87594e-20
PGPEP1	2667.15	1200.31	1933.73	1.15168	0.0910365	12.6507	1.10823e-36	8.88389e-35
BCL6	2364.4	1504.31	1934.36	0.652356	0.119985	5.43699	5.41896e-08	3.92329e-07
NIN	1008.72	2866.5	1937.61	-1.50668	0.100673	-14.966	1.22391e-50	1.91607e-48
TNFAIP3	1012.96	2864.32	1938.64	-1.49953	0.107502	-13.9489	3.19666e-44	3.86709e-42
CHDH	1536.67	2356.37	1946.52	-0.616784	0.0866666	-7.11674	1.10509e-12	1.44567e-11
RBM15B	2397.52	1518.92	1958.22	0.658445	0.0832278	7.91135	2.54609e-15	4.458e-14
GEM	2363.54	1558.09	1960.81	0.600954	0.0929259	6.46702	9.99534e-11	1.0573e-09
AFF1	1461.7	2480.08	1970.89	-0.762655	0.116906	-6.52363	6.86242e-11	7.35844e-10
ARHGEF18	2660.73	1288.28	1974.51	1.04636	0.10206	10.2524	1.15449e-24	4.41458e-23
FAM118A	1572.88	2393.2	1983.04	-0.605534	0.0849227	-7.13041	1.00068e-12	1.31581e-11
LANCL1	1550.12	2423.07	1986.6	-0.644437	0.105087	-6.13243	8.6549e-10	8.0539e-09
SMOX	2539.03	1437.44	1988.24	0.82042	0.0974679	8.41733	3.85167e-17	8.02099e-16
USP3	1438.84	2548.1	1993.47	-0.824592	0.089356	-9.22816	2.75312e-20	7.32715e-19
NDE1	1538.57	2448.49	1993.53	-0.670269	0.0926431	-7.23495	4.65689e-13	6.42835e-12
STX12	2535.12	1474.41	2004.77	0.782133	0.0890992	8.77822	1.66075e-18	3.86357e-17
LMO7	1519.72	2499.49	2009.6	-0.717966	0.0983776	-7.29806	2.91936e-13	4.15042e-12
SPRY2	2531.22	1498.27	2014.74	0.756766	0.0885353	8.54761	1.25661e-17	2.71456e-16
SLC2A6	1599.45	2433.6	2016.53	-0.605541	0.086123	-7.03112	2.04882e-12	2.59406e-11
SDC3	1533.2	2501.56	2017.38	-0.706305	0.0952274	-7.41704	1.1977e-13	1.77087e-12
SNX27	1585.52	2455.06	2020.29	-0.630686	0.0961398	-6.56009	5.37747e-11	5.86541e-10
CXXC5	1421.41	2621.47	2021.44	-0.882965	0.0951322	-9.28145	1.67186e-20	4.54029e-19
ABHD14B	2467.81	1596	2031.91	0.628909	0.0877256	7.16905	7.55206e-13	1.01102e-11
GEMIN5	1459.58	2614.28	2036.93	-0.840813	0.0839224	-10.0189	1.25851e-23	4.34987e-22
UNC13B	1569.88	2506.11	2038	-0.67471	0.0908495	-7.42668	1.11361e-13	1.65395e-12
PLD3	2592.32	1497.1	2044.71	0.792032	0.0983093	8.05653	7.84924e-16	1.43672e-14
UHRF2	2594.17	1498.62	2046.39	0.791428	0.0839613	9.42611	4.25578e-21	1.20493e-19
MAPK9	1568.78	2534.21	2051.49	-0.692049	0.0903301	-7.66133	1.84015e-14	2.95735e-13
KLHDC3	2850.64	1256.41	2053.52	1.18205	0.0979376	12.0695	1.5315e-33	1.02928e-31
RPAP1	2521.49	1595.34	2058.41	0.660683	0.0905571	7.29576	2.96982e-13	4.20867e-12
SGCB	1644.95	2485.53	2065.24	-0.595641	0.108326	-5.4986	3.82823e-08	2.82856e-07
SPTSSA	2483.87	1652.74	2068.31	0.587626	0.0881255	6.66805	2.59225e-11	2.91836e-10
DDX19A	2495.94	1640.79	2068.36	0.605168	0.0847339	7.14198	9.19941e-13	1.21566e-11
LAMTOR1	975.846	3169.34	2072.59	-1.69944	0.0887769	-19.1429	1.10964e-81	5.67923e-79
CRYBG3	1547.67	2616.68	2082.17	-0.757595	0.0992799	-7.6309	2.33123e-14	3.67556e-13
CYTH1	1601.92	2566.08	2084	-0.679737	0.0828633	-8.20311	2.34254e-16	4.50465e-15
BTBD2	2714.33	1462.41	2088.37	0.892326	0.0903832	9.87269	5.46763e-23	1.78766e-21
POLR2D	2727.51	1455.68	2091.59	0.905625	0.0898052	10.0843	6.48119e-24	2.29987e-22
TTLL7	1497.11	2700.14	2098.62	-0.85095	0.0852025	-9.98738	1.73104e-23	5.87627e-22
NDRG1	2596.25	1603.4	2099.82	0.695347	0.122122	5.69386	1.24197e-08	9.82574e-08
ZC3H12C	1419.3	2781.23	2100.27	-0.970482	0.0944885	-10.2709	9.53106e-25	3.65504e-23
WDR41	1682.91	2523.58	2103.25	-0.584605	0.0941402	-6.20995	5.30024e-10	5.06319e-09
USP25	1240.97	2966.06	2103.51	-1.25706	0.0897444	-14.0071	1.4103e-44	1.73767e-42
AL117190.2	2896.08	1323.87	2109.97	1.12928	0.0947484	11.9187	9.45271e-33	6.07668e-31
AGPAT1	2622.98	1602.33	2112.66	0.71095	0.104456	6.80624	1.0018e-11	1.16631e-10
SRF	1647.55	2578.43	2112.99	-0.646073	0.0920689	-7.01728	2.26234e-12	2.84009e-11
ABCB9	2747.4	1510.19	2128.79	0.863276	0.0849913	10.1572	3.07696e-24	1.12486e-22
ZWINT	1522.56	2746.37	2134.47	-0.851127	0.0878445	-9.68902	3.35737e-22	1.04629e-20
CENPE	1632.82	2647.65	2140.23	-0.697169	0.106589	-6.5407	6.12307e-11	6.60825e-10
TMEM2	1616.25	2677.21	2146.73	-0.728087	0.0889158	-8.18849	2.64521e-16	5.05019e-15
SLC4A11	1507.93	2821.4	2164.66	-0.903729	0.108559	-8.32475	8.45055e-17	1.69368e-15
JOSD1	1454.19	2875.79	2164.99	-0.983807	0.0860604	-11.4316	2.90737e-30	1.62556e-28
HSDL2	2951.18	1381.22	2166.2	1.0951	0.095967	11.4112	3.6746e-30	2.02058e-28
MAP3K12	2650.51	1690.82	2170.67	0.648539	0.0890247	7.28493	3.21826e-13	4.52222e-12
ABCD1	1619.02	2767.91	2193.46	-0.773712	0.0861171	-8.98442	2.60107e-19	6.4097e-18
ZCCHC6	1664.53	2726.27	2195.4	-0.711826	0.0932322	-7.63498	2.25858e-14	3.57371e-13
PRKAG2	1756.3	2640.46	2198.38	-0.588302	0.0857027	-6.86445	6.67479e-12	7.98753e-11
KDM5A	1688.31	2711.83	2200.07	-0.68365	0.0815708	-8.38107	5.24504e-17	1.08211e-15
SPNS2	3432.58	981.525	2207.05	1.80594	0.0921448	19.5989	1.57896e-85	9.55056e-83
MAPK8IP2	3258.1	1164.74	2211.42	1.48434	0.0880835	16.8515	1.0228e-63	2.72209e-61
MEGF8	2704.17	1728.97	2216.57	0.645258	0.090704	7.11389	1.12818e-12	1.47327e-11
MCUR1	1701.18	2745.62	2223.4	-0.690531	0.0812436	-8.49952	1.90377e-17	4.05336e-16
STYXL1	2701.11	1752.5	2226.8	0.624187	0.0856696	7.28599	3.19321e-13	4.50007e-12
C22orf29	2814.21	1655.04	2234.63	0.765934	0.0856753	8.93997	3.89288e-19	9.45303e-18
ORC3	1642.44	2833.7	2238.07	-0.786913	0.092125	-8.5418	1.32148e-17	2.84546e-16
ME1	1726.51	2752.23	2239.37	-0.673006	0.100952	-6.66661	2.61778e-11	2.94213e-10
DESI1	2735.97	1756.83	2246.4	0.638921	0.0884534	7.22325	5.07598e-13	6.96351e-12
MTF1	2829.32	1664.1	2246.71	0.765583	0.0919647	8.32474	8.45121e-17	1.69368e-15
B4GALNT1	1558.59	2945.76	2252.18	-0.918434	0.104508	-8.78819	1.5199e-18	3.55454e-17
PRSS22	3337.74	1170.5	2254.12	1.51148	0.0980761	15.4113	1.37408e-53	2.37465e-51
AP3S1	1730.71	2779.91	2255.31	-0.68359	0.0886886	-7.70776	1.28043e-14	2.09835e-13
NGEF	2818.03	1709.03	2263.53	0.721514	0.0861563	8.37448	5.54696e-17	1.1391e-15
ITPR2	1760.53	2768.69	2264.61	-0.653195	0.0872639	-7.48528	7.13928e-14	1.07469e-12
SLC25A43	1570.81	2970.66	2270.73	-0.919189	0.086253	-10.6569	1.61914e-26	7.06421e-25
STK38	1679.02	2864.1	2271.56	-0.770436	0.0803751	-9.5855	9.20075e-22	2.75753e-20
C5orf45	1738.26	2815.59	2276.93	-0.695783	0.0924819	-7.52345	5.33499e-14	8.14136e-13
ACADM	1442.62	3127.72	2285.17	-1.11644	0.0830181	-13.4482	3.15505e-41	3.28002e-39
SH2B1	2938.28	1640.51	2289.39	0.840722	0.0967613	8.68862	3.6687e-18	8.28852e-17
TMEM63B	1651.97	2936.95	2294.46	-0.830016	0.119583	-6.94095	3.89471e-12	4.7635e-11
TRAF1	1760.45	2839.51	2299.98	-0.689711	0.0880372	-7.83431	4.71436e-15	8.11565e-14
UBL7	2892.42	1720.56	2306.49	0.749607	0.0917066	8.17397	2.98401e-16	5.67261e-15
PRDM4	1595.44	3032.24	2313.84	-0.92635	0.0946878	-9.78321	1.32931e-22	4.23186e-21
THBS3	3090.6	1547.32	2318.96	0.997826	0.0856053	11.6561	2.13535e-31	1.30344e-29
C19orf24	3044.05	1599.32	2321.69	0.928521	0.090795	10.2266	1.50774e-24	5.71608e-23
ZNF579	3103.48	1560.44	2331.96	0.991936	0.0972106	10.204	1.90281e-24	7.05312e-23
C12orf57	2823.89	1869.46	2346.67	0.595076	0.0962679	6.18146	6.35124e-10	6.00255e-09
ZNF236	2840.59	1889.38	2364.99	0.58846	0.105535	5.57598	2.46142e-08	1.87059e-07
ACSS2	1660.41	3076.93	2368.67	-0.889986	0.101774	-8.74475	2.2351e-18	5.15467e-17
TSPYL1	1275.3	3467.93	2371.62	-1.44319	0.0842614	-17.1275	9.25449e-66	2.56562e-63
KIF3C	1848.87	2897.91	2373.39	-0.648412	0.0809384	-8.01117	1.13621e-15	2.04043e-14
WDTC1	2924.73	1877.57	2401.15	0.639514	0.100056	6.39155	1.6421e-10	1.69391e-09
IFIT3	1577.12	3229.82	2403.47	-1.03421	0.112444	-9.1976	3.66032e-20	9.64512e-19
SATB2	1708.17	3099.41	2403.79	-0.859529	0.0878162	-9.78781	1.27011e-22	4.05308e-21
PRPSAP1	2970.6	1850.42	2410.51	0.682857	0.0837639	8.15216	3.5748e-16	6.7475e-15
SETD7	3113.64	1713.73	2413.68	0.861588	0.0929105	9.27332	1.80443e-20	4.89033e-19
NSF	3121.17	1717.26	2419.21	0.862185	0.0836841	10.3029	6.84024e-25	2.64602e-23
TOMM22	3312.97	1534.19	2423.58	1.11066	0.0887881	12.5092	6.65207e-36	5.08731e-34
H6PD	2988.74	1886.99	2437.86	0.663452	0.0900668	7.36622	1.75538e-13	2.54454e-12
SLC37A3	1620.1	3266.93	2443.52	-1.01186	0.0815551	-12.4071	2.39114e-35	1.72929e-33
MRPS34	2967.6	1925.73	2446.66	0.624033	0.0866319	7.20327	5.87871e-13	8.00696e-12
FLAD1	2953.95	1954.49	2454.22	0.59594	0.0800501	7.44458	9.725e-14	1.45405e-12
ORC2	1880.6	3029.11	2454.85	-0.687763	0.0807787	-8.51416	1.67804e-17	3.58998e-16
RFC2	2971.09	1939.89	2455.49	0.615064	0.098705	6.23134	4.62468e-10	4.45624e-09
CMTM4	1506.26	3411.88	2459.07	-1.17966	0.0890021	-13.2543	4.25985e-40	4.16808e-38
SLC39A9	1713.16	3211.78	2462.47	-0.906775	0.0835069	-10.8587	1.81368e-27	8.49809e-26
STARD4	1717.27	3220.53	2468.9	-0.907268	0.0910103	-9.96885	2.08626e-23	7.04617e-22
ARSJ	1572.94	3375.81	2474.38	-1.10181	0.0869644	-12.6697	8.70329e-37	7.01907e-35
DOT1L	3038.48	1912.36	2475.42	0.668003	0.0989624	6.75007	1.47771e-11	1.69663e-10
SRGAP2	1983.43	2968.43	2475.93	-0.581776	0.091145	-6.38297	1.7368e-10	1.78468e-09
RAB30	3141.3	1818.67	2479.99	0.788501	0.109913	7.17384	7.29217e-13	9.78195e-12
ANKRD10	1972.44	2995.3	2483.87	-0.602649	0.0865858	-6.96014	3.39945e-12	4.16925e-11
C1orf85	3088.66	1883.36	2486.01	0.71372	0.115159	6.1977	5.72951e-10	5.4459e-09
ZNF512B	3630.28	1354.34	2492.31	1.42233	0.091738	15.5042	3.24797e-54	5.92065e-52
ITPR1	3008.5	1982.9	2495.7	0.601217	0.0844682	7.11767	1.09765e-12	1.43764e-11
POLR2C	3216.02	1780.26	2498.14	0.853114	0.0862991	9.88555	4.80949e-23	1.57635e-21
MT1E	3567.06	1463.62	2515.34	1.2851	0.0884623	14.5271	8.16504e-48	1.15587e-45
KLHDC10	3083.86	1952.6	2518.23	0.659467	0.081622	8.07952	6.50231e-16	1.19677e-14
OGFRL1	1957.84	3081.49	2519.66	-0.654459	0.079837	-8.19745	2.45544e-16	4.70815e-15
HIPK1	1658.22	3391.96	2525.09	-1.03254	0.115129	-8.96858	3.00357e-19	7.37427e-18
STAG1	1978.25	3089.74	2533.99	-0.643223	0.0846321	-7.60022	2.95627e-14	4.60645e-13
SBF1	1936.23	3148.81	2542.52	-0.701524	0.0967051	-7.25426	4.03869e-13	5.63343e-12
THOC5	3143.51	1947.28	2545.4	0.690644	0.083574	8.26385	1.41043e-16	2.76415e-15
TGFB1	3086.58	2015.31	2550.94	0.615085	0.0972715	6.32339	2.55884e-10	2.55634e-09
ATG2A	3338.65	1765.11	2551.88	0.919402	0.10114	9.09036	9.87154e-20	2.50211e-18
HEXIM1	3164.46	1947.99	2556.23	0.699748	0.0893839	7.82857	4.93442e-15	8.47255e-14
BTN2A1	1951.89	3180.32	2566.11	-0.704245	0.081505	-8.64051	5.5964e-18	1.24952e-16
MSRB3	3091.91	2054.27	2573.09	0.589871	0.0923837	6.38501	1.7139e-10	1.76387e-09
ENDOD1	1235.66	3914.53	2575.1	-1.66351	0.0806796	-20.6188	1.86269e-94	1.37705e-91
ISG20L2	3251.74	1955.09	2603.41	0.734112	0.0914254	8.02963	9.77682e-16	1.7749e-14
TNNT1	3145.48	2079.14	2612.31	0.597217	0.0845281	7.06531	1.60262e-12	2.04861e-11
SIK1	4243.58	988.19	2615.89	2.10271	0.0798065	26.3476	5.46872e-153	1.81931e-149
GUCD1	3216.42	2016.99	2616.71	0.673227	0.0848004	7.93895	2.03893e-15	3.60799e-14
CHD1L	1943.74	3307.83	2625.79	-0.767041	0.0965334	-7.94586	1.92841e-15	3.41695e-14
OXSR1	2068.9	3188.26	2628.58	-0.624043	0.0805601	-7.74629	9.46138e-15	1.56207e-13
ACAT2	1925.69	3334.37	2630.03	-0.792038	0.108091	-7.32753	2.34425e-13	3.35791e-12
NSRP1	1974.52	3300.84	2637.68	-0.741294	0.0878875	-8.43457	3.32419e-17	6.98815e-16
IFNAR1	2072.1	3208.81	2640.46	-0.630984	0.0885201	-7.12815	1.0173e-12	1.33635e-11
EMB	1720.43	3564.41	2642.42	-1.05089	0.0758352	-13.8575	1.14519e-43	1.34859e-41
PPP3CA	2105.98	3181.17	2643.57	-0.595177	0.0831742	-7.15579	8.31935e-13	1.10595e-11
COL1A1	1904.37	3389.04	2646.71	-0.831627	0.0744251	-11.174	5.46528e-29	2.79717e-27
CSNK1G3	3194.04	2126.35	2660.2	0.586876	0.0835752	7.02212	2.18521e-12	2.74845e-11
AKAP9	2004.43	3318.72	2661.57	-0.727233	0.093132	-7.80862	5.78152e-15	9.86343e-14
ZMYM3	3349.63	1982.64	2666.13	0.756446	0.0907184	8.3384	7.53029e-17	1.51827e-15
PLEKHM1	3480.76	1864.79	2672.77	0.900561	0.0873111	10.3144	6.06598e-25	2.36023e-23
PRKAR1B	3274.23	2071.84	2673.04	0.66038	0.0849041	7.77795	7.3709e-15	1.22913e-13
PELP1	1921.7	3425.97	2673.83	-0.834063	0.0964875	-8.64426	5.4154e-18	1.21318e-16
DDAH2	3215.66	2133.18	2674.42	0.592139	0.0842344	7.02966	2.07044e-12	2.61894e-11
SDHC	1585.43	3765.84	2675.63	-1.24814	0.0927443	-13.4579	2.76734e-41	2.8996e-39
ERC1	2063.3	3288.01	2675.66	-0.672202	0.107924	-6.2285	4.70921e-10	4.53112e-09
CDC42EP1	3319.64	2042.39	2681.01	0.700856	0.120309	5.82544	5.69614e-09	4.76122e-08
FMNL3	2025.16	3351.84	2688.5	-0.72692	0.0918347	-7.91552	2.46213e-15	4.32238e-14
NCR3LG1	2147.73	3253.08	2700.41	-0.599034	0.10299	-5.81641	6.01258e-09	5.00059e-08
TRIM65	3241.92	2167.56	2704.74	0.580722	0.0825585	7.03407	2.006e-12	2.54227e-11
SIN3B	3278	2155.54	2716.77	0.604821	0.0914031	6.61708	3.66366e-11	4.05593e-10
RASA3	3372.71	2060.98	2716.84	0.71073	0.0863628	8.22959	1.87853e-16	3.62285e-15
SUDS3	2004.04	3432.58	2718.31	-0.776457	0.0800635	-9.69802	3.07413e-22	9.648e-21
WIPI2	3564.32	1923.34	2743.83	0.890093	0.0814442	10.9289	8.38863e-28	4.02987e-26
ELMSAN1	2023.11	3470.63	2746.87	-0.778618	0.106972	-7.27875	3.3694e-13	4.72461e-12
LYN	2159.98	3338.56	2749.27	-0.628257	0.0840636	-7.47359	7.80379e-14	1.17074e-12
INO80D	1992.43	3511.35	2751.89	-0.81753	0.112207	-7.28588	3.19573e-13	4.50007e-12
NXPE3	1854.55	3656.81	2755.68	-0.979649	0.0880873	-11.1213	9.87691e-29	4.94105e-27
HK2	3330.4	2186.06	2758.23	0.607412	0.10001	6.07351	1.25143e-09	1.14138e-08
IL4R	1196.42	4332.89	2764.66	-1.85659	0.0800127	-23.2036	4.18291e-119	7.95172e-116
PSD3	3471.31	2075.42	2773.36	0.742006	0.0859411	8.63389	5.92987e-18	1.31954e-16
SCAF8	2185.51	3383.95	2784.73	-0.630724	0.0922259	-6.8389	7.98018e-12	9.42256e-11
TMF1	2186.04	3396.3	2791.17	-0.63569	0.0778122	-8.16954	3.09558e-16	5.8763e-15
NMD3	1957.92	3639.1	2798.51	-0.89434	0.0876059	-10.2087	1.81343e-24	6.74061e-23
MGAT5B	3758.47	1843.83	2801.15	1.02752	0.0965855	10.6384	1.97413e-26	8.52914e-25
TNIP2	2223.49	3380.39	2801.94	-0.604254	0.0821459	-7.35587	1.89685e-13	2.74362e-12
GTF2F1	2137.94	3473.55	2805.75	-0.700311	0.0874317	-8.00981	1.1489e-15	2.05766e-14
RBBP8	2095.43	3517.65	2806.54	-0.747365	0.0797423	-9.37225	7.10014e-21	1.98074e-19
TSC22D1	3644.54	1974.95	2809.75	0.883761	0.0790377	11.1815	5.02295e-29	2.58071e-27
FGFRL1	3583.04	2042.37	2812.7	0.810931	0.0963028	8.42063	3.74467e-17	7.83496e-16
ZC3H13	2197	3457.71	2827.35	-0.654323	0.0904656	-7.23284	4.73003e-13	6.51579e-12
TRIM66	3542.54	2120.69	2831.61	0.740366	0.0948832	7.80292	6.04921e-15	1.02806e-13
PLIN2	3719.78	1968.44	2844.11	0.918187	0.090634	10.1307	4.03674e-24	1.4597e-22
PIGK	3415.4	2278.41	2846.9	0.584021	0.0811926	7.19303	6.33697e-13	8.58717e-12
PPP4R2	2238.13	3471.49	2854.81	-0.633313	0.0969476	-6.53252	6.46701e-11	6.96814e-10
FAM107B	1629.6	4113.19	2871.39	-1.33577	0.0867846	-15.3918	1.8576e-53	3.12899e-51
SKIL	2264.2	3479.95	2872.08	-0.6201	0.0772545	-8.02671	1.00118e-15	1.81262e-14
ARSI	4113.86	1635.22	2874.54	1.33115	0.078355	16.9887	9.9655e-65	2.70635e-62
POLD4	3672.41	2092.97	2882.69	0.811295	0.0795329	10.2008	1.96742e-24	7.27236e-23
TMEM164	3633.15	2139.7	2886.43	0.76385	0.0867224	8.80799	1.2741e-18	2.99021e-17
SYNM	2166.93	3612.86	2889.89	-0.73752	0.0765746	-9.63139	5.89278e-22	1.7903e-20
KRT80	3482.65	2320.97	2901.81	0.585423	0.099231	5.8996	3.64384e-09	3.12829e-08
PIK3R3	2038.78	3774.38	2906.58	-0.888555	0.0838147	-10.6014	2.93464e-26	1.2358e-24
TTL	1506.3	4312.1	2909.2	-1.51745	0.0811105	-18.7084	4.22857e-78	1.75842e-75
CMTM3	3611.2	2207.66	2909.43	0.710028	0.0789961	8.98814	2.5145e-19	6.20789e-18
MTR	1943.39	3886.29	2914.84	-0.999804	0.0773437	-12.9268	3.1791e-38	2.8584e-36
MXD1	2218.47	3616.34	2917.4	-0.705025	0.0992874	-7.10085	1.23994e-12	1.60817e-11
STX6	1872.41	3966.72	2919.57	-1.08311	0.0873397	-12.4011	2.57831e-35	1.85457e-33
RNF207	2319.55	3542.53	2931.04	-0.610923	0.0975438	-6.26306	3.77495e-10	3.66666e-09
TGFB2	3742	2138.23	2940.11	0.807498	0.112363	7.18653	6.6458e-13	8.96004e-12
ACER3	2258.1	3649.15	2953.63	-0.692559	0.0890288	-7.77904	7.30781e-15	1.22167e-13
MXRA8	4245.24	1667.25	2956.25	1.34829	0.10499	12.8421	9.52371e-38	8.17626e-36
CCDC6	2337.52	3595.52	2966.52	-0.621108	0.0798246	-7.7809	7.20089e-15	1.20683e-13
PFKL	3649.88	2353.08	3001.48	0.633349	0.0889956	7.11663	1.10595e-12	1.44567e-11
CDK5RAP2	2229.64	3775.28	3002.46	-0.759735	0.0799299	-9.50502	2.00012e-21	5.786e-20
CLOCK	2323.49	3686.86	3005.18	-0.666053	0.104967	-6.34536	2.219e-10	2.24379e-09
LAMA4	4373.43	1638.8	3006.12	1.41635	0.0905633	15.6394	3.92523e-55	7.79598e-53
PRKAA2	4050.5	1967.63	3009.06	1.04157	0.0835248	12.4702	1.08522e-35	8.17378e-34
NETO2	2327.95	3693.88	3010.92	-0.666054	0.0767137	-8.68233	3.87732e-18	8.745e-17
ZNF768	3674.34	2373.21	3023.78	0.630818	0.0891827	7.07332	1.51271e-12	1.94627e-11
LRRC8B	1850.83	4209.29	3030.06	-1.18537	0.0788292	-15.0372	4.18923e-51	6.7164e-49
PPM1F	2211.49	3854.24	3032.86	-0.801472	0.0877529	-9.13328	6.64578e-20	1.71055e-18
NFKBIE	2425.28	3654.59	3039.93	-0.591583	0.08486	-6.97127	3.14084e-12	3.86634e-11
TCEB3	2368.65	3711.9	3040.27	-0.648111	0.0805483	-8.04625	8.53717e-16	1.55622e-14
[truncated: 423 more rows]

## Sheet: DE.NCTv.sNC
ID	NCT	NC	baseMean	log2FoldChange	lfcSE	stat	pvalue	padj
MYOM3	30.4473	0	15.2236	7.48466	1.64958	4.53732	5.69733e-06	0.000101492
CGB8	33.0435	0.474234	16.7588	6.15837	1.60495	3.8371	0.000124496	0.0015541
FOXS1	25.8931	0.924738	13.4089	4.80731	1.25674	3.82521	0.000130658	0.00161737
CLEC18A	29.8587	0.924738	15.3917	5.01435	1.32483	3.7849	0.000153773	0.00185855
EGR2	20.2608	1.35151	10.8061	3.878	1.17565	3.29859	0.000971704	0.00892988
SUN3	20.9426	1.39897	11.1708	3.9161	1.05766	3.70262	0.000213386	0.00247356
KSR2	17.417	1.80202	9.60949	3.25185	1.19582	2.71935	0.00654108	0.0413305
XYLT1	34.2949	1.82575	18.0603	4.2194	1.04714	4.02947	5.59038e-05	0.000773297
TTC9	25.354	2.27625	13.8151	3.46453	1.04189	3.32524	0.000883412	0.00827386
TMEM132E	24.7655	2.79794	13.7817	3.15408	0.881529	3.57796	0.000346284	0.00376163
ROBO4	21.7045	4.102	12.9033	2.39194	0.853868	2.8013	0.00508966	0.0337009
DOCK2	20.6512	4.19692	12.4241	2.30476	0.740482	3.11251	0.00185501	0.0150792
DRD2	18.0303	4.64742	11.3389	1.95693	0.620266	3.15499	0.00160502	0.0133655
NEDD9	51.9537	4.74234	28.348	3.47497	0.741235	4.68808	2.75783e-06	5.36527e-05
MSC	31.0359	5.12165	18.0788	2.60431	0.829051	3.14131	0.00168193	0.0138929
CDH6	30.4968	5.54843	18.0226	2.45909	0.839604	2.92887	0.00340194	0.0244965
ZDHHC22	37.0149	6.11758	21.5662	2.61242	0.601178	4.3455	1.38962e-05	0.000225508
BGN	60.6032	6.7813	33.6922	3.1511	0.959907	3.28272	0.00102812	0.00934503
LYL1	27.4854	7.27926	17.3823	1.90412	0.656722	2.89943	0.00373842	0.0262795
VEPH1	38.3348	7.77722	23.056	2.29568	0.695334	3.30155	0.000961512	0.00886069
PLXNA4	47.7157	7.94333	27.8295	2.59396	0.698799	3.71203	0.000205605	0.0023895
ACP5	26.7235	8.32264	17.5231	1.68583	0.557957	3.02143	0.0025158	0.019185
TMEM233	32.3121	8.3701	20.3411	1.95134	0.593648	3.28703	0.00101252	0.00922523
MT1F	30.5959	8.60704	19.6015	1.81608	0.64387	2.82057	0.00479389	0.0321858
PCDHGC5	45.1938	8.74942	26.9716	2.36683	0.593938	3.98498	6.74846e-05	0.00090526
FSTL4	30.5216	9.27111	19.8963	1.72136	0.599703	2.87036	0.00410002	0.0284309
CLIC3	46.7862	10.1484	28.4673	2.20404	0.580654	3.79578	0.000147178	0.00179186
FGF1	54.1652	10.3145	32.2398	2.39937	0.634432	3.78192	0.000155621	0.00187628
PCDHGA5	36.8415	10.5752	23.7083	1.79798	0.646682	2.78031	0.00543065	0.0354939
DRAXIN	130.953	10.7413	70.8471	3.61804	0.439921	8.22431	1.96317e-16	1.76513e-14
AQP1	49.4814	11.1206	30.301	2.1552	0.619717	3.47772	0.000505705	0.00514875
PITX3	106.732	11.5236	59.1279	3.20891	0.503163	6.37748	1.8003e-10	7.5812e-09
PRR5L	86.1058	11.5711	48.8384	2.89611	0.522327	5.54464	2.94561e-08	8.61477e-07
HS3ST6	69.4012	11.5711	40.4862	2.5842	0.52487	4.92351	8.50059e-07	1.88844e-05
CLDN14	40.8872	11.6423	26.2648	1.8143	0.656778	2.76243	0.00573734	0.0371517
ISM2	39.4377	11.9741	25.7059	1.71804	0.593405	2.89522	0.00378897	0.0265647
AL592284.1	43.9234	12.4246	28.174	1.81869	0.636525	2.85721	0.00427378	0.029406
EFNA2	44.8339	12.4721	28.653	1.84307	0.646012	2.85299	0.00433095	0.0296919
DNM3	40.2491	13.8236	27.0364	1.53856	0.565674	2.71988	0.00653066	0.0412843
PDE2A	40.4167	13.8473	27.132	1.5456	0.534158	2.89353	0.00380933	0.0266793
GIP	46.1233	15.6968	30.9101	1.55608	0.462655	3.36338	0.000769951	0.00736045
CA12	56.9099	15.7917	36.3508	1.84997	0.598258	3.09226	0.0019864	0.0159043
LRRC15	83.0391	15.9812	49.5102	2.37218	0.576975	4.11141	3.93257e-05	0.000568813
ITGA11	50.6833	16.1948	33.439	1.64594	0.507571	3.24277	0.00118372	0.0104369
GALNT9	37.3063	16.2422	26.7743	1.20382	0.443845	2.71225	0.0066828	0.0420861
DNAJC12	45.7824	16.5504	31.1664	1.46501	0.49902	2.93578	0.00332707	0.0240877
LBH	294.905	16.7877	155.847	4.1426	0.37326	11.0984	1.2767e-28	2.83151e-26
SAA2	2.15617	17.8544	10.0053	-3.07358	1.076	-2.85649	0.00428348	0.0294423
KPNA7	46.2719	18.4236	32.3477	1.32705	0.473789	2.80092	0.00509573	0.033719
MAMDC2	53.4966	18.8029	36.1497	1.50584	0.536252	2.80808	0.00498385	0.0331766
FAM196B	86.1496	22.1225	54.136	1.96047	0.478338	4.0985	4.15831e-05	0.000596921
SORCS2	82.8468	22.3598	52.6033	1.89325	0.455172	4.15942	3.19057e-05	0.000479197
ALPL	61.7803	22.4307	42.1055	1.45682	0.503755	2.89192	0.00382898	0.0268028
C12orf55	49.7976	22.5968	36.1972	1.14051	0.40073	2.84609	0.0044259	0.0302183
CXCL6	2.64569	23.1185	12.8821	-3.13305	0.823062	-3.80657	0.000140905	0.00172814
C10orf107	58.3232	23.2846	40.8039	1.32936	0.450836	2.94865	0.00319162	0.0232462
C1R	3.62472	23.332	13.4784	-2.66798	0.811693	-3.28693	0.00101286	0.00922523
YPEL2	64.5251	23.5927	44.0589	1.45101	0.510146	2.84431	0.00445083	0.0303263
NTF4	70.2069	23.6401	46.9235	1.57135	0.427498	3.67569	0.000237203	0.00271875
PPP1R1B	1.59237	23.7822	12.6873	-3.91153	1.11149	-3.51917	0.000432899	0.00451811
LIMS2	66.6317	24.0669	45.3493	1.46891	0.518967	2.83045	0.00464831	0.0313507
PCDHB8	108.765	24.3513	66.558	2.1555	0.426283	5.0565	4.27021e-07	1.00573e-05
SH2D2A	65.8946	25.2286	45.5616	1.38068	0.425666	3.24359	0.00118035	0.0104157
CD37	60.746	25.8452	43.2956	1.23372	0.463165	2.66368	0.00772909	0.0471577
SULT1A1	3.67425	27.0781	15.3762	-2.8807	0.822316	-3.50316	0.000459772	0.00475014
HPDL	6.95803	27.6472	17.3026	-2.00743	0.598269	-3.35541	0.000792485	0.00752182
CEACAM19	65.4298	29.5442	47.487	1.14552	0.370543	3.09147	0.00199171	0.0159373
CRLF1	298.046	29.9947	164.021	3.3111	0.275301	12.0272	2.5564e-33	7.3523e-31
NEGR1	99.1799	30.5164	64.8481	1.70172	0.365098	4.66099	3.1469e-06	5.98225e-05
LRRN2	277.631	30.6587	154.145	3.18324	0.293893	10.8313	2.447e-27	4.58623e-25
TSPAN12	145.817	30.777	88.2973	2.24168	0.376111	5.96016	2.51998e-09	8.80141e-08
LRRC36	7.32373	32.4133	19.8685	-2.14053	0.65797	-3.25323	0.00114102	0.0101359
EYA2	87.2887	33.433	60.3608	1.38424	0.450245	3.07442	0.00210915	0.0167461
SLC38A5	73.5897	33.7173	53.6535	1.12323	0.334704	3.35589	0.000791114	0.00751954
C1orf106	118.003	34.2153	76.109	1.78545	0.411025	4.34389	1.3998e-05	0.000226884
UCN2	168.873	35.1875	102.03	2.26393	0.363671	6.22521	4.80913e-10	1.83894e-08
PRDM1	157.435	36.0173	96.7259	2.12756	0.343925	6.1861	6.16709e-10	2.31823e-08
KCNA7	109.793	36.0885	72.9408	1.60517	0.383505	4.18554	2.84486e-05	0.000433142
FAM198B	75.0773	36.2784	55.6778	1.0544	0.334903	3.14837	0.00164181	0.0136462
SULF2	99.8237	37.2739	68.5488	1.41877	0.404152	3.5105	0.00044727	0.00465222
ADCY5	85.0029	37.2739	61.1384	1.18729	0.445267	2.66647	0.0076653	0.0468976
LAPTM5	272.115	37.3926	154.754	2.86209	0.328344	8.71675	2.86304e-18	3.20156e-16
USP6	11.097	37.8668	24.4819	-1.77435	0.508738	-3.48774	0.000487118	0.00498621
PDE4C	80.6658	38.0566	59.3612	1.08546	0.371035	2.92548	0.00343924	0.0246983
TMEM117	88.9191	39.5505	64.2348	1.17182	0.394837	2.96785	0.00299892	0.0220967
SSTR5	5.19232	39.8349	22.5136	-2.92643	0.687738	-4.25516	2.08903e-05	0.000325398
EGR3	95.1209	40.1668	67.6439	1.24263	0.414902	2.995	0.00274441	0.020563
RAB37	8.86657	40.3566	24.6116	-2.18041	0.71914	-3.03197	0.00242963	0.0187548
ADC	88.7705	40.8546	64.8125	1.12297	0.33278	3.37451	0.000739462	0.00708425
FAM167B	84.2163	41.5183	62.8673	1.01946	0.331895	3.07164	0.00212887	0.0168324
PIK3AP1	114.763	41.9213	78.342	1.45157	0.373896	3.88227	0.000103484	0.00132029
CD22	12.3237	42.1112	27.2174	-1.78411	0.568839	-3.1364	0.00171035	0.0141014
FERMT1	225.243	42.5617	133.903	2.40417	0.303495	7.92163	2.34415e-15	1.87169e-13
PAPLN	171.983	42.7986	107.391	2.00487	0.348913	5.74604	9.13556e-09	2.92932e-07
SLC6A15	120.983	42.9173	81.9504	1.49464	0.31058	4.81241	1.49119e-06	3.11023e-05
IQGAP2	131.498	43.5813	87.5395	1.59419	0.328962	4.84612	1.25902e-06	2.6849e-05
GRID1	109.037	44.743	76.89	1.28293	0.357319	3.59042	0.00033014	0.00359901
B3GNT6	127.942	46.0233	86.9824	1.47238	0.284204	5.18072	2.21033e-07	5.49774e-06
COL22A1	184.771	46.2844	115.528	1.99828	0.269243	7.42183	1.15515e-13	7.96457e-12
FRMPD3	133.252	47.1145	90.1832	1.50412	0.378273	3.97629	6.9999e-05	0.000936157
RXFP4	5.7066	47.5884	26.6475	-3.04691	0.666756	-4.56976	4.88293e-06	8.82841e-05
FLRT3	98.5533	48.0864	73.3198	1.03396	0.37925	2.72632	0.0064045	0.0406606
FKBP1C	89.3591	48.5843	68.9717	0.880429	0.3117	2.82461	0.00473386	0.031847
FKBP7	115.896	50.6237	83.2598	1.19574	0.361713	3.30576	0.000947175	0.00874675
CASP10	16.9027	51.1454	34.024	-1.5979	0.508279	-3.14375	0.00166799	0.0137949
PAPPA	147.292	51.6192	99.4555	1.5115	0.298424	5.06493	4.08558e-07	9.63952e-06
TMEM92	196.308	52.0226	124.166	1.91909	0.27532	6.97042	3.15991e-12	1.8203e-10
P2RX2	20.4036	52.165	36.2843	-1.34841	0.474855	-2.83962	0.00451669	0.0306964
ZDHHC11B	13.7675	54.4172	34.0923	-1.98615	0.622806	-3.18903	0.00142751	0.0121691
P2RY2	183.333	54.4646	118.899	1.74986	0.316562	5.52769	3.24476e-08	9.44815e-07
PSCA	25.7445	55.7924	40.7685	-1.11534	0.36978	-3.01624	0.00255934	0.0194501
SRPX	142.998	55.8636	99.431	1.35695	0.300444	4.51647	6.28781e-06	0.000110531
TCP11L2	108.839	56.1955	82.5172	0.950969	0.311264	3.05518	0.00224924	0.0176373
UNC5B	134.949	57.31	96.1296	1.23541	0.413409	2.98835	0.00280493	0.020852
FGFBP3	21.1903	58.3772	39.7837	-1.46622	0.375706	-3.90259	9.51695e-05	0.00122715
EPHA4	167.063	58.5429	112.803	1.51123	0.281389	5.37061	7.84719e-08	2.16196e-06
FYN	109.527	59.847	84.6867	0.868652	0.313031	2.77497	0.00552067	0.0359587
TRO	114.081	61.7917	87.9362	0.885881	0.317987	2.7859	0.00533796	0.035043
STEAP1B	111.163	63.1903	87.1765	0.813811	0.304472	2.67286	0.00752078	0.0461832
ALPPL2	27.975	63.4747	45.7248	-1.18553	0.381967	-3.10374	0.00191088	0.015383
SCIN	8.8418	65.0869	36.9644	-2.87409	0.729749	-3.93846	8.20051e-05	0.0010783
C1QL4	22.7579	65.4428	44.1004	-1.52693	0.510891	-2.98876	0.00280114	0.0208449
DYX1C1	132.328	66.2252	99.2767	0.996825	0.351483	2.83605	0.00456748	0.0309468
ABCA4	27.1883	66.4388	46.8135	-1.28586	0.440604	-2.91841	0.00351824	0.0250896
LINGO1	17.857	66.6283	42.2426	-1.89942	0.580052	-3.27457	0.00105821	0.0095275
SYT5	108.833	66.7473	87.7902	0.708233	0.233428	3.03405	0.00241291	0.0186678
SPTSSB	22.7083	68.0988	45.4036	-1.58569	0.457068	-3.46926	0.000521897	0.00529336
TNFAIP8L3	302.483	72.0106	187.247	2.06752	0.30929	6.68471	2.31379e-11	1.15317e-09
RAB17	27.3864	72.2953	49.8409	-1.40184	0.392067	-3.5755	0.000349555	0.00378481
PCED1B	140.414	73.4814	106.948	0.935934	0.310922	3.01019	0.00261084	0.0197512
LOXL4	180.806	74.0502	127.428	1.28828	0.251457	5.12327	3.00276e-07	7.30488e-06
ATOH8	27.4359	75.1885	51.3122	-1.45469	0.43928	-3.31154	0.000927849	0.00859213
CNTD2	176.939	77.0851	127.012	1.19678	0.229442	5.21604	1.82789e-07	4.64194e-06
RRAD	200.522	77.417	138.969	1.37159	0.241996	5.66783	1.44619e-08	4.5069e-07
SLITRK6	185.038	79.2665	132.152	1.22219	0.265361	4.60575	4.10972e-06	7.61672e-05
WDR78	135.067	80.4522	107.76	0.748316	0.266758	2.80522	0.00502818	0.0334216
CGB7	147.539	80.6421	114.091	0.8724	0.287071	3.03897	0.00237388	0.0184302
TMEM255A	35.8873	80.6892	58.2882	-1.1707	0.40144	-2.91626	0.00354253	0.0252088
BACH2	41.3024	80.9502	61.1263	-0.973593	0.363775	-2.67636	0.00744266	0.0458493
RND1	184.623	81.0688	132.846	1.18834	0.313485	3.79073	0.000150206	0.00182243
IGFBP6	37.771	81.9936	59.8823	-1.11559	0.363234	-3.07127	0.00213152	0.0168333
BEST3	146.852	84.5779	115.715	0.796119	0.272791	2.91842	0.00351807	0.0250896
CHI3L2	25.5959	87.7315	56.6637	-1.77267	0.412273	-4.29974	1.71e-05	0.000270249
GALNT16	191.847	87.9688	139.908	1.12616	0.259305	4.34298	1.40562e-05	0.000227273
NKAIN2	45.169	89.4152	67.2921	-0.983124	0.334041	-2.94312	0.00324921	0.0235882
EPHX2	46.7614	89.9369	68.3492	-0.941708	0.345858	-2.72282	0.00647274	0.0409766
ADAMTS7	488.909	90.6481	289.779	2.4317	0.230732	10.5391	5.70538e-26	9.98967e-24
PTHLH	199.004	92.4738	145.739	1.10593	0.244915	4.51556	6.31485e-06	0.00011086
SBK3	54.3328	93.5643	73.9485	-0.787447	0.243636	-3.23206	0.00122902	0.010788
UPK3B	51.5137	94.0148	72.7643	-0.868227	0.260386	-3.33439	0.000854879	0.00806228
C14orf28	171.01	94.1338	132.572	0.861881	0.283919	3.03566	0.00240012	0.0186121
ANKRD1	193.396	94.347	143.872	1.03559	0.205757	5.03308	4.82671e-07	1.12881e-05
RBP4	38.3596	94.7501	66.5548	-1.30316	0.303933	-4.28765	1.80574e-05	0.000283695
SHANK2	183.966	94.9396	139.453	0.952983	0.266549	3.57527	0.000349873	0.00378517
MRAS	168.067	98.4016	133.234	0.772004	0.287861	2.68187	0.00732127	0.0452504
TFEB	184.964	99.3267	142.145	0.898918	0.27945	3.21673	0.00129658	0.0112548
TCHH	44.7538	102.029	73.3916	-1.18933	0.320389	-3.71215	0.000205509	0.0023895
RCSD1	46.3214	107.578	76.9496	-1.21579	0.378065	-3.21583	0.0013007	0.0112832
DSE	212.021	110.02	161.02	0.944254	0.270712	3.48804	0.000486581	0.00498455
CTHRC1	173.352	110.281	141.817	0.654269	0.246807	2.65093	0.008027	0.0486187
GLI1	194.87	110.352	152.611	0.81846	0.299698	2.73095	0.00631527	0.0402092
ANK2	192.758	111.49	152.124	0.788645	0.254586	3.09775	0.00194996	0.0156692
EXOC3L4	33.973	112.936	73.4547	-1.73025	0.42976	-4.02609	5.67115e-05	0.000782842
G0S2	384.487	113.6	249.044	1.75684	0.225112	7.80429	5.98377e-15	4.60266e-13
ABHD16B	54.209	113.98	84.0943	-1.0725	0.304168	-3.526	0.000421889	0.00442595
LYPD5	62.2203	114.217	88.2185	-0.877929	0.323786	-2.71145	0.00669893	0.0421678
BDH1	58.868	114.62	86.7439	-0.965043	0.355521	-2.71445	0.00663862	0.0418475
MMP9	278.028	117.726	197.877	1.23933	0.222822	5.56195	2.66784e-08	7.81959e-07
CPM	248.336	118.106	183.221	1.07431	0.264246	4.06556	4.7918e-05	0.000676905
P4HA3	389.76	118.485	254.123	1.71971	0.23518	7.31231	2.62589e-13	1.71288e-11
CLDN3	54.8718	118.722	86.7971	-1.11365	0.266265	-4.18248	2.88351e-05	0.000438525
SPTB	245.028	120.974	183.001	1.01668	0.230236	4.41583	1.00625e-05	0.00016971
CXCL5	62.8336	121.306	92.0699	-0.952082	0.306132	-3.11004	0.0018706	0.0151506
HSPA12A	228.156	123.654	175.905	0.884171	0.272526	3.24435	0.00117718	0.0104015
NEURL1B	56.6813	123.773	90.2269	-1.12571	0.366751	-3.06942	0.00214471	0.0168874
GPC4	291.839	124.982	208.41	1.2229	0.221726	5.51538	3.48021e-08	1.00676e-06
ACOT12	65.4736	125.598	95.5359	-0.937066	0.264335	-3.545	0.000392614	0.00416296
ARL14	63.7631	129.581	96.6722	-1.02467	0.336133	-3.04842	0.00230047	0.0179775
ZDHHC1	228.744	131.312	180.028	0.799158	0.220573	3.6231	0.000291094	0.00324449
TTLL1	196.773	131.384	164.079	0.583411	0.21909	2.66289	0.00774735	0.0472259
FEZ1	65.6032	132.119	98.861	-1.01186	0.354178	-2.85693	0.00427762	0.0294172
ARL4D	214.971	132.45	173.711	0.697385	0.235817	2.95732	0.00310328	0.0227023
ALDH1L2	272.891	133.21	203.05	1.03435	0.230566	4.48616	7.25184e-06	0.000125651
ZNF619	45.4604	134.395	89.9278	-1.55958	0.316971	-4.92028	8.64208e-07	1.91667e-05
AMZ1	274.031	135.628	204.83	1.01428	0.232396	4.36443	1.27452e-05	0.000208635
ESAM	461.553	135.7	298.626	1.76704	0.18894	9.35239	8.56879e-21	1.16352e-18
USP51	83.1877	136.601	109.894	-0.714957	0.26209	-2.7279	0.00637386	0.0405048
NR4A1	235.213	138.284	186.748	0.766176	0.242148	3.16408	0.00155576	0.0130204
DEPTOR	58.5956	138.545	98.5703	-1.24218	0.33722	-3.68359	0.000229975	0.0026473
C7orf31	258.826	140.94	199.883	0.876642	0.255807	3.42696	0.00061037	0.0060478
CNIH3	219.501	141.604	180.552	0.63522	0.209646	3.02997	0.00244581	0.0188021
DHRS12	241.527	142.789	192.158	0.758431	0.21087	3.59668	0.000322308	0.0035271
HHLA3	239.927	143.572	191.749	0.740071	0.235233	3.14612	0.00165452	0.0137176
SEMA6B	66.1117	143.595	104.853	-1.11753	0.282409	-3.95715	7.58499e-05	0.00100632
C19orf57	71.3288	145.682	108.505	-1.02793	0.262806	-3.91135	9.17818e-05	0.00119505
BST1	229.148	147.318	188.233	0.638218	0.226367	2.81939	0.00481144	0.0322548
ADAMTS10	374.573	150.116	262.345	1.31835	0.183149	7.19825	6.09921e-13	3.8284e-11
TMC4	298.041	150.756	224.398	0.983486	0.227312	4.32659	1.51432e-05	0.000242201
PARM1	243.175	150.898	197.037	0.688462	0.242407	2.84011	0.00450982	0.0306654
SARM1	238.838	151.182	195.01	0.658181	0.206339	3.18981	0.00142367	0.0121441
IGFBP7	309.795	154.549	232.172	1.00179	0.217447	4.60703	4.0847e-06	7.5809e-05
KCNH4	243.342	155.736	199.539	0.644886	0.210847	3.05855	0.00222409	0.0174504
C3orf67	261.193	156.897	209.045	0.735253	0.21376	3.43962	0.000582524	0.00580648
FFAR4	55.5347	157.016	106.275	-1.50273	0.272083	-5.52305	3.33159e-08	9.6798e-07
FLRT2	343.655	157.917	250.786	1.12243	0.191228	5.86955	4.36968e-09	1.46837e-07
INHBA	90.4924	159.837	125.165	-0.822913	0.286167	-2.87564	0.00403215	0.0280187
PALD1	345.825	167.544	256.684	1.04646	0.205589	5.09008	3.57908e-07	8.55059e-06
IL17REL	19.1331	167.757	93.445	-3.13937	0.413971	-7.58355	3.36226e-14	2.4449e-12
ZNF385A	337.355	169.962	253.658	0.988908	0.19603	5.04468	4.54273e-07	1.06426e-05
PLIN4	73.9002	170.863	122.382	-1.20742	0.296126	-4.07737	4.55476e-05	0.000648931
WDR66	286.999	173.661	230.33	0.724963	0.203965	3.55435	0.00037891	0.00404667
COL4A1	366.03	174.183	270.107	1.07175	0.224715	4.76938	1.84792e-06	3.72603e-05
DNAJC6	320.65	174.278	247.464	0.879745	0.167968	5.23757	1.62703e-07	4.20404e-06
SLITRK2	84.5134	174.965	129.739	-1.05182	0.300352	-3.50197	0.000461827	0.00476768
CYGB	297.521	176.554	237.037	0.753489	0.177439	4.24646	2.17173e-05	0.000337214
IGFBP3	320.599	179.233	249.916	0.837582	0.231874	3.61223	0.00030357	0.00335795
LEPR	402.413	180.443	291.428	1.15811	0.156755	7.38803	1.4902e-13	1.0066e-11
SLC25A18	81.521	180.513	131.017	-1.1467	0.29922	-3.83229	0.000126955	0.00157445
IL11	460.885	180.68	320.782	1.35118	0.150366	8.9859	2.5662e-19	3.07644e-17
TUBA4A	758.006	181.415	469.71	2.06297	0.186599	11.0556	2.05892e-28	4.34889e-26
RORA	97.8904	182.268	140.079	-0.899192	0.275096	-3.26865	0.00108063	0.00970963
FOXN3	347.974	182.671	265.322	0.928693	0.228927	4.05672	4.97677e-05	0.000700062
NOTUM	336.648	183.241	259.944	0.877796	0.202103	4.34332	1.40346e-05	0.000227201
CCDC74B	442.693	183.762	313.227	1.26885	0.201207	6.30619	2.85991e-10	1.13264e-08
TBXA2R	284.793	183.999	234.396	0.629887	0.210156	2.99723	0.00272441	0.0204361
GDPD5	325.378	186.845	256.111	0.801647	0.24447	3.27912	0.00104132	0.00942645
CHRNA10	118.66	187.058	152.859	-0.656923	0.23139	-2.83902	0.00452516	0.0307383
KCNK3	530.979	187.603	359.291	1.50038	0.142302	10.5437	5.4338e-26	9.64101e-24
SPOCK2	113.561	187.912	150.736	-0.725331	0.213647	-3.395	0.000686279	0.00664652
SAMD11	348.606	189.856	269.231	0.876931	0.225007	3.89734	9.72539e-05	0.00124919
ALDH2	307.13	195.665	251.397	0.649814	0.201526	3.22446	0.00126211	0.0110202
SCG2	113.115	197.989	155.552	-0.804504	0.183965	-4.37314	1.22474e-05	0.000201704
NFASC	326.115	198.06	262.087	0.718772	0.173928	4.13258	3.58712e-05	0.000526863
SERPINE2	450.016	199.957	324.987	1.1707	0.186053	6.29226	3.12878e-10	1.23545e-08
MDGA1	517.448	203.68	360.564	1.34595	0.16266	8.27463	1.28856e-16	1.18254e-14
NAT6	310.587	204.343	257.465	0.603172	0.223062	2.70405	0.00684997	0.0430168
BCAS3	324.957	205.671	265.314	0.659471	0.187099	3.52472	0.000423927	0.00444189
VSIG10L	322.273	208.184	265.228	0.628956	0.206155	3.05089	0.00228163	0.0178598
LY6K	99.2789	208.801	154.04	-1.07051	0.20656	-5.18256	2.18863e-07	5.45395e-06
PKP1	518.867	209.654	364.261	1.30613	0.1616	8.0825	6.34529e-16	5.51874e-14
KIT	111.429	224.734	168.082	-1.01223	0.241312	-4.19471	2.73219e-05	0.0004179
CLMP	355.236	225.09	290.163	0.657641	0.174419	3.77047	0.000162943	0.0019587
EGR1	552.353	226.774	389.563	1.28301	0.240561	5.33341	9.6383e-08	2.61216e-06
TXNIP	129.069	227.13	178.099	-0.816343	0.178573	-4.57149	4.84277e-06	8.76771e-05
SMN2	152.36	228.79	190.575	-0.585031	0.21056	-2.77845	0.00546192	0.0356458
DIO3	383.495	229.264	306.379	0.74115	0.217036	3.41487	0.000638126	0.00627684
BTBD19	376.303	231.54	303.921	0.700757	0.166868	4.19947	2.67546e-05	0.000410165
MATN2	146.313	232.417	189.365	-0.667614	0.225265	-2.96368	0.00303988	0.022349
BBS9	370.299	233.864	302.081	0.663361	0.165382	4.01108	6.04405e-05	0.000824904
TTC9B	366.667	234.148	300.407	0.645131	0.143954	4.48151	7.41175e-06	0.000128255
WNT3	369.865	235.002	302.433	0.654492	0.167611	3.90484	9.42892e-05	0.00121935
CST1	606.371	238.346	422.358	1.34699	0.197714	6.8128	9.57152e-12	5.11519e-10
WNT10A	137.545	238.772	188.159	-0.796304	0.233421	-3.41145	0.000646192	0.00634057
TMEM59L	456.411	240.005	348.208	0.926492	0.166299	5.57123	2.52945e-08	7.44676e-07
GAL	378.385	240.171	309.278	0.656258	0.199159	3.29515	0.000983675	0.00900879
FAM117B	391.973	240.195	316.084	0.707688	0.169501	4.17512	2.97835e-05	0.000449862
COL5A1	1117.61	240.29	678.951	2.21872	0.134991	16.4361	1.0553e-60	7.39096e-58
ZNF737	418.405	241.57	329.987	0.792016	0.178055	4.44817	8.66069e-06	0.000147376
TRHDE	451.845	244.155	348	0.888488	0.170119	5.22274	1.76297e-07	4.5115e-06
GARNL3	389.141	247.024	318.083	0.656892	0.200147	3.28204	0.00103058	0.00936065
LTB	130.86	247.545	189.203	-0.920181	0.278799	-3.30052	0.000965075	0.00888737
DLX2	618.15	249.585	433.868	1.30894	0.209174	6.25764	3.90855e-10	1.51636e-08
TNFRSF11B	489.437	249.703	369.57	0.971745	0.16897	5.75099	8.87233e-09	2.85869e-07
PDK4	116.721	251.102	183.911	-1.10488	0.204627	-5.39945	6.6846e-08	1.87662e-06
TERT	166.785	254.114	210.449	-0.605012	0.206555	-2.92906	0.00339985	0.0244947
DLX1	399.432	257.362	328.397	0.633871	0.182638	3.47064	0.000519213	0.00527015
AKT3	462.793	259.021	360.907	0.83665	0.174425	4.79663	1.61355e-06	3.34969e-05
CYB5RL	172.665	259.496	216.08	-0.586147	0.199108	-2.94387	0.00324137	0.0235441
HECA	422.302	260.349	341.326	0.698257	0.187076	3.73248	0.000189604	0.00222296
UPK1B	132.762	264.048	198.405	-0.990514	0.230572	-4.29591	1.73981e-05	0.000274309
NKX6-2	102.928	265.234	184.081	-1.36311	0.181153	-7.52463	5.28716e-14	3.74235e-12
MND1	175.589	266.988	221.288	-0.605484	0.190695	-3.17515	0.00149759	0.0126529
PIK3IP1	970.533	268.221	619.377	1.8552	0.167373	11.0842	1.49599e-28	3.26346e-26
KIAA1644	585.605	268.245	426.925	1.12613	0.226481	4.97228	6.61701e-07	1.49495e-05
SOX21	149.181	269.242	209.211	-0.851752	0.21625	-3.93873	8.19144e-05	0.00107818
LIMD2	444.093	270.522	357.307	0.715481	0.163815	4.36762	1.25608e-05	0.000206354
MXRA5	473.201	271.209	372.205	0.801865	0.185453	4.32382	1.53348e-05	0.000244677
OLFM2	771.792	272.987	522.39	1.4988	0.180718	8.29359	1.09883e-16	1.02973e-14
PKIA	1002.47	273.343	637.908	1.87528	0.164533	11.3976	4.29802e-30	1.02132e-27
SAMD14	538.941	276.023	407.482	0.966119	0.186255	5.18707	2.13627e-07	5.35355e-06
ARHGAP22	738.318	277.137	507.728	1.41493	0.157353	8.99207	2.42608e-19	2.93489e-17
MAP2	467.626	277.681	372.654	0.750482	0.157237	4.77293	1.81564e-06	3.68303e-05
MX1	143.741	278.939	211.34	-0.956686	0.234502	-4.07966	4.5102e-05	0.000643272
EFR3B	451.622	283.135	367.378	0.672975	0.201975	3.33197	0.000862338	0.00810963
DNM1	464.862	284.416	374.639	0.708756	0.159864	4.4335	9.27158e-06	0.000157369
NKAIN4	1052.81	291.505	672.157	1.85153	0.122213	15.15	7.57115e-52	3.73146e-49
TPST2	446.572	293.308	369.94	0.607273	0.177333	3.42448	0.000615974	0.0060957
PPP2R2B	148.004	300.468	224.236	-1.02274	0.217037	-4.71229	2.44952e-06	4.82186e-05
SYNE3	170.335	301.465	235.9	-0.821684	0.204757	-4.01297	5.99594e-05	0.00082002
BCAT1	453.927	302.484	378.205	0.585917	0.209255	2.80001	0.00511009	0.0337636
WIPF1	670.917	305.021	487.969	1.13611	0.154699	7.34402	2.07274e-13	1.3791e-11
IL4I1	172.869	307.771	240.32	-0.833127	0.192557	-4.32666	1.51389e-05	0.000242201
OPRL1	470.389	308.293	389.341	0.609742	0.16915	3.60475	0.000312449	0.00343538
TSPAN1	179.876	309.312	244.594	-0.783517	0.222619	-3.51955	0.000432281	0.00451519
VDR	671.823	311.518	491.671	1.10929	0.177415	6.25253	4.03851e-10	1.56222e-08
CCL20	166.579	313.653	240.116	-0.913956	0.24139	-3.78622	0.000152959	0.00185039
HERC5	200.299	313.817	257.058	-0.647922	0.210903	-3.07214	0.0021253	0.0168141
F2RL2	567.691	314.364	441.027	0.852737	0.155427	5.48641	4.10191e-08	1.17892e-06
ZNF827	530.577	314.885	422.731	0.752587	0.209149	3.59834	0.000320259	0.00351045
GGT5	177.893	316.995	247.444	-0.834794	0.184655	-4.52083	6.15972e-06	0.000108566
KCNC3	490.123	318.039	404.081	0.623524	0.166663	3.74122	0.000183129	0.00216229
DLL4	172.516	318.845	245.681	-0.884244	0.185117	-4.77666	1.78227e-06	3.62639e-05
RAP1GAP	507.237	318.917	413.077	0.670313	0.164547	4.07369	4.6275e-05	0.000656483
RAC2	209.171	322.472	265.822	-0.625582	0.161336	-3.87751	0.000105532	0.00133872
SSBP3	507.98	322.496	415.238	0.655027	0.176229	3.71692	0.00020167	0.00235199
C5orf56	217.078	326.409	271.743	-0.587817	0.196629	-2.98948	0.00279457	0.0208216
OAS2	194.79	327.997	261.394	-0.751834	0.248796	-3.02189	0.00251203	0.0191782
OASL	201.407	333.473	267.44	-0.728739	0.224737	-3.24263	0.00118432	0.0104369
FAM129A	575.689	333.783	454.736	0.786079	0.180436	4.35656	1.3212e-05	0.000215457
NPHS1	193.316	339.354	266.335	-0.811658	0.279376	-2.90526	0.00366954	0.0259185
SLFNL1	619.565	344.026	481.796	0.849216	0.14386	5.90305	3.56835e-09	1.22382e-07
EDN1	803.175	344.145	573.66	1.22279	0.154186	7.93064	2.18015e-15	1.77983e-13
GLI2	613.628	347.085	480.357	0.82221	0.167841	4.89876	9.64439e-07	2.1143e-05
PCDHGB7	536.878	347.156	442.017	0.628556	0.167816	3.74551	0.00018003	0.00212758
PCOLCE2	550.169	349.101	449.635	0.657157	0.147032	4.46949	7.84046e-06	0.000134277
FILIP1L	550.863	349.147	450.005	0.656822	0.162215	4.04908	5.14191e-05	0.000719488
PCDH18	230.43	351.21	290.82	-0.608067	0.223626	-2.71913	0.00654546	0.0413386
MEX3B	583.535	354.886	469.21	0.717181	0.161626	4.43729	9.11e-06	0.000154824
FANCE	232.072	355.597	293.834	-0.61599	0.193692	-3.18025	0.00147149	0.012472
ITGA10	215.125	359.605	287.365	-0.741573	0.166584	-4.45163	8.52189e-06	0.000145386
MT1X	741.539	366.527	554.033	1.01515	0.137037	7.40785	1.28365e-13	8.75975e-12
CERCAM	773.554	369.728	571.641	1.0641	0.138785	7.66728	1.75686e-14	1.29881e-12
KIAA1683	249.75	378.692	314.221	-0.59956	0.187528	-3.19718	0.00138779	0.0118914
FAM46B	207.164	381.49	294.327	-0.881319	0.180175	-4.89145	1.00097e-06	2.17645e-05
DHX58	243.218	381.75	312.484	-0.650678	0.177209	-3.67181	0.000240841	0.00275333
SLC4A8	256.428	386.588	321.508	-0.593102	0.190504	-3.11333	0.00184991	0.0150493
THBD	896.749	388.746	642.747	1.20629	0.12719	9.48416	2.44337e-21	3.42252e-19
ANKRD33B	258.405	389.813	324.109	-0.592914	0.180213	-3.29008	0.0010016	0.00915407
RMI2	249.916	395.313	322.614	-0.663283	0.168082	-3.94618	7.94079e-05	0.00104829
SYNE1	776.436	396.215	586.325	0.970897	0.143944	6.74494	1.53087e-11	7.92656e-10
RAD54B	263.666	397.068	330.367	-0.590379	0.189209	-3.12025	0.001807	0.0147701
FSTL1	738.832	400.364	569.598	0.88395	0.139119	6.35391	2.09905e-10	8.72875e-09
NEIL3	255.19	401.028	328.109	-0.651433	0.164934	-3.94966	7.82629e-05	0.0010342
CSRNP1	687.014	407.762	547.388	0.75288	0.15817	4.75995	1.93639e-06	3.8865e-05
NOG	825.829	410.371	618.1	1.00958	0.140233	7.19932	6.05147e-13	3.81644e-11
ZNF530	268.734	410.535	339.635	-0.610933	0.169114	-3.61254	0.000303213	0.00335679
DFNB31	772.202	411.794	591.998	0.907235	0.15631	5.80408	6.47214e-09	2.12654e-07
USP43	689.027	411.959	550.493	0.741516	0.139064	5.33219	9.70343e-08	2.62446e-06
SIM2	1052.78	412.504	732.644	1.35153	0.135911	9.94428	2.67099e-23	4.18152e-21
CBLB	761.583	412.575	587.079	0.883499	0.156926	5.63004	1.80171e-08	5.51157e-07
LAMB3	760.94	417.483	589.212	0.866443	0.133706	6.48023	9.15802e-11	4.10322e-09
L3MBTL3	658.351	419.499	538.925	0.649605	0.135899	4.78004	1.75262e-06	3.57153e-05
SLC16A14	783.988	420.969	602.479	0.897062	0.120986	7.41458	1.22011e-13	8.36904e-12
GALNT6	819.041	422.866	620.953	0.954137	0.168224	5.67184	1.41276e-08	4.41304e-07
COL4A2	857.783	427.11	642.447	1.00636	0.12679	7.93722	2.06766e-15	1.70897e-13
PALLD	721.099	428.793	574.946	0.749755	0.143165	5.23699	1.63217e-07	4.20917e-06
PLEKHA7	844.949	429.008	636.979	0.978114	0.18772	5.2105	1.88332e-07	4.76452e-06
RPS6KA2	1035.97	429.079	732.523	1.27195	0.137404	9.25706	2.10148e-20	2.71499e-18
CDH1	119.441	431.307	275.374	-1.85242	0.509182	-3.63804	0.000274722	0.00309282
KIAA1161	764.992	432.706	598.849	0.822465	0.139784	5.88383	4.00886e-09	1.35396e-07
RNF157	280.283	435.03	357.656	-0.634482	0.154311	-4.11171	3.92746e-05	0.000568692
RTN2	660.835	438.777	549.806	0.591511	0.139174	4.25017	2.13612e-05	0.000332072
MVB12B	749.396	453.595	601.496	0.723934	0.135119	5.35774	8.42705e-08	2.30738e-06
CALD1	1034.98	459.856	747.416	1.17057	0.147551	7.93336	2.13286e-15	1.75198e-13
MPV17L	275.214	460.827	368.021	-0.744855	0.154818	-4.81116	1.50055e-06	3.12485e-05
BMP5	292.092	464.905	378.499	-0.671967	0.154948	-4.33673	1.44617e-05	0.000233263
GOLGA7B	707.766	465.428	586.597	0.605278	0.131653	4.59754	4.27503e-06	7.8792e-05
HPSE	269.142	470.668	369.905	-0.807286	0.180734	-4.4667	7.94361e-06	0.000135868
SCNN1A	274.018	479.655	376.837	-0.808236	0.204509	-3.95207	7.74769e-05	0.00102586
NR6A1	277.47	493.217	385.343	-0.830713	0.157687	-5.26812	1.3783e-07	3.63188e-06
MTL5	308.884	494.047	401.466	-0.676488	0.154533	-4.37762	1.1998e-05	0.00019784
GCAT	325.309	494.499	409.904	-0.604058	0.159725	-3.78186	0.000155663	0.00187628
TGFB3	332.589	502.013	417.301	-0.595038	0.182335	-3.26343	0.00110073	0.00986355
VASN	962.476	502.749	732.613	0.936932	0.147712	6.34294	2.25414e-10	9.31548e-09
AC004381.6	326.89	504.504	415.697	-0.625264	0.153743	-4.06695	4.76322e-05	0.000673583
INPP4B	1125.75	507.61	816.682	1.1492	0.129571	8.86924	7.36494e-19	8.52219e-17
PPP2R3A	788.413	510.217	649.315	0.627573	0.142252	4.4117	1.0256e-05	0.000172537
SNED1	929.314	512.542	720.928	0.858286	0.165737	5.17859	2.23571e-07	5.55047e-06
HTR1D	1770.9	514.321	1142.61	1.7841	0.113497	15.7193	1.11586e-55	6.45597e-53
KLC4	830.892	528.689	679.79	0.651784	0.122401	5.325	1.00956e-07	2.72498e-06
MT1A	1201.51	531.297	866.404	1.1768	0.106518	11.0479	2.24434e-28	4.66647e-26
SNAI1	1517.62	533.336	1025.48	1.50806	0.158945	9.48792	2.3569e-21	3.33651e-19
E2F2	285.94	534.498	410.219	-0.902899	0.156075	-5.78503	7.25008e-09	2.35884e-07
FAM72D	356.053	535.067	445.56	-0.588298	0.163742	-3.59282	0.000327113	0.00357087
FAM174B	852.69	535.731	694.211	0.670513	0.128493	5.21831	1.80566e-07	4.61189e-06
LRP4	940.226	539.739	739.983	0.800859	0.143075	5.59746	2.17511e-08	6.48974e-07
STEAP1	852.919	541.067	696.993	0.657101	0.122412	5.36794	7.96406e-08	2.18962e-06
CLN8	843.206	543.534	693.37	0.634696	0.155794	4.07394	4.6224e-05	0.00065646
P4HTM	346.067	547.445	446.756	-0.660494	0.142035	-4.65021	3.31603e-06	6.24137e-05
WIPI1	887.269	556.455	721.862	0.67295	0.125089	5.37975	7.45887e-08	2.06352e-06
SERINC2	976.236	558.589	767.413	0.80519	0.16081	5.00708	5.52633e-07	1.27672e-05
ARID5A	1113.06	562.171	837.615	0.986398	0.124662	7.91257	2.52138e-15	1.99714e-13
ELMOD1	955.649	576.419	766.034	0.728997	0.114117	6.38818	1.67873e-10	7.1143e-09
BMF	1984.65	585.573	1285.11	1.76165	0.115603	15.2388	1.95499e-52	1.0406e-49
NRP2	2038	592.329	1315.17	1.78216	0.135174	13.1842	1.08206e-39	3.78921e-37
CEBPD	386.971	599.063	493.017	-0.631785	0.157721	-4.00572	6.18286e-05	0.000839544
SEMA7A	2269.24	600.108	1434.68	1.91961	0.0978317	19.6216	1.01186e-85	1.34648e-82
APOL3	356.408	602.905	479.656	-0.758158	0.165308	-4.58634	4.51075e-06	8.18888e-05
OSBP2	347.869	607.884	477.876	-0.805932	0.173181	-4.6537	3.26034e-06	6.17428e-05
IL31RA	1053.54	608.264	830.902	0.792698	0.124469	6.36866	1.90693e-10	7.9547e-09
E2F8	377.158	612.721	494.939	-0.700174	0.134457	-5.2074	1.91504e-07	4.83556e-06
MFAP2	1678.43	613.077	1145.75	1.45244	0.117868	12.3226	6.84745e-35	2.22242e-32
C3	293.264	616.325	454.795	-1.07179	0.152732	-7.01742	2.25997e-12	1.3366e-10
ZNF469	1154.58	625.952	890.265	0.883009	0.121781	7.2508	4.14314e-13	2.66342e-11
KCTD11	1350.93	633.209	992.072	1.09345	0.126483	8.64503	5.37903e-18	5.9156e-16
TNFAIP8	1126.59	636.908	881.749	0.823398	0.120408	6.8384	8.00843e-12	4.33204e-10
44624	1460.57	642.125	1051.35	1.18634	0.115108	10.3063	6.60013e-25	1.0843e-22
ADCY7	1063.53	644.851	854.189	0.722178	0.124148	5.81708	5.9885e-09	1.9725e-07
IL18BP	1533.66	647.317	1090.49	1.24454	0.146727	8.48201	2.21341e-17	2.21458e-15
SDR16C5	296.058	663.582	479.82	-1.16456	0.215311	-5.40876	6.34617e-08	1.79678e-06
ADRA1B	1053.71	664.271	858.988	0.66572	0.128757	5.17037	2.33626e-07	5.77855e-06
C14orf132	334.09	669.818	501.954	-1.00297	0.155617	-6.4451	1.15524e-10	5.04027e-09
TSC22D3	1117.55	673.612	895.581	0.730214	0.121855	5.99249	2.06655e-09	7.29433e-08
ABCA1	1171.03	674.94	922.985	0.795092	0.118775	6.69408	2.17036e-11	1.08985e-09
C1orf226	386.954	679.374	533.164	-0.811541	0.139992	-5.79704	6.74945e-09	2.21219e-07
ADIRF	390.263	697.537	543.9	-0.837621	0.154922	-5.40671	6.4192e-08	1.80975e-06
ID3	1172.27	704.128	938.197	0.734971	0.113841	6.45613	1.07414e-10	4.76454e-09
CCDC74A	1080.16	708.16	894.158	0.60889	0.121445	5.01369	5.33954e-07	1.23786e-05
ACSL5	468.079	716.553	592.316	-0.613781	0.14917	-4.11463	3.87799e-05	0.000563367
SECTM1	436.521	721.842	579.182	-0.725739	0.152979	-4.74404	2.09495e-06	4.18581e-05
SPC25	462.235	722.576	592.406	-0.644478	0.142995	-4.50699	6.57528e-06	0.00011528
CFB	305.079	732.509	518.794	-1.265	0.170135	-7.43525	1.04374e-13	7.23386e-12
PACSIN3	1200.58	743.015	971.799	0.692293	0.104937	6.59722	4.18937e-11	1.97688e-09
STEAP2	1181.95	752.072	967.009	0.651992	0.12543	5.19807	2.01371e-07	5.06549e-06
HSBP1L1	494.195	754.397	624.296	-0.609686	0.142141	-4.28932	1.79223e-05	0.000281906
TMEM158	1435.16	757.503	1096.33	0.921838	0.0945467	9.75008	1.8432e-22	2.7559e-20
RHOU	1583.05	767.153	1175.1	1.04513	0.121745	8.58458	9.1166e-18	9.55233e-16
FIBCD1	1421.36	776.043	1098.7	0.872448	0.13259	6.58006	4.70273e-11	2.18046e-09
OIP5	466.376	778.866	622.621	-0.738752	0.158164	-4.6708	3.00032e-06	5.74499e-05
WNT9A	1271.19	779.221	1025.21	0.705992	0.118313	5.96715	2.41437e-09	8.47704e-08
STARD13	1318.48	779.601	1049.04	0.758112	0.114943	6.59557	4.23617e-11	1.9919e-09
RAB26	525.987	789.37	657.679	-0.585264	0.162146	-3.60948	0.000306807	0.00338579
HGF	408.441	793.875	601.158	-0.958983	0.137567	-6.97104	3.1461e-12	1.82022e-10
SGK1	1268.73	803.242	1035.99	0.659522	0.0949046	6.94931	3.67075e-12	2.08746e-10
FLNC	1503.67	814.243	1158.96	0.884608	0.105243	8.4054	4.2642e-17	4.14187e-15
RASL11A	327.435	818.014	572.724	-1.32065	0.127501	-10.358	3.85073e-25	6.40521e-23
MYL9	1495.74	818.06	1156.9	0.870193	0.12956	6.71652	1.86115e-11	9.45282e-10
SYT1	1262.94	819.507	1041.22	0.623962	0.132025	4.72608	2.28895e-06	4.52587e-05
ARHGEF16	534.29	819.792	677.041	-0.617044	0.138034	-4.47022	7.81383e-06	0.000134166
ITGB3	1800.51	823.205	1311.86	1.12868	0.102054	11.0597	1.96764e-28	4.22313e-26
ZNF117	1499.75	831.268	1165.51	0.851329	0.11599	7.33966	2.14143e-13	1.4107e-11
SLC9B2	1425.79	844.214	1135	0.755891	0.110407	6.84642	7.57183e-12	4.11259e-10
PDGFA	2132.53	850.688	1491.61	1.32618	0.100654	13.1756	1.21337e-39	4.14007e-37
LRP1	1421.39	864.891	1143.14	0.716789	0.116236	6.16669	6.97352e-10	2.59935e-08
PLA2R1	1829.6	869.965	1349.78	1.07235	0.112263	9.55214	1.27047e-21	1.81787e-19
GLIPR1	1715.58	875.965	1295.77	0.969945	0.114007	8.50777	1.77312e-17	1.79577e-15
TMC7	1357.88	882.27	1120.08	0.622022	0.0964531	6.44896	1.12621e-10	4.93694e-09
OXTR	1395.73	907.714	1151.72	0.621247	0.0964682	6.43992	1.1954e-10	5.19843e-09
GFPT2	1590.53	920.518	1255.53	0.788917	0.134761	5.85418	4.79357e-09	1.5987e-07
APOBEC3B	556.47	921.325	738.898	-0.727074	0.127322	-5.71049	1.12649e-08	3.57761e-07
FOXC2	1441.2	925.711	1183.45	0.638675	0.142356	4.48646	7.24146e-06	0.000125635
RNF128	1512.77	925.829	1219.3	0.708579	0.108993	6.50112	7.9723e-11	3.58403e-09
DDB2	1490.08	954.566	1222.32	0.642387	0.0991894	6.47637	9.39559e-11	4.19554e-09
THBS1	1568.33	980.222	1274.28	0.678076	0.0971179	6.98199	2.91035e-12	1.69118e-10
SPNS2	498.667	981.525	740.096	-0.977998	0.101928	-9.59499	8.39268e-22	1.22727e-19
SIK1	4490.27	988.19	2739.23	2.18422	0.0798139	27.3664	6.88484e-165	2.29041e-161
ATP9A	1920.57	1000.35	1460.46	0.9415	0.104602	9.00081	2.24064e-19	2.73543e-17
CNNM4	2026.71	1005.07	1515.89	1.01142	0.103234	9.79731	1.15621e-22	1.74837e-20
SMAD7	2127.58	1007.23	1567.4	1.07871	0.0980159	11.0055	3.59629e-28	7.36244e-26
KDM6B	2079.18	1041.87	1560.53	0.996774	0.251621	3.96142	7.45067e-05	0.00099047
ARID5B	656.083	1049.01	852.545	-0.677679	0.135883	-4.98724	6.12488e-07	1.39561e-05
CCDC85C	703.787	1070.8	887.294	-0.605138	0.121159	-4.99456	5.89685e-07	1.35292e-05
HGSNAT	1619.43	1072.6	1346.01	0.594179	0.121633	4.88503	1.03411e-06	2.23391e-05
ZNF367	690.261	1082.2	886.232	-0.648675	0.114987	-5.64131	1.68764e-08	5.18647e-07
TCF7	1968.3	1107.19	1537.75	0.829676	0.121418	6.83321	8.30325e-12	4.47334e-10
PBXIP1	1670.23	1114.24	1392.23	0.584044	0.103091	5.66531	1.46759e-08	4.5629e-07
LAMA3	657.231	1135.32	896.274	-0.787882	0.114909	-6.85657	7.05315e-12	3.8624e-10
PPFIBP2	762.072	1156.3	959.187	-0.601947	0.122677	-4.90677	9.25892e-07	2.03988e-05
ORC1	762.866	1163.11	962.987	-0.608213	0.107637	-5.6506	1.59886e-08	4.93645e-07
CHST11	2379.42	1167.97	1773.69	1.02697	0.117815	8.71685	2.86057e-18	3.20156e-16
CABLES1	675.002	1189.69	932.345	-0.81671	0.140172	-5.82647	5.66109e-09	1.87861e-07
PPP1R13L	1892.72	1189.85	1541.29	0.669622	0.135515	4.9413	7.76023e-07	1.72684e-05
MCAM	2263.25	1196.21	1729.73	0.919659	0.0847835	10.8471	2.05758e-27	3.91145e-25
ARHGEF40	2105.4	1197.01	1651.21	0.814853	0.0957835	8.50723	1.78133e-17	1.79577e-15
MLLT11	1950.8	1197.18	1573.99	0.704253	0.105262	6.69047	2.22455e-11	1.11286e-09
FHOD3	3082.79	1197.94	2140.36	1.36365	0.113392	12.0259	2.59681e-33	7.3523e-31
CCL5	648.932	1212.4	930.666	-0.902483	0.142929	-6.31421	2.71543e-10	1.08101e-08
SPRY1	777.154	1215.98	996.568	-0.646169	0.102173	-6.32424	2.54483e-10	1.02618e-08
FAM64A	735.758	1222.22	978.988	-0.732587	0.112571	-6.50776	7.62784e-11	3.4408e-09
TENC1	809.725	1225.94	1017.83	-0.598995	0.132142	-4.53295	5.81651e-06	0.000103338
KLF7	3043.83	1229.31	2136.57	1.30777	0.112785	11.5952	4.35779e-31	1.09414e-28
SPHK1	2202.64	1230.07	1716.35	0.840608	0.126221	6.65981	2.74182e-11	1.34633e-09
CDKN2C	750.097	1236.75	993.426	-0.720968	0.125449	-5.74708	9.07979e-09	2.91847e-07
KDM7A	2123.19	1245.43	1684.31	0.769391	0.0985563	7.80661	5.87453e-15	4.5449e-13
HMHA1	832.168	1252	1042.08	-0.589162	0.107515	-5.47983	4.25734e-08	1.21833e-06
PDCD4	1977.62	1272.32	1624.97	0.636296	0.0873477	7.28464	3.22538e-13	2.0835e-11
RAB3B	2314.52	1286.1	1800.31	0.847922	0.117615	7.20929	5.62459e-13	3.58117e-11
FHOD1	2017.77	1301.84	1659.81	0.632573	0.10002	6.32448	2.54092e-10	1.02618e-08
HTRA1	2189.63	1317.28	1753.45	0.733	0.0942942	7.77354	7.63213e-15	5.83682e-13
POMT2	2597.1	1317.82	1957.46	0.978451	0.0854145	11.4553	2.21148e-30	5.35057e-28
CD69	2566.09	1326.48	1946.28	0.952148	0.0991086	9.60712	7.46053e-22	1.10308e-19
TGFBR3	731.497	1327.69	1029.59	-0.859411	0.137078	-6.2695	3.62211e-10	1.41347e-08
ADA	2217.67	1329.2	1773.44	0.738371	0.0941162	7.8453	4.31905e-15	3.3808e-13
FANCD2	781.058	1332.88	1056.97	-0.770595	0.115979	-6.64426	3.04749e-11	1.47465e-09
MMP17	2340.94	1336.77	1838.85	0.808142	0.0913923	8.84256	9.35527e-19	1.0732e-16
GJA1	2315.45	1343.95	1829.7	0.784863	0.0847755	9.25813	2.08045e-20	2.71417e-18
PRKAB2	2212.85	1377.76	1795.31	0.683401	0.101678	6.72125	1.80171e-11	9.22132e-10
MKL1	2545.06	1385.09	1965.07	0.877713	0.101957	8.60867	7.39103e-18	7.8682e-16
SFMBT2	862.473	1393.27	1127.87	-0.691942	0.11754	-5.88687	3.93573e-09	1.33264e-07
EML1	2196.87	1394.31	1795.59	0.65608	0.0930706	7.04927	1.79858e-12	1.0781e-10
ZNF185	4104.42	1408.88	2756.65	1.543	0.0944324	16.3398	5.14442e-60	3.42284e-57
MMP14	3556.57	1411.43	2484	1.33322	0.0983695	13.5532	7.58951e-42	2.88553e-39
BPGM	4305.93	1428.03	2866.98	1.59229	0.0777472	20.4804	3.22034e-93	4.76145e-90
PBK	876.836	1435.71	1156.27	-0.71134	0.132663	-5.36201	8.23029e-08	2.25816e-06
SMOX	2409.28	1437.44	1923.36	0.744704	0.0977188	7.62089	2.5194e-14	1.84207e-12
CRISPLD2	947.668	1478.8	1213.23	-0.642141	0.1149	-5.5887	2.28779e-08	6.81065e-07
ELF3	648.227	1481.71	1064.97	-1.19293	0.137704	-8.66297	4.59615e-18	5.09675e-16
DEPDC1B	909.819	1497.01	1203.41	-0.717821	0.127126	-5.64652	1.63726e-08	5.0433e-07
CHPF	2318.84	1502.01	1910.43	0.626321	0.103519	6.05028	1.44591e-09	5.19927e-08
EIF4EBP1	2311.38	1515.74	1913.56	0.608304	0.0929134	6.547	5.87055e-11	2.69377e-09
PLEK2	4027.44	1520.1	2773.77	1.40599	0.0940468	14.9499	1.55984e-50	7.1575e-48
MYO5C	824.393	1545.26	1184.83	-0.906152	0.137163	-6.60639	3.93797e-11	1.88498e-09
GRHL3	824.534	1564.09	1194.31	-0.924057	0.11387	-8.11505	4.85577e-16	4.27919e-14
EFNA1	2507.84	1581.92	2044.88	0.66469	0.103942	6.39484	1.60717e-10	6.87673e-09
ADAM19	8215.47	1592.04	4903.76	2.36753	0.0844018	28.0507	3.91314e-173	1.73574e-169
OCIAD2	2686.54	1641.13	2163.83	0.711422	0.106652	6.67051	2.5492e-11	1.26105e-09
CDCA3	1059.01	1658.08	1358.55	-0.646451	0.0958617	-6.74358	1.54534e-11	7.97049e-10
UBTD1	2570.07	1674.34	2122.21	0.617912	0.0974082	6.34353	2.2456e-10	9.30908e-09
INHBB	740.226	1677.88	1209.05	-1.18003	0.106095	-11.1224	9.76525e-29	2.20248e-26
RBM24	2831.59	1695.33	2263.46	0.740033	0.0834109	8.87213	7.17586e-19	8.37624e-17
PIK3CD	3335.78	1696.85	2516.31	0.975244	0.104695	9.31511	1.21827e-20	1.62115e-18
TRPA1	1056.48	1713.8	1385.14	-0.69798	0.118256	-5.90228	3.5852e-09	1.22643e-07
TCEAL1	2677.26	1719.63	2198.45	0.638555	0.085656	7.45488	8.99507e-14	6.29986e-12
NPTXR	2843	1757.97	2300.49	0.693615	0.0849212	8.16776	3.14176e-16	2.80587e-14
IFIT1	779.954	1769.66	1274.81	-1.1824	0.123742	-9.55533	1.23192e-21	1.78186e-19
RYBP	2882.92	1776.66	2329.79	0.698309	0.101456	6.88286	5.86643e-12	3.2663e-10
CERK	3065.15	1834.49	2449.82	0.740444	0.0817148	9.06132	1.28884e-19	1.63339e-17
MEGF6	1180.55	1853.55	1517.05	-0.650479	0.0987851	-6.58479	4.55534e-11	2.12694e-09
WDR76	1186.36	1858.96	1522.66	-0.648293	0.102251	-6.34021	2.29455e-10	9.44834e-09
PTGER4	1197.66	1898.11	1547.88	-0.663977	0.0949854	-6.9903	2.74295e-12	1.6009e-10
MBOAT2	3296.87	1938.39	2617.63	0.766186	0.0967228	7.92147	2.34723e-15	1.87169e-13
PTX3	1113.98	1954.8	1534.39	-0.811579	0.096492	-8.41084	4.07092e-17	3.98322e-15
PLIN2	1173.24	1968.44	1570.84	-0.746368	0.0941887	-7.92418	2.29663e-15	1.86349e-13
IL17RB	1229.72	1981.67	1605.69	-0.688472	0.111088	-6.19754	5.73509e-10	2.16809e-08
PLAC8	1267.58	2001.89	1634.73	-0.65929	0.0968906	-6.80448	1.01417e-11	5.37306e-10
IGF2	14675.6	2012.66	8344.15	2.86626	0.214894	13.338	1.39124e-40	5.00357e-38
TGFB1	3448.92	2015.31	2732.12	0.775007	0.0971886	7.97426	1.53298e-15	1.29932e-13
CCNB2	1300.22	2044.55	1672.38	-0.653298	0.0943353	-6.92528	4.35129e-12	2.43288e-10
PGM2L1	5031.76	2044.78	3538.27	1.29902	0.0908772	14.2943	2.37651e-46	1.02013e-43
FAM65C	1124.43	2053.13	1588.78	-0.868085	0.100544	-8.63384	5.93245e-18	6.42739e-16
GPR157	3146.16	2065.11	2605.63	0.60749	0.0815769	7.44684	9.56009e-14	6.66053e-12
NEK2	1231.48	2066.39	1648.93	-0.746713	0.0920776	-8.10961	5.07842e-16	4.44596e-14
C10orf10	3538.44	2105.98	2822.21	0.748437	0.125867	5.94624	2.74372e-09	9.50798e-08
RUNX1	3367.27	2138.9	2753.08	0.654784	0.0954343	6.8611	6.83322e-12	3.75742e-10
ICOSLG	1197.78	2152.51	1675.14	-0.845758	0.127181	-6.65001	2.93076e-11	1.42856e-09
CMTM3	3623.1	2207.66	2915.38	0.71484	0.079104	9.03671	1.61462e-19	2.00801e-17
CCPG1	3442.64	2248.23	2845.44	0.614571	0.0958943	6.40883	1.46638e-10	6.31492e-09
NUAK1	3831.83	2289.77	3060.8	0.74285	0.0877732	8.46329	2.59941e-17	2.56225e-15
JUNB	4714.73	2334.3	3524.51	1.01412	0.0943881	10.7442	6.31293e-27	1.15077e-24
KIAA0930	3675.25	2357.32	3016.28	0.640654	0.0847245	7.56162	3.9809e-14	2.87901e-12
CEP70	1498.09	2387.46	1942.77	-0.672545	0.0938664	-7.16492	7.78313e-13	4.86245e-11
SLIT3	4106.75	2389.93	3248.34	0.781087	0.0826623	9.44914	3.41621e-21	4.73536e-19
TYMS	1442.33	2398.96	1920.64	-0.734033	0.109477	-6.70491	2.01533e-11	1.01828e-09
SH3PXD2B	3690.73	2458.33	3074.53	0.586249	0.0835727	7.01483	2.30223e-12	1.35556e-10
KIF16B	3746.81	2506.42	3126.62	0.580081	0.0804818	7.20761	5.6944e-13	3.60835e-11
LIPH	4006.96	2519.29	3263.13	0.66946	0.0802861	8.33843	7.5285e-17	7.20732e-15
RNF121	4321.9	2525.79	3423.85	0.775088	0.102536	7.55915	4.05723e-14	2.90266e-12
NCAPG	1685.24	2650.89	2168.07	-0.653429	0.0928321	-7.03883	1.93867e-12	1.15686e-10
SPOCK1	8294.58	2674.65	5484.61	1.63263	0.0850144	19.2042	3.41293e-82	3.78465e-79
GRB10	4208.11	2675.5	3441.81	0.653399	0.0791074	8.25964	1.46107e-16	1.33167e-14
TMEM2	4405.16	2677.21	3541.18	0.718603	0.0867008	8.28831	1.1487e-16	1.06151e-14
ZFP36L1	5429.2	2774.81	4102	0.968296	0.115902	8.35446	6.57302e-17	6.3382e-15
ATP13A2	6040.2	2847.1	4443.65	1.08493	0.0856596	12.6657	9.16462e-37	3.04884e-34
PITPNM2	4483.07	2981.64	3732.35	0.588387	0.0928787	6.33501	2.37332e-10	9.71745e-09
TK1	2028.41	3038.97	2533.69	-0.583383	0.10401	-5.60891	2.0361e-08	6.14386e-07
ADAMTS15	5713.62	3071.05	4392.34	0.895672	0.0767772	11.6659	1.9047e-31	4.87421e-29
CLTB	5138.88	3089.93	4114.41	0.733984	0.0970937	7.55954	4.04493e-14	2.90266e-12
TIMP2	5470.76	3107.47	4289.12	0.815934	0.100026	8.15721	3.42851e-16	3.04155e-14
AMIGO2	8464.18	3146.41	5805.3	1.42781	0.100272	14.2393	5.22602e-46	2.17321e-43
CAP2	5188.07	3187.41	4187.74	0.702843	0.0804172	8.73996	2.33198e-18	2.65228e-16
MYO18A	2126.13	3207.2	2666.67	-0.593169	0.0994809	-5.96265	2.48182e-09	8.69096e-08
IFIT3	1817.77	3229.82	2523.79	-0.829352	0.112219	-7.3905	1.46276e-13	9.93109e-12
PDLIM7	4952.14	3235.3	4093.72	0.614044	0.107225	5.72666	1.02429e-08	3.26862e-07
AGR2	1702.2	3351.91	2527.06	-0.977719	0.123101	-7.94242	1.98268e-15	1.64897e-13
COL1A1	15873.8	3389.04	9631.43	2.22761	0.0711817	31.2947	5.50282e-215	3.6613e-211
ITGB4	1651.15	3462.05	2556.6	-1.06834	0.0975343	-10.9535	6.39614e-28	1.27035e-25
SPSB1	5664.77	3464.16	4564.47	0.70942	0.0783898	9.0499	1.43095e-19	1.79639e-17
SKIL	8271.19	3479.95	5875.57	1.24905	0.0751366	16.6237	4.69692e-62	3.47233e-59
RAB27B	2197.15	3482.25	2839.7	-0.664313	0.0862665	-7.7007	1.35319e-14	1.01163e-12
PDGFB	9261.45	3516.09	6388.77	1.39718	0.0927019	15.0718	2.4832e-51	1.18014e-48
LPCAT2	7028.35	3552.2	5290.27	0.984415	0.0817676	12.0392	2.21148e-33	6.5396e-31
SOX4	6603.12	3584	5093.56	0.881718	0.073649	11.9719	4.98816e-33	1.35464e-30
PHLDB1	5724.06	3653.83	4688.95	0.647527	0.0951079	6.80835	9.8726e-12	5.25499e-10
LIMK1	6332.4	3661.34	4996.87	0.790245	0.0883326	8.94624	3.67781e-19	4.3697e-17
RAI14	5626.88	3744.81	4685.85	0.587353	0.0779547	7.53454	4.90048e-14	3.4872e-12
PPL	1622.5	3749.45	2685.98	-1.20856	0.0990295	-12.204	2.95775e-34	9.37114e-32
PMEPA1	17453.2	3789.6	10621.4	2.20339	0.0681899	32.3126	4.65822e-229	6.1987e-225
LRRC8C	6431.43	3795.77	5113.6	0.760803	0.0756692	10.0543	8.79192e-24	1.39279e-21
TGM2	7353.76	3841.67	5597.71	0.93686	0.0852109	10.9946	4.05697e-28	8.17971e-26
CAPG	5954.03	3889.35	4921.69	0.614364	0.0718167	8.55461	1.18265e-17	1.22949e-15
KANSL3	6175.25	3998.4	5086.82	0.627128	0.0739894	8.47592	2.33235e-17	2.31617e-15
SMURF2	6287.07	4088.48	5187.78	0.620773	0.0752425	8.2503	1.57993e-16	1.43022e-14
SPDL1	6511.36	4099.76	5305.56	0.667408	0.0774645	8.61566	6.95406e-18	7.46272e-16
LTBP3	6818.93	4185.41	5502.17	0.704109	0.0875661	8.04088	8.9194e-16	7.65745e-14
EPHB2	12822.4	4296.76	8559.6	1.57746	0.0806663	19.5553	3.71659e-85	4.49606e-82
AMPD3	7474.15	4307.71	5890.93	0.794951	0.105982	7.50083	6.34159e-14	4.46495e-12
PACS1	6829.49	4429.4	5629.44	0.624599	0.0877743	7.11597	1.11128e-12	6.91016e-11
MARCKSL1	7522.74	4601.85	6062.3	0.708999	0.0723024	9.80602	1.0607e-22	1.62238e-20
TUBA1A	9398.03	4630.07	7014.05	1.02124	0.100624	10.149	3.34704e-24	5.36616e-22
SOX9	8711.28	4652.26	6681.77	0.904891	0.0968743	9.34087	9.55427e-21	1.28423e-18
SCAMP2	7074.89	4679.84	5877.37	0.596193	0.0889236	6.70456	2.02019e-11	1.01828e-09
CTNNAL1	2948.07	4715.14	3831.61	-0.677353	0.0880608	-7.69188	1.44993e-14	1.07789e-12
FURIN	10725.2	4727.62	7726.39	1.1818	0.0792919	14.9045	3.08177e-50	1.36697e-47
IFIT2	2066.22	4882.18	3474.2	-1.24065	0.105241	-11.7887	4.46178e-32	1.16418e-29
ULK1	14797.8	4889.78	9843.81	1.59756	0.0880107	18.1519	1.24114e-73	1.10106e-70
COL7A1	17479.9	4948.93	11214.4	1.82051	0.0677626	26.8659	5.49311e-159	1.46194e-155
NAV1	9150.19	5017.03	7083.61	0.866944	0.104148	8.32413	8.4947e-17	8.01695e-15
MRC2	9573.24	5032.28	7302.76	0.927844	0.0687609	13.4938	1.70164e-41	6.28991e-39
CTSC	7653.44	5044.13	6348.79	0.601467	0.0725517	8.29019	1.13065e-16	1.05214e-14
ARHGAP32	8854.92	5168.17	7011.55	0.776836	0.0977506	7.94712	1.90893e-15	1.59762e-13
JAG1	8322.33	5258.68	6790.5	0.662365	0.0706206	9.37921	6.64693e-21	9.11862e-19
FRMD6	8903.87	5292.75	7098.31	0.750453	0.0688238	10.904	1.10327e-27	2.15899e-25
BMPR2	10309.4	5354.94	7832.19	0.944968	0.086676	10.9023	1.12381e-27	2.16733e-25
MMP2	20652.3	5471.39	13061.8	1.91627	0.0909531	21.0688	1.53759e-98	2.92297e-95
CBFB	10163.1	5785.85	7974.47	0.812845	0.0702551	11.5699	5.85421e-31	1.44263e-28
CTGF	14731.5	5905.19	10318.3	1.31889	0.0784293	16.8163	1.85253e-63	1.4501e-60
F2R	9188.35	5929.3	7558.83	0.631898	0.0702035	9.00095	2.23763e-19	2.73543e-17
VEGFA	9558.07	6287.13	7922.6	0.604278	0.0851747	7.09457	1.29759e-12	7.99643e-11
BUB1	4413.44	6606.49	5509.97	-0.581929	0.0726741	-8.00738	1.17177e-15	9.99535e-14
ANGPTL4	20869.3	6688.16	13778.7	1.64174	0.0882272	18.6081	2.76365e-77	2.82891e-74
SPAG5	4439.28	6787.6	5613.44	-0.612465	0.078426	-7.80946	5.74326e-15	4.46933e-13
BHLHE40	11379.1	6843.37	9111.22	0.733518	0.0825621	8.88444	6.42455e-19	7.56562e-17
ABCG2	3744.07	6908.27	5326.17	-0.883672	0.0781666	-11.305	1.23975e-29	2.84438e-27
LIMS1	11286	6978.21	9132.09	0.693559	0.0753983	9.1986	3.62628e-20	4.6399e-18
EPAS1	12631.6	7612.7	10122.1	0.730536	0.0846147	8.63368	5.941e-18	6.42739e-16
CCNB1	5076.82	7875.06	6475.94	-0.63329	0.0959252	-6.60191	4.059e-11	1.92904e-09
KIAA1462	5429.99	8269.74	6849.86	-0.606843	0.0710853	-8.53683	1.37949e-17	1.42301e-15
CEP55	5709.48	8638.71	7174.1	-0.59755	0.0754351	-7.92138	2.34893e-15	1.87169e-13
TNFRSF1B	3945.85	8641.74	6293.8	-1.13102	0.0949014	-11.9178	9.55975e-33	2.54423e-30
PTPRK	15664.8	9015.15	12340	0.797114	0.0801909	9.94021	2.78247e-23	4.30539e-21
CDKN1A	19887.6	9510.56	14699.1	1.06429	0.0780386	13.638	2.38031e-42	9.3161e-40
LTBP2	27049.5	9589.18	18319.3	1.49612	0.0811491	18.4367	6.67478e-76	6.34437e-73
SLC26A2	23661.6	10078.5	16870.1	1.2313	0.080925	15.2153	2.79777e-52	1.43192e-49
GALNT10	21579.9	11206.2	16393.1	0.945421	0.0689262	13.7164	8.09699e-43	3.26505e-40
PODXL	26241.8	11358.7	18800.2	1.20804	0.0759157	15.9129	5.15607e-57	3.11872e-54
LGR4	7015.65	11406.6	9211.1	-0.701219	0.0675651	-10.3784	3.10855e-25	5.23613e-23
CRABP2	5834.71	11660.6	8747.67	-0.999052	0.0950104	-10.5152	7.35308e-26	1.27075e-23
MYO10	23603.3	13131.2	18367.2	0.845991	0.0702094	12.0495	1.95028e-33	5.89825e-31
TPM1	31917.8	13269.4	22593.6	1.26627	0.0615907	20.5595	6.33447e-94	1.05366e-90
MFGE8	24771	14008.7	19389.8	0.822319	0.0765858	10.7372	6.80572e-27	1.22383e-24
SLC29A1	28106.3	18627.1	23366.7	0.593475	0.076575	7.75024	9.17167e-15	6.97414e-13
F2RL1	33072	18650	25861	0.826429	0.069023	11.9732	4.90774e-33	1.35464e-30
MT2A	31719.4	20903.3	26311.3	0.601618	0.0849027	7.08598	1.38065e-12	8.44788e-11
HMGA2	33059.6	21016.7	27038.1	0.653541	0.0604699	10.8077	3.1645e-27	5.84861e-25
TOP2A	16093.6	24140.6	20117.1	-0.584927	0.0726327	-8.05322	8.06408e-16	6.9681e-14
TGFBI	52146.3	25001.7	38574	1.06053	0.0693123	15.3007	7.56126e-53	4.1924e-50
GPRC5A	15432.9	29684.8	22558.9	-0.943742	0.0908496	-10.388	2.81305e-25	4.79913e-23
KRT19	18674.5	33371.9	26023.2	-0.837565	0.0689214	-12.1525	5.56623e-34	1.72255e-31
ITGA5	99778.8	34991.7	67385.3	1.51172	0.0646218	23.3933	4.99691e-121	1.10823e-117
ITGAV	78273.7	38574.3	58424	1.02089	0.0638924	15.9783	1.80938e-57	1.14654e-54
NT5E	61594.5	39528	50561.3	0.639933	0.0621873	10.2904	7.78391e-25	1.26318e-22
ANPEP	94117.1	47862.5	70989.8	0.975556	0.0857991	11.3702	5.88316e-30	1.37346e-27
SERPINE1	209660	86405.9	148033	1.27885	0.0709211	18.032	1.09292e-72	9.08972e-70
KRT8	72805.9	116542	94674	-0.678723	0.0814556	-8.33243	7.91977e-17	7.52774e-15

## Sheet: DE.PHFTv.sNCT
ID	PHFT	NCT	baseMean	log2FoldChange	lfcSE	stat	pvalue	padj
VGF	5923.76	592.691	3258.23	3.32205	0.106484	31.1977	1.14423e-213	1.52262e-209
CD69	263.447	2566.09	1414.77	-3.2837	0.114556	-28.6647	1.05077e-180	6.99128e-177
MCAM	10544.8	2263.25	6404.04	2.22007	0.0805276	27.5691	2.61291e-167	1.159e-163
ENDOD1	1230.52	5034.2	3132.36	-2.0329	0.0806837	-25.196	4.4351e-140	1.47545e-136
COL1A1	4799.91	15873.8	10336.9	-1.7257	0.0707406	-24.3947	1.94689e-131	5.18145e-128
FAF2	3468.05	10402	6935.02	-1.58437	0.067701	-23.4025	4.02996e-121	8.93777e-118
MICAL2	30161.3	7747.97	18954.6	1.96078	0.0858355	22.8434	1.6994e-115	3.23056e-112
GOLGA4	2704.44	8801.06	5752.75	-1.70212	0.0746492	-22.8016	4.4255e-115	7.36127e-112
SLC39A10	1840.59	6113.66	3977.13	-1.73201	0.0761176	-22.7544	1.29701e-114	1.9177e-111
LPGAT1	2796.26	9183.32	5989.79	-1.71492	0.0755622	-22.6954	4.97185e-114	6.61605e-111
BIRC3	11149.4	34535.9	22842.6	-1.63115	0.0724636	-22.5099	3.3194e-112	4.01557e-109
NOLC1	15197.4	5407.11	10302.2	1.49083	0.0670834	22.2235	2.03713e-109	2.259e-106
ARL6IP5	2280.07	7075.6	4677.83	-1.63353	0.0735207	-22.2187	2.26604e-109	2.31955e-106
DKK3	18759.6	6924.36	12842	1.43788	0.0664082	21.6521	5.81198e-104	5.52429e-101
SPNS2	2199.29	498.667	1348.98	2.14155	0.0994593	21.5319	7.82118e-103	6.93843e-100
GOLGB1	3725.22	10742.1	7233.65	-1.52818	0.0711611	-21.4749	2.67489e-102	2.22467e-99
SQLE	3208.36	9792.08	6500.22	-1.60961	0.0754011	-21.3473	4.13222e-101	3.23456e-98
IL6R	4982.76	1493.09	3237.92	1.7383	0.0816964	21.2776	1.83209e-100	1.35442e-97
PPIA	23510	70481.8	46995.9	-1.58388	0.0748793	-21.1525	2.61919e-99	1.8344e-96
SH3KBP1	1936.28	6944.05	4440.16	-1.84251	0.087117	-21.1498	2.77036e-99	1.84326e-96
TGM2	25183.4	7353.76	16268.6	1.77588	0.0839797	21.1466	2.96729e-99	1.88027e-96
IL4R	1670.08	5255.12	3462.6	-1.65385	0.0785036	-21.0671	1.5928e-98	9.63429e-96
AKAP9	1000.36	4013.75	2507.05	-2.00391	0.0959348	-20.8883	6.84618e-97	3.96096e-94
TTC9B	2321.71	366.667	1344.19	2.66459	0.13066	20.3933	1.9164e-92	1.06256e-89
OGFR	2837.64	703.93	1770.79	2.01099	0.0993667	20.2381	4.52627e-91	2.40924e-88
TSPYL1	1112.21	3676.04	2394.12	-1.72497	0.0852467	-20.235	4.81194e-91	2.46279e-88
NRAS	2488.14	6998.39	4743.26	-1.49213	0.073898	-20.1918	1.15679e-90	5.70124e-88
CA8	2115.92	6787.53	4451.73	-1.68121	0.0843299	-19.9361	1.97815e-88	9.40116e-86
SV2A	1350.1	195.745	772.924	2.78568	0.142519	19.546	4.46086e-85	2.04692e-82
TTL	1526.82	4578.93	3052.87	-1.58513	0.0812807	-19.5019	1.05833e-84	4.69442e-82
UHMK1	7130.68	20531.8	13831.2	-1.52586	0.0786426	-19.4025	7.34833e-84	3.15433e-81
LAMTOR1	956.052	3176.57	2066.31	-1.73223	0.089313	-19.395	8.49872e-84	3.53414e-81
TNIP1	4106.4	12693.7	8400.07	-1.62839	0.085417	-19.064	5.02995e-81	2.02829e-78
GANAB	23043.2	10154	16598.6	1.18236	0.0623461	18.9644	3.35671e-80	1.31376e-77
SCG2	1070.39	113.115	591.754	3.23905	0.17314	18.7077	4.28765e-78	1.63016e-75
RDX	6122.01	14209.4	10165.7	-1.21497	0.0655078	-18.547	8.62176e-77	3.18694e-74
SLC44A1	400.777	1848.36	1124.57	-2.20701	0.120895	-18.2557	1.86444e-74	6.70544e-72
CCND1	17809	40346.3	29077.6	-1.17992	0.0650299	-18.1442	1.42573e-73	4.99268e-71
CTSS	302.773	1375.91	839.343	-2.18526	0.120716	-18.1025	3.04552e-73	1.03915e-70
NKX6-2	908.449	102.928	505.689	3.14057	0.174229	18.0256	1.22772e-72	4.0843e-70
STMN3	6205.31	2130.42	4167.87	1.5427	0.0861126	17.9149	9.01572e-72	2.92615e-69
KIF3B	2831.44	7469.88	5150.66	-1.39891	0.0784335	-17.8357	3.73389e-71	1.18302e-68
SSR3	4766.51	12023	8394.76	-1.33453	0.0755306	-17.6687	7.30304e-70	2.26004e-67
ARL8B	2512.36	6255.58	4383.97	-1.31578	0.0744869	-17.6646	7.85531e-70	2.3757e-67
SEMA7A	6827.02	2269.24	4548.13	1.58872	0.0901261	17.6278	1.50725e-69	4.45709e-67
HDGF	5308.52	12141.8	8725.15	-1.19351	0.0680644	-17.535	7.74086e-69	2.2393e-66
PPP1R15B	3623.64	8209.08	5916.36	-1.1798	0.0674953	-17.4797	2.04689e-68	5.7953e-66
PGD	4923.25	11161.4	8042.33	-1.18101	0.0678266	-17.4121	6.67413e-68	1.85026e-65
CDKN1A	7765.82	19887.6	13826.7	-1.3568	0.0782665	-17.3357	2.53044e-67	6.87194e-65
EIF3F	10315.8	4419.3	7367.54	1.22314	0.0707056	17.2991	4.78028e-67	1.27222e-64
TSPAN18	135.691	928.533	532.112	-2.77338	0.16101	-17.2248	1.72878e-66	4.51077e-64
DISP2	5656.07	2077.41	3866.74	1.44475	0.0843497	17.1281	9.16331e-66	2.34493e-63
SERPINH1	9145.38	4008.2	6576.79	1.19001	0.0697287	17.0664	2.6415e-65	6.63217e-63
LTBP1	9209.76	3704.2	6456.98	1.31389	0.0770926	17.043	3.94096e-65	9.71154e-63
EIF4G3	5153.23	11975.1	8564.16	-1.21678	0.0717512	-16.9583	1.66992e-64	4.04029e-62
NFE2L3	3352.14	7955.77	5653.96	-1.24674	0.0736209	-16.9346	2.49983e-64	5.94021e-62
LIMS1	4630.75	11286	7958.36	-1.28544	0.0760028	-16.913	3.60772e-64	8.42244e-62
COL7A1	7966.63	17479.9	12723.3	-1.13355	0.0673102	-16.8407	1.22709e-63	2.81532e-61
PTK2	5424	11667.4	8545.69	-1.10518	0.0657659	-16.8047	2.25517e-63	5.08636e-61
ATP11C	3542.94	8295.27	5919.1	-1.22717	0.0730888	-16.7901	2.88485e-63	6.39811e-61
TPM4	15127.7	6714.57	10921.1	1.17186	0.0699112	16.7621	4.62131e-63	1.00813e-60
KRT75	528.696	26.4321	277.564	4.32609	0.259378	16.6787	1.87259e-62	4.01912e-60
ANO9	3668.26	10140.4	6904.35	-1.46726	0.0880746	-16.6592	2.59344e-62	5.45254e-60
MKNK2	9357.23	3204.35	6280.79	1.54613	0.0928128	16.6586	2.6224e-62	5.45254e-60
CPT1A	3463.65	7704.53	5584.09	-1.15366	0.0699482	-16.4931	4.11165e-61	8.4175e-59
TMEM123	17619.9	34835.4	26227.6	-0.983303	0.0598635	-16.4257	1.25149e-60	2.52327e-58
MT1E	4280.21	1582.62	2931.42	1.43578	0.0884303	16.2363	2.79411e-59	5.54944e-57
MAPK8IP2	3240.73	1198.19	2219.46	1.43578	0.0886482	16.1963	5.35164e-59	1.04727e-56
CEP290	557.831	1784.3	1171.06	-1.67712	0.10404	-16.12	1.84597e-58	3.56005e-56
TAX1BP1	4730.84	9910.1	7320.47	-1.06675	0.0663626	-16.0746	3.84525e-58	7.30983e-56
SEMA3C	10125.3	23190	16657.7	-1.19551	0.0744034	-16.068	4.27716e-58	8.01637e-56
SAT1	19610.6	8746.09	14178.4	1.16503	0.072716	16.0216	9.02278e-58	1.66759e-55
LRRC58	2269.18	5511.13	3890.15	-1.28072	0.0799988	-16.0093	1.10115e-57	2.00726e-55
SYP	1498.52	371.309	934.912	2.01342	0.125988	15.981	1.73278e-57	3.11595e-55
CMTM4	1498.75	4011.75	2755.25	-1.42016	0.089087	-15.9413	3.2764e-57	5.8132e-55
SLC12A7	18075.2	38393.4	28234.3	-1.08694	0.0682195	-15.933	3.74046e-57	6.54925e-55
ZNF512B	3428.59	1229.82	2329.2	1.47853	0.092857	15.9226	4.41428e-57	7.62868e-55
ANKRD12	1149.69	3135.64	2142.66	-1.44829	0.0910136	-15.9129	5.15758e-57	8.79896e-55
UPF3A	345.402	1274.01	809.704	-1.88115	0.118517	-15.8724	9.83303e-57	1.65631e-54
LRRC8B	1779.31	4212.96	2996.14	-1.24413	0.0792823	-15.6924	1.70353e-55	2.83362e-53
IGSF3	456.269	1821.68	1138.97	-2.00048	0.127968	-15.6327	4.36258e-55	7.16701e-53
LAMC2	26181.1	53379.6	39780.3	-1.02783	0.0660166	-15.5692	1.17882e-54	1.913e-52
NIN	990.083	2938.98	1964.53	-1.57132	0.101114	-15.54	1.85839e-54	2.97946e-52
PPARG	6086.31	2480.38	4283.35	1.29521	0.083621	15.489	4.11575e-54	6.52003e-52
PRSS22	3382.37	1175.97	2279.17	1.52478	0.0986622	15.4546	7.02606e-54	1.09995e-51
PARP14	3354.89	7881.41	5618.15	-1.23256	0.0800507	-15.3972	1.70785e-53	2.6426e-51
ICAM1	37586.2	97237.6	67411.9	-1.37135	0.0891033	-15.3906	1.89239e-53	2.89449e-51
GNPDA1	8070.2	3489.11	5779.65	1.20986	0.0787301	15.3672	2.71731e-53	4.10901e-51
EFNA1	806.822	2507.84	1657.33	-1.63561	0.10729	-15.2447	1.78561e-52	2.66979e-50
RAC2	1073.95	209.171	641.56	2.36003	0.155036	15.2224	2.50984e-52	3.71094e-50
MOB1A	7341.42	14236.2	10788.8	-0.955535	0.0628318	-15.2078	3.13798e-52	4.58869e-50
MEST	5945.87	2325.55	4135.71	1.35414	0.0891741	15.1854	4.41889e-52	6.39154e-50
PHF13	521.074	1647.66	1084.37	-1.66062	0.109362	-15.1846	4.47577e-52	6.40419e-50
EPAS1	5172.01	12631.6	8901.8	-1.28852	0.0850805	-15.1447	8.20938e-52	1.16215e-49
EMB	2279.38	4961.44	3620.41	-1.1222	0.0746238	-15.038	4.13639e-51	5.79399e-49
NF2	3202.18	6879.31	5040.74	-1.10332	0.0734283	-15.0259	4.97037e-51	6.88965e-49
EIF5B	5593.7	11831.4	8712.55	-1.08082	0.0719719	-15.0173	5.65538e-51	7.75837e-49
SRPR	6230.42	13233.1	9731.77	-1.08694	0.0725038	-14.9915	8.3402e-51	1.13248e-48
ITGA5	51260.8	99778.8	75519.8	-0.960904	0.0645693	-14.8817	4.33134e-50	5.82193e-48
RSF1	3641.24	7908.72	5774.98	-1.11948	0.0753473	-14.8576	6.21393e-50	8.26888e-48
PRKAA2	3893.29	1628	2760.64	1.25739	0.0847288	14.8402	8.05544e-50	1.06132e-47
CBFB	4923.85	10163.1	7543.47	-1.04549	0.0706058	-14.8074	1.31254e-49	1.71235e-47
ACADM	1333.51	3150.37	2241.94	-1.24004	0.0837491	-14.8066	1.32865e-49	1.71653e-47
ENTPD6	9670.11	4831.74	7250.92	1.00106	0.0677337	14.7794	1.98893e-49	2.54487e-47
PADI1	602.463	72.3325	337.398	3.05501	0.206888	14.7665	2.40963e-49	3.0538e-47
GPRC5C	606.709	1708.76	1157.74	-1.49411	0.102329	-14.6011	2.76455e-48	3.47055e-46
TNFRSF11A	949.379	2573.83	1761.6	-1.43972	0.0986707	-14.5912	3.19733e-48	3.97635e-46
PLTP	1644.59	473.555	1059.07	1.79628	0.123432	14.5528	5.60696e-48	6.9085e-46
HDLBP	15532.3	28583.9	22058.1	-0.879964	0.0608383	-14.464	2.04575e-47	2.4975e-45
HN1L	6641.6	13653.7	10147.6	-1.03955	0.0720555	-14.427	3.49898e-47	4.23281e-45
GBP3	489.8	1730.62	1110.21	-1.82014	0.126297	-14.4115	4.37879e-47	5.24942e-45
ROR1	995.423	2510.69	1753.06	-1.33507	0.0927388	-14.396	5.48037e-47	6.51137e-45
ZDHHC5	4179.32	8504.79	6342.06	-1.0251	0.0712113	-14.3951	5.55088e-47	6.53678e-45
TMEM2	1841.95	4405.16	3123.55	-1.25756	0.0879429	-14.2998	2.1957e-46	2.563e-44
USP25	1290.6	3141.88	2216.24	-1.28405	0.0898387	-14.2928	2.42594e-46	2.80713e-44
ZDHHC23	725.654	2122.46	1424.06	-1.54844	0.109052	-14.1991	9.27587e-46	1.06409e-43
PMEPA1	9012.91	17453.2	13233.1	-0.95347	0.0671848	-14.1917	1.03071e-45	1.17227e-43
BCL2L1	15280.5	7212.74	11246.6	1.08307	0.0763218	14.1908	1.04483e-45	1.17827e-43
MOSPD1	10279.5	4322.06	7300.81	1.24996	0.0881338	14.1825	1.17605e-45	1.3151e-43
AES	8813.88	4138.62	6476.25	1.09076	0.0771218	14.1434	2.05211e-45	2.27562e-43
CD46	5306.2	12450.3	8878.27	-1.23011	0.0871719	-14.1113	3.23665e-45	3.55951e-43
RYR1	1175.55	353.13	764.34	1.73512	0.123214	14.0822	4.88569e-45	5.329e-43
PPP2R1A	3485.3	6822.2	5153.75	-0.968771	0.0688266	-14.0755	5.37049e-45	5.81017e-43
MMD	834.351	2584.62	1709.49	-1.62991	0.115813	-14.0737	5.51318e-45	5.91644e-43
BICD2	2460.58	923.251	1691.92	1.41349	0.101106	13.9802	2.05821e-44	2.19109e-42
CENPE	719.926	2112.51	1416.22	-1.55109	0.111168	-13.9527	3.03089e-44	3.20096e-42
CD83	940.516	2294.26	1617.39	-1.28629	0.0921997	-13.9511	3.09742e-44	3.24546e-42
EFCAB14	5650.45	11690.9	8670.69	-1.04921	0.0752841	-13.9367	3.79088e-44	3.94104e-42
44628	589.521	1663.31	1126.41	-1.49841	0.107826	-13.8965	6.65275e-44	6.86264e-42
GBP4	216.357	985.049	600.703	-2.19165	0.157787	-13.89	7.28366e-44	7.45567e-42
SDHC	1479.96	3637.94	2558.95	-1.29635	0.0933492	-13.8871	7.58274e-44	7.70256e-42
ENTPD7	629.425	1827.01	1228.22	-1.53873	0.111222	-13.8348	1.57223e-43	1.58498e-41
TXNIP	664.29	129.069	396.679	2.36463	0.171031	13.8257	1.78272e-43	1.78366e-41
ABCB9	2635.95	1146.64	1891.3	1.20112	0.0870047	13.8052	2.3698e-43	2.35335e-41
PPT1	11388.1	5908.34	8648.2	0.946772	0.0686826	13.7847	3.14927e-43	3.10425e-41
CHST14	1893.62	666.22	1279.92	1.50777	0.109656	13.75	5.09058e-43	4.98091e-41
ZDHHC7	9794.93	5140.29	7467.61	0.930062	0.067674	13.7433	5.59029e-43	5.42992e-41
CHRNB2	371.59	22.0207	196.805	4.07201	0.298323	13.6497	2.02752e-42	1.95509e-40
OPTN	2725.24	5593.95	4159.6	-1.037	0.0761801	-13.6125	3.37564e-42	3.23163e-40
MEF2A	2789.69	5947.58	4368.64	-1.09224	0.0802659	-13.6078	3.59968e-42	3.4215e-40
CCDC88A	5184.22	10141.4	7662.81	-0.968358	0.0712441	-13.5921	4.45972e-42	4.2089e-40
GFPT2	427.064	1590.53	1008.8	-1.89494	0.139993	-13.536	9.59124e-42	8.98807e-40
MYO6	4180.98	8232.48	6206.73	-0.977884	0.0724066	-13.5055	1.45205e-41	1.35122e-39
IFIH1	687.031	2006.59	1346.81	-1.54611	0.114518	-13.5011	1.54137e-41	1.42438e-39
LAMA4	4168.5	1781.91	2975.2	1.22591	0.0908224	13.4978	1.61071e-41	1.47818e-39
TOMM22	3317.49	1436.07	2376.78	1.20859	0.0896014	13.4885	1.82661e-41	1.66484e-39
SLC37A3	1771.25	3786.41	2778.83	-1.09619	0.0812982	-13.4835	1.95495e-41	1.7697e-39
TMEM64	2324.17	5381.41	3852.79	-1.21084	0.089837	-13.4782	2.10144e-41	1.88945e-39
VEZT	2916.68	5752.27	4334.48	-0.979738	0.0728076	-13.4565	2.81868e-41	2.51732e-39
B3GNT7	9206.13	4314.31	6760.22	1.09345	0.0814707	13.4214	4.53291e-41	4.0213e-39
ELOVL5	11878.1	21334.4	16606.2	-0.844905	0.0630468	-13.4012	5.94715e-41	5.24098e-39
MSMO1	3728.68	10649.6	7189.15	-1.51356	0.11304	-13.3895	6.9606e-41	6.09373e-39
KLHDC3	2914.08	1167.45	2040.77	1.3204	0.0988313	13.3602	1.03334e-40	8.98732e-39
MPZL1	2552.6	5450.16	4001.38	-1.09423	0.0820032	-13.3437	1.28841e-40	1.11331e-38
LIPA	19414	10656.4	15035.2	0.86541	0.064979	13.3183	1.81165e-40	1.55533e-38
PGPEP1	2097.58	881.303	1489.44	1.25067	0.094072	13.2948	2.48053e-40	2.11593e-38
LPCAT1	7704.23	4054.48	5879.36	0.926129	0.0698465	13.2595	3.97622e-40	3.37017e-38
MAPK6	3068.94	5870.11	4469.52	-0.935859	0.0707442	-13.2288	5.98488e-40	5.04055e-38
ZFP91	3201.27	6180.4	4690.83	-0.94928	0.0717678	-13.2271	6.1192e-40	5.12127e-38
PIK3IP1	200.886	970.533	585.709	-2.27004	0.172342	-13.1717	1.27622e-39	1.06141e-37
SAMD8	2282.98	4757.8	3520.39	-1.05975	0.080582	-13.1511	1.67611e-39	1.38534e-37
SKIL	4183.09	8271.19	6227.14	-0.983733	0.0749863	-13.1188	2.56857e-39	2.10988e-37
HEXB	14934.6	8301.37	11618	0.847317	0.0647936	13.0772	4.44687e-39	3.63034e-37
ITGAV	43914.7	78273.7	61094.2	-0.833838	0.0638865	-13.0519	6.20061e-39	5.03119e-37
ARHGAP29	16386.6	29236.2	22811.4	-0.835306	0.0640136	-13.0489	6.44856e-39	5.20067e-37
UBXN4	4856.85	8749.23	6803.04	-0.849107	0.0651201	-13.0391	7.33291e-39	5.87825e-37
MTR	1764.13	3574.25	2669.19	-1.01892	0.0781834	-13.0324	8.00152e-39	6.37582e-37
ABCF1	5608.36	10103.3	7855.83	-0.849109	0.0652079	-13.0216	9.22714e-39	7.30866e-37
APOE	10215.9	5298.19	7757.06	0.947466	0.0727656	13.0208	9.32019e-39	7.33869e-37
TP53INP2	811.465	2198.31	1504.89	-1.43784	0.110613	-12.9988	1.24232e-38	9.72444e-37
AOX1	1118.11	366.185	742.146	1.61062	0.123915	12.9977	1.26016e-38	9.80644e-37
BSN	565.595	82.822	324.208	2.77151	0.213481	12.9825	1.53837e-38	1.19018e-36
OTUD4	2363.88	5116.78	3740.33	-1.11485	0.0859002	-12.9785	1.62055e-38	1.24651e-36
STX6	1947.79	4267.71	3107.75	-1.13122	0.0873898	-12.9445	2.52377e-38	1.93011e-36
TJP2	3623.18	6929.5	5276.34	-0.935863	0.072344	-12.9363	2.80879e-38	2.1358e-36
TPM2	5652.9	11331.2	8492.04	-1.00299	0.0776399	-12.9185	3.5388e-38	2.67561e-36
TNFAIP3	1015.8	2660.11	1837.95	-1.39007	0.107989	-12.8724	6.43915e-38	4.841e-36
MYO5A	2300.32	4974.53	3637.42	-1.11354	0.0867088	-12.8423	9.50506e-38	7.10583e-36
ANGPTL4	9557.53	20869.3	15213.4	-1.12652	0.0880414	-12.7954	1.74009e-37	1.2936e-35
KCNK3	1617.5	530.979	1074.24	1.60715	0.125612	12.7946	1.75841e-37	1.29995e-35
NXPE3	1823.84	3987.69	2905.76	-1.12906	0.0883046	-12.7859	1.96512e-37	1.44474e-35
JOSD1	1360.87	2917.9	2139.38	-1.10072	0.0867115	-12.694	6.38285e-37	4.66685e-35
RIPK4	3499.12	6606.05	5052.58	-0.916544	0.0723171	-12.674	8.24441e-37	5.99499e-35
ATP2B4	4472.91	9636.85	7054.88	-1.10785	0.0875348	-12.6561	1.03525e-36	7.48701e-35
ARSI	4397.32	2226.7	3312.01	0.981794	0.0776799	12.639	1.28738e-36	9.26012e-35
ITGB4	3876.2	1651.15	2763.67	1.23097	0.0975147	12.6235	1.56774e-36	1.1182e-34
CTBP2	3321.19	6373.45	4847.32	-0.940133	0.0744761	-12.6233	1.57137e-36	1.1182e-34
RMND5A	2180.57	4802.92	3491.75	-1.13865	0.0902148	-12.6215	1.60751e-36	1.13783e-34
ERAP2	2634.09	5362.58	3998.33	-1.02541	0.0813722	-12.6015	2.07091e-36	1.45807e-34
GNAQ	884.451	2018.56	1451.5	-1.19042	0.0946824	-12.5728	2.98076e-36	2.08763e-34
TMEM132A	7172.84	13365.3	10269.1	-0.897962	0.0714236	-12.5723	2.99706e-36	2.08806e-34
NRROS	1924.51	841.964	1383.24	1.19244	0.0948666	12.5696	3.10143e-36	2.14952e-34
CYP26B1	887.566	2240.88	1564.22	-1.33549	0.10627	-12.567	3.20753e-36	2.21153e-34
FAM107B	1498.58	3215.91	2357.25	-1.10064	0.0878297	-12.5315	5.01785e-36	3.44188e-34
HMGCS1	4075.44	8932.6	6504.02	-1.13166	0.0904621	-12.5098	6.6012e-36	4.50473e-34
CENPB	3905.02	7508.03	5706.53	-0.942972	0.0755187	-12.4866	8.83552e-36	5.99454e-34
PRRC2C	8986.31	22765.7	15876	-1.34133	0.107425	-12.4862	8.87446e-36	5.99454e-34
RNF141	4067.03	2028.63	3047.83	1.00332	0.080535	12.4582	1.26246e-35	8.48464e-34
CYB5A	684.404	1670.03	1177.22	-1.28653	0.103311	-12.453	1.34699e-35	9.00724e-34
LIPH	1988.25	4006.96	2997.61	-1.01132	0.0812291	-12.4502	1.39466e-35	9.27938e-34
SNAI1	376.448	1517.62	947.035	-2.01206	0.162119	-12.411	2.27911e-35	1.50886e-33
TACC1	845.594	1908.37	1376.98	-1.17441	0.0946822	-12.4037	2.49608e-35	1.64432e-33
NFKB2	5843.7	10900.2	8371.95	-0.899596	0.0726066	-12.39	2.9604e-35	1.9406e-33
HSDL2	2733.24	1185.75	1959.5	1.2047	0.0973501	12.3749	3.57393e-35	2.33129e-33
SBK3	380.363	54.3328	217.348	2.81006	0.227766	12.3375	5.68795e-35	3.69153e-33
TPM1	18870.6	31917.8	25394.2	-0.758227	0.0614589	-12.3371	5.7147e-35	3.69153e-33
LACC1	307.923	1031.36	669.64	-1.74528	0.141717	-12.3152	7.50326e-35	4.82348e-33
BCL7A	1919.99	833.656	1376.82	1.20294	0.0978112	12.2986	9.21575e-35	5.89586e-33
DHCR24	10477.7	19760.2	15118.9	-0.915269	0.0747766	-12.24	1.89922e-34	1.20923e-32
LMNB2	10553	5970.09	8261.54	0.821706	0.0671692	12.2334	2.06227e-34	1.30679e-32
ARSJ	1366.46	2884.51	2125.48	-1.07861	0.088203	-12.2287	2.18425e-34	1.37753e-32
CNBP	8249.84	15281.5	11765.6	-0.889216	0.0728582	-12.2048	2.93197e-34	1.84036e-32
RELL2	995.286	335.768	665.527	1.56846	0.128538	12.2023	3.02128e-34	1.88752e-32
MRPL37	2666.2	5494.32	4080.26	-1.04278	0.0854618	-12.2017	3.04264e-34	1.89198e-32
G3BP2	12208.2	7134.04	9671.11	0.775129	0.0635463	12.1979	3.19096e-34	1.97498e-32
SYPL1	3362.3	7734.78	5548.54	-1.20155	0.0986344	-12.1818	3.8841e-34	2.39286e-32
CSE1L	17020.5	9973.84	13497.2	0.771065	0.0633219	12.1769	4.12574e-34	2.53001e-32
DUSP3	4740.76	2499.75	3620.26	0.923563	0.0758869	12.1702	4.4773e-34	2.733e-32
CLIC4	11034.8	19499.6	15267.2	-0.821393	0.0675207	-12.1651	4.77131e-34	2.89917e-32
SUDS3	1794.06	3539.7	2666.88	-0.980845	0.0807291	-12.1498	5.74784e-34	3.47666e-32
HAPLN3	879.139	2400.2	1639.67	-1.44761	0.119248	-12.1395	6.51994e-34	3.92583e-32
MCOLN2	430.458	1298.59	864.523	-1.59419	0.131359	-12.1361	6.79648e-34	4.07391e-32
SLC39A9	1619.35	3281.44	2450.39	-1.01964	0.0840369	-12.1332	7.03996e-34	4.20093e-32
PLCG1	3219.5	5938.21	4578.85	-0.883533	0.0729735	-12.1076	9.62866e-34	5.72002e-32
LITAF	2761.09	5219.27	3990.18	-0.918718	0.0759714	-12.0929	1.15091e-33	6.80673e-32
SREK1	5935.26	10122.1	8028.66	-0.770133	0.0636864	-12.0926	1.15603e-33	6.80675e-32
L1CAM	7535.22	13024.1	10279.7	-0.789635	0.0655261	-12.0507	1.92299e-33	1.12728e-31
GEMIN5	1284.08	2609.24	1946.66	-1.02334	0.0849461	-12.0469	2.01275e-33	1.17472e-31
TTC37	4139.52	7736.53	5938.02	-0.902273	0.0749998	-12.0303	2.46145e-33	1.43033e-31
PDE5A	5268.25	2641.88	3955.07	0.995504	0.0829224	12.0052	3.33503e-33	1.92953e-31
POLR2D	2557.23	1194.72	1875.98	1.09742	0.0914269	12.0032	3.41762e-33	1.96876e-31
CENPF	6234.96	11097.4	8666.18	-0.831832	0.0694646	-11.9749	4.80957e-33	2.75866e-31
CHMP7	377.534	1051.51	714.524	-1.47629	0.123362	-11.9671	5.28421e-33	3.01789e-31
FBXO27	41145.2	24539.9	32842.5	0.745603	0.0623424	11.9598	5.76901e-33	3.2807e-31
KIF13A	2480.66	4619.49	3550.08	-0.897191	0.075089	-11.9484	6.62131e-33	3.74935e-31
ANLN	11021.9	18154.7	14588.3	-0.719997	0.0602942	-11.9414	7.19918e-33	4.0593e-31
44810	1058.85	2395.2	1727.02	-1.1772	0.0986311	-11.9354	7.74086e-33	4.34631e-31
GPAA1	3980.27	2072.39	3026.33	0.941812	0.0790741	11.9105	1.04358e-32	5.83487e-31
C12orf75	869.864	1897.41	1383.64	-1.12509	0.094506	-11.9049	1.11545e-32	6.21056e-31
APOL1	426.803	1215.16	820.98	-1.50798	0.126708	-11.9012	1.16664e-32	6.46855e-31
STK38	1595.28	3106.13	2350.7	-0.961596	0.0808014	-11.9007	1.17295e-32	6.47655e-31
TM4SF18	9180.56	4510.02	6845.29	1.02548	0.0862026	11.8962	1.23854e-32	6.81044e-31
TMEM65	1016.73	2244.28	1630.51	-1.14154	0.0960117	-11.8896	1.34094e-32	7.34314e-31
AKIRIN1	11219	6361.91	8790.45	0.81845	0.0689118	11.8768	1.56256e-32	8.52173e-31
DAB2IP	290.313	908.684	599.498	-1.64514	0.138791	-11.8533	2.06823e-32	1.12334e-30
SQSTM1	27410.5	56213.4	41811.9	-1.03621	0.0875355	-11.8376	2.49524e-32	1.34976e-30
TMEM216	854.601	252.338	553.47	1.76184	0.148861	11.8354	2.56054e-32	1.37948e-30
EIF4G1	28709.7	50936.1	39822.9	-0.827206	0.0702407	-11.7767	5.14437e-32	2.76033e-30
SFRP1	9230.68	4970.03	7100.35	0.893024	0.0758642	11.7714	5.48327e-32	2.93036e-30
OBSL1	2164.09	989.369	1576.73	1.129	0.0964863	11.7011	1.25757e-31	6.69378e-30
NAB1	2311.05	4384.57	3347.81	-0.923819	0.0791491	-11.6719	1.7745e-31	9.40766e-30
ITGB3	3959.85	1800.51	2880.18	1.13665	0.0975436	11.6527	2.22183e-31	1.17325e-29
MXRA8	4550.69	1951.17	3250.93	1.22182	0.104873	11.6505	2.28025e-31	1.19934e-29
CREBL2	448.531	1293.56	871.046	-1.52547	0.130995	-11.6453	2.4246e-31	1.27024e-29
HIAT1	1142.92	2354.29	1748.61	-1.04238	0.0895771	-11.6367	2.68164e-31	1.39939e-29
FICD	289.877	965.117	627.497	-1.73526	0.149177	-11.6322	2.8259e-31	1.46891e-29
DTX3L	1983.72	4054.69	3019.21	-1.03134	0.0887158	-11.6252	3.0676e-31	1.58835e-29
THOC2	10969.7	18790.4	14880	-0.776617	0.0670181	-11.5882	4.73176e-31	2.44052e-29
LPCAT2	3641.95	7028.35	5335.15	-0.948405	0.0818945	-11.5808	5.15517e-31	2.64864e-29
SMARCA1	5554.24	9922.21	7738.22	-0.83686	0.0723797	-11.5621	6.41398e-31	3.28272e-29
SMURF1	6705.86	11490.3	9098.07	-0.777131	0.0673849	-11.5327	9.02525e-31	4.60149e-29
DRAM1	1053.23	2166.5	1609.86	-1.03989	0.090391	-11.5043	1.25503e-30	6.3743e-29
TRNP1	6216.5	3376.24	4796.37	0.880549	0.0765503	11.5029	1.27576e-30	6.45498e-29
NEK7	2828.21	5355.7	4091.95	-0.9207	0.0800851	-11.4965	1.37338e-30	6.92257e-29
KLHL5	8142.7	13666.7	10904.7	-0.747016	0.0649822	-11.4957	1.38635e-30	6.96157e-29
UBE4A	2725.9	5514.47	4120.18	-1.01721	0.0885697	-11.4848	1.57238e-30	7.86604e-29
RXRA	733.666	1636.3	1184.98	-1.15789	0.100988	-11.4657	1.962e-30	9.7784e-29
NMD3	1933.92	3886.26	2910.09	-1.00681	0.0878353	-11.4625	2.03518e-30	1.01053e-28
CCL2	25644	47276.2	36460.1	-0.882509	0.0770129	-11.4592	2.11371e-30	1.04562e-28
ARNTL2	4060.18	8686.17	6373.17	-1.09756	0.0957959	-11.4572	2.16279e-30	1.06594e-28
FHOD3	1252.95	3082.79	2167.87	-1.29989	0.11359	-11.4437	2.52904e-30	1.24184e-28
RQCD1	2557.81	4781.61	3669.71	-0.902553	0.0788807	-11.442	2.5788e-30	1.26162e-28
UGDH	6696.9	11323.1	9010	-0.757738	0.0662288	-11.4412	2.60232e-30	1.26638e-28
CD40	614.181	1449.89	1032.04	-1.24031	0.108409	-11.441	2.60756e-30	1.26638e-28
PLIN2	2468.08	1173.24	1820.66	1.0732	0.0938769	11.4319	2.89569e-30	1.4012e-28
TRAF1	1985.3	3965.67	2975.49	-0.998973	0.0873943	-11.4306	2.93913e-30	1.41707e-28
TFPI	7386.7	4216.11	5801.4	0.80897	0.0709321	11.4049	3.95421e-30	1.89959e-28
ROBO1	3288.06	6123.57	4705.82	-0.897538	0.0788644	-11.3808	5.21283e-30	2.49522e-28
SMIM10	1546.26	517.069	1031.67	1.58109	0.139276	11.3522	7.22953e-30	3.44815e-28
TTYH2	184.524	668.227	426.376	-1.85576	0.163772	-11.3314	9.17677e-30	4.36126e-28
ARMC9	7152	3925.44	5538.72	0.865377	0.0765222	11.3088	1.1866e-29	5.61924e-28
PTPN11	5326.23	9889.28	7607.75	-0.892506	0.0790062	-11.2967	1.36297e-29	6.43157e-28
FAM168A	3685.91	6616.81	5151.36	-0.844415	0.0748104	-11.2874	1.51455e-29	7.12161e-28
SH2B3	7140.57	12334.9	9737.74	-0.788714	0.0699836	-11.27	1.84597e-29	8.64941e-28
CLTB	2394.87	5138.88	3766.88	-1.1008	0.0977704	-11.2591	2.0895e-29	9.75613e-28
DFFA	5933.91	3402.55	4668.23	0.802391	0.0713412	11.2472	2.38995e-29	1.11199e-27
RHOQ	1576.65	3069.38	2323.01	-0.960973	0.0854784	-11.2423	2.52752e-29	1.1719e-27
RNF10	3379.16	6048.32	4713.74	-0.839725	0.0747531	-11.2333	2.79793e-29	1.29278e-27
SLC41A2	1214.92	2616.92	1915.92	-1.10805	0.0987155	-11.2247	3.08602e-29	1.42096e-27
SLC25A43	1710.09	3337.57	2523.83	-0.965014	0.0860756	-11.2112	3.59143e-29	1.64797e-27
PRDM4	1462.94	3065.98	2264.46	-1.06851	0.0953217	-11.2095	3.66129e-29	1.67426e-27
LONP1	3868.35	1909.27	2888.81	1.01917	0.0911193	11.185	4.82803e-29	2.20023e-27
CACNA1H	941.029	2218.56	1579.8	-1.23843	0.110804	-11.1767	5.30131e-29	2.40766e-27
NFKBIA	4204.43	9927.42	7065.93	-1.23974	0.110938	-11.175	5.40218e-29	2.44513e-27
GPRC5B	489.462	1401.27	945.363	-1.51897	0.136076	-11.1627	6.20556e-29	2.79924e-27
TSKU	316.644	949.682	633.163	-1.58536	0.142074	-11.1587	6.49577e-29	2.92024e-27
AHSA1	6199.83	3454.84	4827.33	0.843767	0.0756346	11.1558	6.7068e-29	3.00496e-27
DCBLD2	9000.06	5312.22	7156.14	0.760632	0.068215	11.1505	7.11947e-29	3.17916e-27
C12orf49	2220.88	4125.19	3173.04	-0.893692	0.0802078	-11.1422	7.81558e-29	3.47832e-27
OGFRL1	2096.62	3868.27	2982.44	-0.883938	0.0795306	-11.1144	1.06718e-28	4.73365e-27
RAB3B	925.004	2314.52	1619.76	-1.3249	0.119308	-11.1048	1.18874e-28	5.25533e-27
CACNG6	1152.83	433.281	793.054	1.41118	0.127544	11.0643	1.86933e-28	8.23683e-27
COQ2	1434.76	599.954	1017.36	1.25867	0.113796	11.0608	1.94362e-28	8.5359e-27
ASAP2	4611.66	9577.71	7094.68	-1.05483	0.095375	-11.0598	1.96472e-28	8.60017e-27
HLA-B	4007.31	7169.25	5588.28	-0.838743	0.0758505	-11.0578	2.00882e-28	8.7644e-27
PTBP2	1611.17	739.135	1175.15	1.12448	0.101768	11.0495	2.20526e-28	9.59001e-27
TTLL7	1387.93	2678.94	2033.43	-0.949167	0.0859592	-11.0421	2.39446e-28	1.03789e-26
ZNF579	3397.51	1612.83	2505.17	1.07495	0.0974351	11.0324	2.66564e-28	1.15168e-26
KCTD9	716.537	1564.24	1140.39	-1.12595	0.102083	-11.0298	2.74417e-28	1.18177e-26
C1QTNF6	1471.41	506.364	988.886	1.53762	0.139424	11.0284	2.78865e-28	1.19705e-26
BTN2A1	1865.58	3486.4	2675.99	-0.901596	0.0818282	-11.0182	3.12386e-28	1.33663e-26
KRT19	31569.7	18674.5	25122.1	0.757502	0.0689564	10.9852	4.50032e-28	1.91942e-26
SYNE1	247.638	776.436	512.037	-1.64945	0.150264	-10.977	4.93002e-28	2.09597e-26
HID1	189.427	701.288	445.358	-1.88945	0.172169	-10.9744	5.07529e-28	2.15086e-26
LMAN1	6300.67	10273.9	8287.3	-0.705402	0.0643184	-10.9673	5.48609e-28	2.31757e-26
ZC3H13	1911.82	3815.4	2863.61	-0.997592	0.0909927	-10.9634	5.72893e-28	2.4125e-26
PRKAR1A	6587.08	10836	8711.52	-0.717934	0.065489	-10.9627	5.77722e-28	2.42516e-26
USP8	3050.26	5200.84	4125.55	-0.769826	0.0702599	-10.9568	6.16191e-28	2.57851e-26
THNSL2	1262.05	512.349	887.2	1.30082	0.118747	10.9546	6.31895e-28	2.63593e-26
ZNF318	2147.24	3963.2	3055.22	-0.884575	0.0808218	-10.9448	7.04068e-28	2.92782e-26
SPC24	1486.29	678.26	1082.27	1.13224	0.103522	10.9372	7.65313e-28	3.17259e-26
SUMF2	7762.77	4361.51	6062.14	0.831834	0.0760931	10.9318	8.12187e-28	3.35645e-26
ZNF641	650.971	1570.16	1110.56	-1.26926	0.11624	-10.9194	9.31601e-28	3.83802e-26
SPAG1	402.715	1067.12	734.918	-1.40682	0.129246	-10.8848	1.36163e-27	5.59233e-26
LATS2	2201.33	925.171	1563.25	1.24974	0.114854	10.8812	1.41707e-27	5.80213e-26
C11orf1	845.711	274.018	559.865	1.62728	0.149614	10.8766	1.49089e-27	6.08566e-26
ZNF275	694.132	1675.25	1184.69	-1.27276	0.117022	-10.8762	1.49626e-27	6.08889e-26
SYNM	2228.61	3971.83	3100.22	-0.833352	0.076642	-10.8733	1.545e-27	6.26808e-26
MCFD2	8142.94	12982.3	10562.6	-0.672953	0.0620538	-10.8447	2.11395e-27	8.55024e-26
STARD4	1988.97	3927.97	2958.47	-0.981249	0.0905355	-10.8383	2.26697e-27	9.14138e-26
PCGF5	645.521	1447.04	1046.28	-1.16468	0.107498	-10.8344	2.36411e-27	9.50431e-26
CAMK2A	359.975	57.8832	208.929	2.63661	0.243641	10.8217	2.71647e-27	1.0888e-25
WWC2	3956.51	7002.04	5479.27	-0.823962	0.0761788	-10.8162	2.88646e-27	1.15346e-25
POLR2C	2999.65	1558.29	2278.97	0.945227	0.0874291	10.8113	3.04173e-27	1.21187e-25
SCRN1	25995.8	16717.5	21356.7	0.6369	0.0589532	10.8035	3.31367e-27	1.31627e-25
RB1CC1	3052.12	5255.47	4153.8	-0.783914	0.0726604	-10.7887	3.89054e-27	1.54082e-25
S100A10	11259	19572.8	15415.9	-0.797603	0.0741416	-10.7578	5.44352e-27	2.14946e-25
NACC1	2261.33	4168.93	3215.13	-0.882791	0.0820921	-10.7537	5.69501e-27	2.24211e-25
SLCO4A1	10254.4	17133.3	13693.8	-0.740614	0.0688741	-10.7532	5.72703e-27	2.24807e-25
TSPYL5	2306.63	1142.14	1724.39	1.01454	0.0943699	10.7506	5.88525e-27	2.30338e-25
DNAJC10	7587.21	12741.5	10164.4	-0.747667	0.0696509	-10.7345	7.00976e-27	2.73545e-25
HNRNPH1	11173.5	17910.1	14541.8	-0.680731	0.0634325	-10.7316	7.2346e-27	2.81494e-25
SRPK1	5117.35	8542.33	6829.84	-0.739388	0.0689157	-10.7289	7.45009e-27	2.89033e-25
PVRL1	442.846	1168.77	805.809	-1.40229	0.130737	-10.7261	7.67892e-27	2.96974e-25
PTGER4	2421.37	1197.66	1809.52	1.01494	0.0946257	10.7258	7.6994e-27	2.96974e-25
KDELC2	2946.64	5142.57	4044.6	-0.803071	0.0749357	-10.7168	8.48951e-27	3.26503e-25
CREG1	201.888	749.885	475.887	-1.88746	0.176534	-10.6918	1.11211e-26	4.26481e-25
TVP23B	721.428	1736.62	1229.02	-1.26591	0.118597	-10.6741	1.34569e-26	5.14571e-25
TMEM19	1062.06	2364.3	1713.18	-1.15367	0.1082	-10.6624	1.52545e-26	5.81638e-25
DTX3	1962.35	957.96	1460.15	1.03441	0.0970945	10.6536	1.6767e-26	6.3748e-25
LNPEP	4224.42	7731.9	5978.16	-0.872543	0.0819811	-10.6432	1.87527e-26	7.10946e-25
HDAC1	5039.07	8259.24	6649.15	-0.712692	0.0670191	-10.6342	2.06658e-26	7.81251e-25
SIK1	7763.34	4490.27	6126.81	0.789845	0.0743856	10.6183	2.45112e-26	9.23997e-25
ADAMTS7	87.573	488.909	288.241	-2.48137	0.233968	-10.6056	2.80653e-26	1.05498e-24
PGM2	705.995	1481.36	1093.68	-1.06931	0.100926	-10.5949	3.14542e-26	1.17905e-24
SMARCA5	2808.49	4799.5	3803.99	-0.772817	0.0730017	-10.5863	3.45011e-26	1.28962e-24
SLC25A24	3631.52	6161.23	4896.38	-0.762376	0.072048	-10.5815	3.63099e-26	1.35343e-24
ITGA2	61819	102318	82068.7	-0.726974	0.0687714	-10.5709	4.06671e-26	1.51161e-24
PIK3R3	1967.45	3645.46	2806.45	-0.88956	0.0842892	-10.5537	4.88546e-26	1.81089e-24
FAM53C	5204.61	3049.71	4127.16	0.77106	0.073071	10.5522	4.96172e-26	1.83404e-24
HAS3	7080.5	4244.25	5662.37	0.738392	0.0699835	10.5509	5.02935e-26	1.85389e-24
MOK	1066.57	454.416	760.492	1.2305	0.116686	10.5454	5.33543e-26	1.96129e-24
MT1A	2488.78	1201.51	1845.15	1.05099	0.0998094	10.5299	6.28861e-26	2.3053e-24
SLC6A8	4378.66	2493.04	3435.85	0.812876	0.0772924	10.5169	7.22157e-26	2.64004e-24
KIAA0368	4424.43	7354.67	5889.55	-0.733375	0.069768	-10.5116	7.63693e-26	2.78424e-24
TP53INP1	307.494	863	585.247	-1.48774	0.141537	-10.5113	7.66249e-26	2.78592e-24
SDC3	1684.42	3355.12	2519.77	-0.99468	0.0947034	-10.5031	8.35878e-26	3.0308e-24
MORF4L1	11796.9	18562.1	15179.5	-0.653854	0.0622989	-10.4954	9.06634e-26	3.27842e-24
ZFYVE16	3807.11	6490.88	5148.99	-0.769774	0.0733814	-10.4901	9.59759e-26	3.46112e-24
NCOA4	6702.89	11111.6	8907.23	-0.729229	0.0695684	-10.4822	1.04311e-25	3.75154e-24
ANKRD52	12384	6430.91	9407.45	0.945168	0.0902053	10.478	1.09071e-25	3.91216e-24
PRSS23	47141	30025.6	38583.3	0.650805	0.0622422	10.456	1.37543e-25	4.92014e-24
MGAT5	850.322	1826.69	1338.5	-1.10363	0.105554	-10.4556	1.38178e-25	4.92824e-24
CDON	139.294	520.435	329.864	-1.90114	0.181834	-10.4553	1.38511e-25	4.92824e-24
DDX58	2277.82	4465.65	3371.73	-0.970693	0.0929283	-10.4456	1.53465e-25	5.42736e-24
STXBP3	1017.74	2025.94	1521.84	-0.992506	0.0950175	-10.4455	1.53623e-25	5.42736e-24
KDM1B	2724.3	4678.89	3701.59	-0.780655	0.0747366	-10.4454	1.53762e-25	5.42736e-24
PNPO	1718.07	833.098	1275.59	1.04408	0.100002	10.4407	1.61698e-25	5.69235e-24
MEGF9	280.122	833.086	556.604	-1.57389	0.150754	-10.4401	1.62614e-25	5.70952e-24
WIPI2	3776.88	2094.85	2935.86	0.850275	0.0815351	10.4283	1.8409e-25	6.44654e-24
IFNAR2	793.62	1732.49	1263.05	-1.12585	0.107977	-10.4267	1.87236e-25	6.53951e-24
DLG1	2340.05	4425.87	3382.96	-0.920036	0.0882413	-10.4264	1.87946e-25	6.5471e-24
PPP1R11	2446.42	4790.85	3618.63	-0.969899	0.0930807	-10.42	2.00989e-25	6.98318e-24
UPK3B	306.72	51.5137	179.117	2.57367	0.247057	10.4173	2.06649e-25	7.16115e-24
ARHGEF5	676.971	1441	1058.99	-1.09043	0.10475	-10.4098	2.23588e-25	7.72802e-24
PERP	32585.3	18875.7	25730.5	0.787744	0.0757282	10.4023	2.42142e-25	8.34762e-24
KCTD5	7347.14	4256.78	5801.96	0.787469	0.075766	10.3934	2.65625e-25	9.13353e-24
ABCD1	1822.87	3378.02	2600.44	-0.890297	0.0856686	-10.3923	2.68684e-25	9.21488e-24
FBL	116718	71300	94008.8	0.71107	0.0685303	10.376	3.18854e-25	1.09074e-23
PRDX4	2657.79	1049.26	1853.53	1.3411	0.129358	10.3674	3.48898e-25	1.19046e-23
PAPL	8888.92	5362.82	7125.87	0.7291	0.0703399	10.3654	3.56354e-25	1.21279e-23
C10orf118	1348.83	2565.58	1957.21	-0.928379	0.0896204	-10.359	3.80884e-25	1.29297e-23
WNT9A	531.194	1271.19	901.194	-1.25797	0.121493	-10.3542	4.00388e-25	1.35486e-23
CLDN6	279.972	27.9007	153.936	3.32723	0.321346	10.354	4.01153e-25	1.35486e-23
OAS3	3692.2	6872.13	5282.16	-0.896594	0.0866192	-10.351	4.14178e-25	1.39531e-23
IFT27	1519.57	695.261	1107.41	1.12767	0.109548	10.2938	7.51122e-25	2.52403e-23
STK4	4397.53	7272.76	5835.15	-0.726001	0.0705414	-10.2918	7.66952e-25	2.57074e-23
FMNL3	2551.37	4879.24	3715.3	-0.936177	0.0909873	-10.2891	7.89172e-25	2.63857e-23
UHRF2	3092.53	1703.95	2398.24	0.860172	0.0836472	10.2833	8.37759e-25	2.794e-23
ROCK2	3341.75	5826.13	4583.94	-0.802299	0.0780591	-10.2781	8.84627e-25	2.94293e-23
PDLIM5	2248.9	3976.23	3112.57	-0.822225	0.0801198	-10.2624	1.0404e-24	3.45253e-23
CBS	4224.37	2358.12	3291.24	0.841075	0.0819886	10.2584	1.08445e-24	3.58974e-23
PPP2R1B	2985.24	5175.64	4080.44	-0.794082	0.0774572	-10.2519	1.16068e-24	3.83256e-23
EGFR	23751.1	45319.8	34535.5	-0.932255	0.0909483	-10.2504	1.17865e-24	3.88224e-23
ENC1	4249.21	2303.51	3276.36	0.883331	0.0862222	10.2448	1.24859e-24	4.10245e-23
ETV4	415.169	1024.12	719.645	-1.30251	0.127456	-10.2193	1.6253e-24	5.32706e-23
WNK1	9808.06	20990.9	15399.5	-1.09795	0.107498	-10.2138	1.72045e-24	5.62505e-23
FOXRED2	2372.28	995.06	1683.67	1.25312	0.12275	10.2087	1.8122e-24	5.91054e-23
POLA2	4212.6	2387.51	3300.06	0.819418	0.0802973	10.2048	1.88708e-24	6.13971e-23
RAC1	30114.3	18603.9	24359.1	0.694865	0.068219	10.1858	2.29475e-24	7.44785e-23
ITPR2	1714.57	3170.56	2442.57	-0.887729	0.0874491	-10.1514	3.26737e-24	1.05788e-22
EPHA2	16563.6	26243	21403.3	-0.664008	0.0654484	-10.1455	3.46966e-24	1.12065e-22
C1GALT1	2761.21	4680.94	3721.08	-0.761513	0.0750724	-10.1437	3.53428e-24	1.13876e-22
EEA1	1338.05	2647.11	1992.58	-0.98479	0.0971459	-10.1372	3.77669e-24	1.21392e-22
BRWD3	3551.53	6818.02	5184.77	-0.941477	0.0929406	-10.1299	4.07152e-24	1.30554e-22
TAP2	4842.29	7921.15	6381.72	-0.710296	0.0701738	-10.1219	4.41541e-24	1.4124e-22
TRIB3	789.191	1666.93	1228.06	-1.07858	0.106618	-10.1164	4.67475e-24	1.49177e-22
ANO6	12574.3	20156.1	16365.2	-0.68088	0.0673499	-10.1096	5.0096e-24	1.5948e-22
ZNF117	655.621	1499.75	1077.69	-1.19243	0.117958	-10.1089	5.04555e-24	1.60241e-22
ARID3B	4721.39	2564.95	3643.17	0.880099	0.0870763	10.1072	5.13194e-24	1.62597e-22
TRIP11	1917.33	3292.7	2605.01	-0.780143	0.0771993	-10.1056	5.21905e-24	1.64964e-22
44811	13158	20703.2	16930.6	-0.653793	0.0647399	-10.0988	5.59405e-24	1.76398e-22
ARHGEF40	1070.5	2105.4	1587.95	-0.976257	0.0967611	-10.0894	6.15716e-24	1.93696e-22
NIPA1	5282.22	8745.09	7013.65	-0.727588	0.0721427	-10.0854	6.41051e-24	2.0119e-22
DESI2	2855.57	4826.88	3841.23	-0.757378	0.0751275	-10.0812	6.68804e-24	2.09406e-22
LIPG	8901.51	15154.8	12028.1	-0.767522	0.0762252	-10.0691	7.56378e-24	2.3627e-22
USP18	60.9096	305.563	183.236	-2.32466	0.230959	-10.0652	7.87151e-24	2.45307e-22
TMEM158	2683.66	1435.16	2059.41	0.903437	0.0898025	10.0603	8.278e-24	2.57372e-22
RPS6KL1	795.128	281.795	538.461	1.49477	0.148677	10.0538	8.83815e-24	2.74147e-22
TSPAN13	3520.7	6477.24	4998.97	-0.878958	0.0874917	-10.0462	9.54934e-24	2.95519e-22
ME1	1556.31	3150.33	2353.32	-1.0172	0.101365	-10.035	1.07001e-23	3.30361e-22
CDC42BPA	3093.51	5402.59	4248.05	-0.804995	0.0802926	-10.0258	1.17447e-23	3.61775e-22
SDC1	14369.5	8752.77	11561.1	0.715186	0.0713968	10.0171	1.28262e-23	3.94176e-22
PPIL1	701.372	1883.21	1292.29	-1.42366	0.142226	-10.0098	1.38014e-23	4.23168e-22
MFAP3	991.086	2283.15	1637.12	-1.20304	0.120246	-10.0048	1.45122e-23	4.43939e-22
VAMP5	1099.04	471.288	785.164	1.22148	0.122255	9.99125	1.66469e-23	5.08074e-22
TMEM181	5089.81	8574.3	6832.06	-0.752262	0.0753087	-9.98905	1.70208e-23	5.18297e-22
ALS2CL	148.632	654.052	401.342	-2.14069	0.214611	-9.97476	1.96571e-23	5.97209e-22
USP3	1363.53	2538.25	1950.89	-0.897347	0.0900084	-9.96959	2.07076e-23	6.2769e-22
PIK3CD	1614.54	3335.78	2475.16	-1.04744	0.105128	-9.96344	2.20305e-23	6.66272e-22
TMF1	2028.49	3482.86	2755.68	-0.779734	0.0783454	-9.95252	2.45889e-23	7.4196e-22
CALD1	367.636	1034.98	701.306	-1.49387	0.150225	-9.94418	2.67361e-23	8.04925e-22
UNC13B	1347.93	2536.04	1941.98	-0.912757	0.0918337	-9.93923	2.80982e-23	8.44024e-22
VOPP1	4533.65	2670.27	3601.96	0.763847	0.076879	9.9357	2.91134e-23	8.72549e-22
CDIPT	4210.63	2508.97	3359.8	0.746906	0.0751969	9.93268	3.00093e-23	8.97378e-22
KIF3C	1966.11	3427.13	2696.62	-0.802093	0.0807563	-9.93226	3.0136e-23	8.99147e-22
BMP5	831.392	292.092	561.742	1.51057	0.152371	9.91375	3.62783e-23	1.07999e-21
SATB2	1736.77	3176.86	2456.82	-0.872105	0.0880602	-9.9035	4.01942e-23	1.19389e-21
PHTF1	821.65	1694.58	1258.11	-1.0432	0.105441	-9.89369	4.43396e-23	1.31409e-21
NUPR1	1285.31	552.318	918.812	1.2189	0.123237	9.89076	4.56563e-23	1.35011e-21
EIF4A1	30750.2	18545.8	24648	0.729563	0.0738837	9.87448	5.37111e-23	1.58478e-21
SRRM1	5184	10714.7	7949.37	-1.04777	0.10619	-9.86698	5.78834e-23	1.7041e-21
ECI1	1682.23	770.03	1226.13	1.12734	0.114506	9.84522	7.18796e-23	2.11148e-21
HIPK1	1525.52	3354.88	2440.2	-1.13815	0.115641	-9.84216	7.41046e-23	2.17205e-21
TNPO2	6948.11	4145.46	5546.78	0.744807	0.0757042	9.83838	7.69393e-23	2.25018e-21
IQCE	811.015	1801.44	1306.23	-1.15333	0.11725	-9.83644	7.84405e-23	2.28905e-21
PPM1F	2075.39	3784	2929.7	-0.867016	0.0882403	-9.82562	8.73317e-23	2.54294e-21
HEXIM1	2995.49	1617.84	2306.66	0.889017	0.0905636	9.81649	9.56102e-23	2.77792e-21
MAF1	4076.34	2277.21	3176.77	0.839968	0.085582	9.81478	9.72472e-23	2.81932e-21
SCML2	428.051	988.538	708.295	-1.20891	0.123222	-9.81088	1.01085e-22	2.91814e-21
LY6K	392.121	99.2789	245.7	1.98083	0.201901	9.81087	1.01094e-22	2.91814e-21
DSP	722.59	1543.98	1133.29	-1.09732	0.112168	-9.78284	1.33411e-22	3.84263e-21
OSMR	10436	18004.4	14220.2	-0.786933	0.0805268	-9.77231	1.48034e-22	4.25461e-21
SMAD2	2374.6	4102.19	3238.39	-0.788998	0.0808419	-9.75977	1.6754e-22	4.80486e-21
GOLIM4	3328.54	5542.36	4435.45	-0.735619	0.0753944	-9.75694	1.72277e-22	4.93009e-21
TADA3	4997.61	3042.81	4020.21	0.715942	0.0734386	9.74884	1.8658e-22	5.32795e-21
WBSCR22	9033.12	5664.5	7348.81	0.673447	0.0691318	9.74149	2.00601e-22	5.71606e-21
IL32	1073.01	2271.52	1672.26	-1.0832	0.111232	-9.73821	2.07177e-22	5.89082e-21
AP3S1	1587.92	2900.92	2244.42	-0.868798	0.0892759	-9.73161	2.21065e-22	6.2723e-21
DLG5	8948.32	5525.52	7236.92	0.695319	0.0715257	9.72125	2.44758e-22	6.92977e-21
FAM73A	1250.15	2558.66	1904.4	-1.03382	0.10637	-9.71902	2.50177e-22	7.06815e-21
EPB41L5	857.982	1654.68	1256.33	-0.948294	0.0977888	-9.69738	3.09347e-22	8.72137e-21
FIG4	882.325	1795.59	1338.96	-1.02407	0.105622	-9.69565	3.14637e-22	8.85174e-21
EHBP1	3178.49	5270.35	4224.42	-0.729608	0.0752915	-9.69044	3.31094e-22	9.29509e-21
ZC3H12C	1191.38	2268.87	1730.12	-0.930549	0.0960771	-9.68543	3.47732e-22	9.7407e-21
HELZ2	5386.71	2906.16	4146.44	0.890128	0.0919058	9.68523	3.48431e-22	9.7407e-21
SLC26A2	13756.4	23661.6	18709	-0.782448	0.0808122	-9.6823	3.5854e-22	1.00023e-20
DLL1	31.3588	240.177	135.768	-2.93265	0.303105	-9.67537	3.83693e-22	1.06816e-20
USP7	6703.34	10915	8809.17	-0.703593	0.0727232	-9.67494	3.85304e-22	1.0704e-20
KTN1	21719.2	34308.3	28013.8	-0.659584	0.0682465	-9.66473	4.25735e-22	1.18026e-20
RPL26L1	836.483	321.046	578.765	1.38295	0.143096	9.66452	4.26633e-22	1.18029e-20
COL13A1	976.921	411.756	694.338	1.24735	0.129197	9.65464	4.69813e-22	1.29706e-20
TMEM127	4020.66	6993.08	5506.87	-0.798822	0.0827619	-9.65206	4.81802e-22	1.3274e-20
CD164	40350.9	25604.5	32977.7	0.656214	0.0680344	9.64532	5.14497e-22	1.41455e-20
HMGN1	4918.9	8917.46	6918.18	-0.85785	0.0889978	-9.63901	5.47131e-22	1.50117e-20
DNAJC5	4100.44	6985.12	5542.78	-0.768495	0.0797298	-9.63874	5.48546e-22	1.50196e-20
NABP1	9205.4	5598.94	7402.17	0.717158	0.0744354	9.63463	5.70987e-22	1.56019e-20
ADAMTS15	9453.75	5713.62	7583.69	0.72652	0.0754572	9.62824	6.07639e-22	1.65694e-20
MAP4K4	2926.2	5021.95	3974.08	-0.779631	0.0810312	-9.62136	6.49635e-22	1.76783e-20
NSF	2922.63	1664.57	2293.6	0.812418	0.0844647	9.61843	6.6843e-22	1.81527e-20
TSC22D1	3754.76	2216.31	2985.53	0.760548	0.0790849	9.61684	6.78814e-22	1.83971e-20
GNPTAB	3428.38	5847.01	4637.69	-0.770631	0.0801935	-9.60965	7.27976e-22	1.96494e-20
TOB2	1782.92	3072.04	2427.48	-0.785128	0.081809	-9.59709	8.2235e-22	2.21518e-20
TDRD7	973.806	1832.11	1402.96	-0.912077	0.0950925	-9.59148	8.68313e-22	2.33427e-20
TBL1XR1	5409.07	8571.71	6990.39	-0.664177	0.0692497	-9.59105	8.71938e-22	2.33929e-20
GTF2F1	1924.65	3456.02	2690.34	-0.8444	0.0880576	-9.58919	8.87829e-22	2.37713e-20
SPOCK1	4740.42	8294.58	6517.5	-0.807412	0.0842132	-9.58772	9.0051e-22	2.40624e-20
SNCB	454.948	74.7611	264.855	2.60398	0.272847	9.54372	1.37798e-21	3.67471e-20
SELM	706.586	1531.7	1119.14	-1.11714	0.117142	-9.53668	1.47476e-21	3.92492e-20
PHB	14966.7	9092.98	12029.9	0.719055	0.0754038	9.53606	1.48357e-21	3.9405e-20
CDH2	1759.67	3133.75	2446.71	-0.832827	0.0874654	-9.52179	1.70218e-21	4.51214e-20
SNX27	1680.98	3161.71	2421.34	-0.912236	0.0958099	-9.52131	1.71015e-21	4.52424e-20
POLD4	4323.6	2565.82	3444.71	0.753155	0.0791067	9.52075	1.7193e-21	4.53944e-20
PLEK2	2177.93	4027.44	3102.69	-0.887232	0.0932708	-9.51243	1.86263e-21	4.90811e-20
GDAP2	515.611	1194.69	855.152	-1.21358	0.127587	-9.51184	1.87316e-21	4.92612e-20
PARP12	1399.11	2540.1	1969.6	-0.861138	0.0906182	-9.50293	2.04064e-21	5.35598e-20
TRAK1	1521.63	3048.71	2285.17	-1.00355	0.105766	-9.48848	2.34435e-21	6.14099e-20
ADD3	799.363	1600.14	1199.75	-0.999969	0.105444	-9.48346	2.45993e-21	6.43111e-20
OXSR1	1867.97	3184.89	2526.43	-0.769699	0.0812559	-9.47252	2.73166e-21	7.1275e-20
SLC37A1	215.245	631.803	423.524	-1.55622	0.164294	-9.47218	2.74076e-21	7.13723e-20
CYTH1	2174.02	3708.76	2941.39	-0.770514	0.0814362	-9.46156	3.03381e-21	7.88493e-20
THOC5	3234.53	1863.54	2549.03	0.795408	0.0841382	9.45359	3.274e-21	8.49261e-20
USF1	1153.38	2160.42	1656.9	-0.905515	0.095801	-9.45204	3.32281e-21	8.60247e-20
SOWAHC	2852.57	4814.47	3833.52	-0.754943	0.0799053	-9.44798	3.45436e-21	8.92568e-20
LRRC8C	3916.21	6431.43	5173.82	-0.715998	0.0757866	-9.44757	3.468e-21	8.94353e-20
KIF16B	2203.74	3746.81	2975.28	-0.765981	0.0810889	-9.44619	3.51394e-21	9.04449e-20
ASF1B	1738	911.701	1324.85	0.930968	0.0985861	9.4432	3.61574e-21	9.28856e-20
PPP3CA	2347.71	4031.55	3189.63	-0.779766	0.0827655	-9.42139	4.45144e-21	1.14134e-19
SLC2A6	1587.29	2787.62	2187.46	-0.812438	0.0862522	-9.41932	4.53999e-21	1.1618e-19
STX12	2684.08	1497.58	2090.83	0.842291	0.0894816	9.41301	4.82117e-21	1.23139e-19
ELOVL2	11666.3	18040.2	14853.3	-0.628985	0.066829	-9.41186	4.87421e-21	1.24255e-19
SVIL	7930.88	4755.95	6343.41	0.737672	0.0784121	9.40763	5.07439e-21	1.29111e-19
FKBP5	2041.02	1076.13	1558.57	0.923141	0.0983186	9.38928	6.04112e-21	1.53414e-19
HECTD2	431.707	1050.52	741.115	-1.2827	0.136788	-9.37726	6.77086e-21	1.71619e-19
NCLN	3099.35	5298.44	4198.9	-0.773351	0.0824784	-9.3764	6.82643e-21	1.72698e-19
ARHGEF6	739.356	1547.09	1143.23	-1.06568	0.113665	-9.37559	6.87883e-21	1.73694e-19
SNX7	795.317	1608.26	1201.79	-1.016	0.108589	-9.35632	8.25591e-21	2.08071e-19
NOC3L	2424.59	4130.82	3277.7	-0.768354	0.0821622	-9.35167	8.6276e-21	2.17027e-19
STRN	2363.06	4336.25	3349.66	-0.876599	0.0939021	-9.33525	1.00758e-20	2.52978e-19
HSD17B11	1127.62	2119.06	1623.34	-0.910037	0.0975143	-9.33235	1.03553e-20	2.59506e-19
B3GNT2	749.326	1457.4	1103.36	-0.959412	0.102875	-9.32599	1.0995e-20	2.7502e-19
FOXO3	3519.08	5625.68	4572.38	-0.676986	0.0727016	-9.31184	1.25632e-20	3.13656e-19
ARHGAP26	2745.28	4579.19	3662.23	-0.738415	0.0793927	-9.3008	1.39397e-20	3.47369e-19
WBSCR16	1531.57	677.38	1104.47	1.17765	0.126713	9.29382	1.48848e-20	3.70227e-19
REST	1347.33	2418.39	1882.86	-0.844248	0.0908603	-9.29172	1.51821e-20	3.76917e-19
JUN	11471	6684.98	9077.97	0.778992	0.0839128	9.28335	1.64231e-20	4.06969e-19
NAV1	4677.69	9150.19	6913.94	-0.968315	0.104318	-9.28235	1.65779e-20	4.10042e-19
SLFN11	902.823	1858.04	1380.43	-1.04081	0.112312	-9.26713	1.91214e-20	4.72075e-19
PXDN	993.588	422.866	708.227	1.23168	0.132925	9.26599	1.93271e-20	4.7627e-19
GPATCH11	630.947	1308.78	969.862	-1.05178	0.113592	-9.25929	2.05787e-20	5.06114e-19
KIAA1644	128.68	585.605	357.143	-2.19077	0.236607	-9.25911	2.06142e-20	5.06114e-19
ARL10	481.886	150.619	316.252	1.67588	0.18108	9.25492	2.14381e-20	5.25371e-19
SLC25A4	1425.78	732.865	1079.32	0.960663	0.10387	9.2487	2.27243e-20	5.55868e-19
MORC4	521.64	1091.18	806.411	-1.06374	0.115037	-9.24692	2.31058e-20	5.64163e-19
PKIA	353.7	1002.47	678.087	-1.50188	0.16294	-9.21735	3.04532e-20	7.40084e-19
NPM3	574.642	1250.29	912.465	-1.1201	0.121522	-9.21726	3.04776e-20	7.40084e-19
KIAA1598	3260.13	5941.82	4600.98	-0.866526	0.0940655	-9.21194	3.20275e-20	7.76302e-19
PTP4A3	1034.54	434.098	734.319	1.25355	0.136166	9.20598	3.3858e-20	8.19179e-19
ERAP1	4022.65	6385.78	5204.21	-0.666973	0.0724904	-9.20085	3.5513e-20	8.57661e-19
IMPDH2	6037.31	3606.42	4821.86	0.743597	0.080886	9.19314	3.81527e-20	9.19744e-19
TMEM43	2652.64	4424.54	3538.59	-0.737884	0.0802855	-9.19075	3.90111e-20	9.38736e-19
SH3D19	964.655	1916.42	1440.54	-0.991453	0.107963	-9.1833	4.18089e-20	1.00424e-18
RAB11FIP3	815.874	1552.8	1184.34	-0.929336	0.101258	-9.17794	4.39412e-20	1.05356e-18
PELP1	1872.84	3465.67	2669.25	-0.888157	0.0968301	-9.17232	4.62936e-20	1.10797e-18
STAG1	1756.76	3022	2389.38	-0.78311	0.0854247	-9.16726	4.85211e-20	1.15919e-18
TP53I11	1846.83	3571.33	2709.08	-0.951554	0.103815	-9.16588	4.91424e-20	1.17193e-18
SZRD1	8413.5	5500.09	6956.79	0.613238	0.0669371	9.1614	5.12295e-20	1.21952e-18
ZCCHC6	1751.28	3160.69	2455.98	-0.852637	0.0931324	-9.1551	5.4305e-20	1.29042e-18
PODXL	42372.3	26241.8	34307.1	0.691227	0.0755219	9.15267	5.55423e-20	1.31747e-18
PDGFA	1135.07	2132.53	1633.8	-0.910247	0.0996785	-9.13182	6.73551e-20	1.592e-18
TMEM230	3495.05	5645.76	4570.4	-0.691955	0.0757907	-9.12981	6.86176e-20	1.61896e-18
TANC1	1985.26	3478.63	2731.94	-0.80997	0.0887448	-9.12696	7.04482e-20	1.65921e-18
FAM53B	618.727	1233.7	926.212	-0.995725	0.109157	-9.12194	7.37946e-20	1.73496e-18
GPRIN1	2032.76	1065.1	1548.93	0.933032	0.102334	9.11751	7.68685e-20	1.80404e-18
MFI2	728.288	1491.45	1109.87	-1.03504	0.113577	-9.11308	8.00766e-20	1.87602e-18
RNF121	2255.82	4321.9	3288.86	-0.937829	0.102973	-9.10749	8.43101e-20	1.97173e-18
CITED2	4498.29	2259.07	3378.68	0.993779	0.109122	9.10708	8.46282e-20	1.9757e-18
PLEKHG1	103.864	388.131	245.997	-1.89956	0.208734	-9.10041	8.99942e-20	2.09729e-18
GAD1	345.402	832.008	588.705	-1.26729	0.139267	-9.09974	9.0548e-20	2.10651e-18
EFNB1	592.883	1197.16	895.02	-1.01415	0.111454	-9.09932	9.08998e-20	2.111e-18
FCHSD2	1265.59	2193.71	1729.65	-0.793854	0.0873599	-9.08716	1.01655e-19	2.35667e-18
PLEKHJ1	1857.43	929	1393.21	0.999841	0.110036	9.08648	1.02293e-19	2.36734e-18
RUVBL2	5161.15	3216.05	4188.6	0.68268	0.0751508	9.08413	1.04527e-19	2.41483e-18
SMARCD3	482.061	1011.51	746.786	-1.06963	0.117778	-9.08178	1.06818e-19	2.46303e-18
ARHGEF12	11183.4	17800.2	14491.8	-0.670706	0.0738533	-9.08161	1.06984e-19	2.46303e-18
SBF1	1812.09	3338.77	2575.43	-0.881595	0.0970993	-9.07931	1.09262e-19	2.51115e-18
CLDN3	277.839	54.8718	166.356	2.34294	0.258077	9.07846	1.10123e-19	2.52558e-18
GALNT6	276.551	819.041	547.796	-1.56896	0.172825	-9.07831	1.1027e-19	2.52558e-18
C19orf24	3046.95	1718.89	2382.92	0.826163	0.0910485	9.07388	1.14855e-19	2.62607e-18
TNFRSF10B	4271.9	6971.44	5621.67	-0.70651	0.0779943	-9.05848	1.32277e-19	3.01923e-18
ACO2	2215.22	1279.54	1747.38	0.792215	0.0875252	9.05128	1.41303e-19	3.21973e-18
PPP1CB	11093	6527.29	8810.15	0.765183	0.0845579	9.04922	1.43995e-19	3.27545e-18
SPNS1	5563.2	3316.88	4440.04	0.745962	0.0824356	9.04903	1.44248e-19	3.27562e-18
SFMBT2	391.802	862.473	627.138	-1.13827	0.125834	-9.04588	1.4847e-19	3.36575e-18
FAM114A2	551.731	1179.2	865.463	-1.09495	0.121143	-9.0385	1.58836e-19	3.59461e-18
KLF11	993.719	1890.24	1441.98	-0.926888	0.102632	-9.03115	1.69884e-19	3.8381e-18
RPUSD1	2054.66	1121.79	1588.23	0.873471	0.0967581	9.02737	1.75851e-19	3.96618e-18
MRPS15	4662.27	2824.29	3743.28	0.723512	0.0802046	9.02083	1.86674e-19	4.20316e-18
GLCE	2426.34	3895.52	3160.93	-0.683108	0.0757305	-9.02025	1.87657e-19	4.21815e-18
SPRY1	1468.09	777.154	1122.62	0.918356	0.10184	9.01768	1.92114e-19	4.31107e-18
GUK1	2894.57	4982.46	3938.52	-0.783219	0.0868703	-9.01596	1.95159e-19	4.37203e-18
MGAT5B	4441.1	2437.6	3439.35	0.865375	0.0960289	9.01161	2.03053e-19	4.54122e-18
SRRD	422.472	988.197	705.335	-1.22491	0.135977	-9.00824	2.0939e-19	4.67508e-18
NSRP1	1974.48	3420.31	2697.39	-0.793081	0.0881433	-8.99763	2.30636e-19	5.14082e-18
ISG20L2	3379.95	1906.88	2643.42	0.825467	0.0918619	8.98596	2.56496e-19	5.70769e-18
OXLD1	676.802	277.736	477.269	1.28635	0.143263	8.97899	2.73254e-19	6.07044e-18
HABP4	1357.04	699.456	1028.25	0.956396	0.106563	8.97496	2.83455e-19	6.28657e-18
PHF5A	1442.17	685.019	1063.6	1.07471	0.119778	8.97249	2.89878e-19	6.4183e-18
CDC14B	463.735	1066.57	765.151	-1.20102	0.133859	-8.97231	2.9037e-19	6.41852e-18
GBA	8430.09	5086.19	6758.14	0.728926	0.081287	8.96732	3.03816e-19	6.70462e-18
PDE6B	355.69	102.736	229.213	1.79187	0.199905	8.96363	3.1417e-19	6.92161e-18
WDR90	2085.3	1199.96	1642.63	0.797399	0.0889967	8.95987	3.25063e-19	7.14978e-18
XAF1	119.003	425.938	272.471	-1.83678	0.205011	-8.95945	3.26296e-19	7.16506e-18
EFR3B	119.023	451.622	285.322	-1.92809	0.215266	-8.95677	3.34328e-19	7.32933e-18
UQCC1	4650.02	2853.83	3751.92	0.704241	0.0786297	8.95643	3.35363e-19	7.33993e-18
COLGALT1	13823.2	8579.75	11201.5	0.687994	0.076834	8.9543	3.41905e-19	7.47082e-18
MBOAT2	1804.03	3296.87	2550.45	-0.870303	0.0971997	-8.95376	3.43586e-19	7.49523e-18
CXXC5	1596.92	2877.46	2237.19	-0.849512	0.094889	-8.95269	3.46922e-19	7.55562e-18
KLF10	4167.22	6628.79	5398	-0.669837	0.0749163	-8.94113	3.85204e-19	8.37567e-18
CD2AP	4545.45	6980.06	5762.76	-0.619	0.0692841	-8.93423	4.10012e-19	8.90055e-18
ZNF106	3663.97	5920.12	4792.05	-0.692685	0.0775771	-8.92899	4.29927e-19	9.31766e-18
WDFY1	4664.84	7568.65	6116.75	-0.698463	0.0783429	-8.91546	4.85778e-19	1.0511e-17
KRAS	3393.38	5429.73	4411.55	-0.678459	0.0761566	-8.90874	5.16181e-19	1.11326e-17
PPP1R12A	3570.25	5550	4560.13	-0.636653	0.0715961	-8.89228	5.98665e-19	1.28907e-17
ERN1	1109.83	2119.12	1614.48	-0.934358	0.105197	-8.882	6.56678e-19	1.4117e-17
SAMD11	78.1367	348.606	213.371	-2.15923	0.243225	-8.87748	6.83908e-19	1.46786e-17
PIGK	3252.03	1962.69	2607.36	0.72889	0.082177	8.86976	7.33034e-19	1.57077e-17
MMP24	728.327	294.237	511.282	1.30659	0.14733	8.86847	7.41575e-19	1.58652e-17
ARRDC2	692.664	1435.71	1064.19	-1.04972	0.118524	-8.85658	8.2505e-19	1.76227e-17
EBNA1BP2	10258.1	6469.46	8363.76	0.665216	0.0751146	8.85601	8.29308e-19	1.76853e-17
AL117190.2	3090.02	1733.68	2411.85	0.833169	0.0941838	8.8462	9.05465e-19	1.92631e-17
SRF	1780.78	3125.32	2453.05	-0.811974	0.0917888	-8.84611	9.06192e-19	1.92631e-17
WNT7B	3723.29	5840.49	4781.89	-0.649668	0.07348	-8.84143	9.45025e-19	2.00565e-17
ARHGEF10	1297.45	2244.65	1771.05	-0.790288	0.0894067	-8.83925	9.63667e-19	2.04196e-17
CRYBG3	1427.86	2631.83	2029.85	-0.882793	0.0999151	-8.83543	9.97135e-19	2.10952e-17
IRF1	2739.41	5205.41	3972.41	-0.926491	0.104904	-8.83181	1.02995e-18	2.17548e-17
ANKIB1	5035.46	7850.11	6442.78	-0.640831	0.0725945	-8.82754	1.07001e-18	2.25652e-17
PARP2	1845.84	1057.38	1451.61	0.803716	0.0911093	8.82145	1.12991e-18	2.37906e-17
UBE3A	5555.21	3562.18	4558.7	0.641182	0.0726977	8.81984	1.14622e-18	2.4096e-17
ODF2L	3873.6	6036.52	4955.06	-0.639797	0.0725513	-8.81855	1.15946e-18	2.43359e-17
CCL5	252.905	648.932	450.919	-1.36083	0.154394	-8.814	1.20762e-18	2.53067e-17
NR1H3	618.865	232.561	425.713	1.41285	0.160553	8.79988	1.36967e-18	2.86576e-17
TRAF7	5588.51	3634.12	4611.31	0.620721	0.0705402	8.79954	1.37376e-18	2.86981e-17
ERC1	1991.09	3845.01	2918.05	-0.950437	0.108047	-8.79651	1.41135e-18	2.9437e-17
KIF2C	5651.55	3547.32	4599.44	0.672076	0.0764561	8.79035	1.49096e-18	3.10488e-17
NOTCH2	14462.7	23126.2	18794.4	-0.677353	0.0771263	-8.78239	1.6004e-18	3.32759e-17
PRKAR1B	3019.79	1790.21	2405	0.754634	0.0859848	8.77637	1.68843e-18	3.50514e-17
SYT5	383.595	108.833	246.214	1.81594	0.206938	8.77528	1.70474e-18	3.53349e-17
HIP1	2520.61	4718.28	3619.44	-0.905101	0.103157	-8.77397	1.72472e-18	3.56934e-17
PCTP	2011.45	1129.51	1570.48	0.832236	0.0948819	8.77128	1.76641e-18	3.64993e-17
ELOVL6	81.0504	367.994	224.522	-2.17737	0.24828	-8.76981	1.78967e-18	3.69226e-17
EDEM1	3284.52	5717.59	4501.05	-0.799282	0.0912364	-8.76056	1.94275e-18	4.00189e-17
COL4A1	85.2515	366.03	225.641	-2.09793	0.239544	-8.75802	1.98703e-18	4.08047e-17
PDGFB	5288.21	9261.45	7274.83	-0.808293	0.0923084	-8.75644	2.01515e-18	4.13184e-17
CXCL16	70.8726	307.886	189.379	-2.12039	0.242166	-8.75597	2.02363e-18	4.14283e-17
FAHD1	1424.64	755.301	1089.97	0.915916	0.104669	8.75058	2.12254e-18	4.33199e-17
ACSS2	1793.05	3322.79	2557.92	-0.888914	0.101716	-8.73916	2.34857e-18	4.78598e-17
MKRN1	2474.04	4159.88	3316.96	-0.749818	0.0858105	-8.73807	2.37126e-18	4.82482e-17
TRIM66	3463.69	1941.06	2702.37	0.834872	0.0955485	8.73767	2.37961e-18	4.83442e-17
AXL	11872.2	7932.26	9902.24	0.581659	0.0665739	8.73704	2.393e-18	4.85422e-17
UBE2D2	2733.93	4508.45	3621.19	-0.721239	0.0826268	-8.72888	2.57202e-18	5.20943e-17
BIN1	2185.42	3852.03	3018.72	-0.817425	0.0937229	-8.72172	2.74011e-18	5.54143e-17
MDK	4217	2361.68	3289.34	0.836526	0.0959229	8.72081	2.76219e-18	5.5776e-17
RPL11	21235	13976	17605.5	0.603594	0.0692466	8.71658	2.86726e-18	5.781e-17
HLA-F	119.283	378.335	248.809	-1.66647	0.19129	-8.7117	2.99357e-18	6.02654e-17
TMEM109	3111.94	5390.5	4251.22	-0.793048	0.0910378	-8.71119	3.00694e-18	6.04318e-17
DPH2	3760.5	2260.43	3010.47	0.734825	0.0843556	8.71104	3.01092e-18	6.04318e-17
CHCHD3	2500.33	4074.95	3287.64	-0.704114	0.0808838	-8.70525	3.16871e-18	6.3503e-17
FIBP	5666.78	3574.99	4620.88	0.664658	0.0764477	8.69429	3.4902e-18	6.98407e-17
COL6A3	231.711	31.5749	131.643	2.87481	0.330748	8.69184	3.5661e-18	7.12524e-17
TUFT1	2207.42	1183.95	1695.69	0.899451	0.103539	8.68711	3.71791e-18	7.41742e-17
TGFBR1	835.977	1779.39	1307.68	-1.08823	0.125325	-8.68324	3.84658e-18	7.66264e-17
SGTB	704.115	1364.96	1034.54	-0.955323	0.110076	-8.67872	4.00239e-18	7.95447e-17
MRPS34	3132.39	1855.26	2493.82	0.755981	0.0871081	8.67865	4.00503e-18	7.95447e-17
EREG	4592.45	2764.46	3678.45	0.732147	0.0843788	8.67691	4.06671e-18	8.05294e-17
LRP8	4883.21	7913.07	6398.14	-0.696791	0.0803498	-8.67196	4.2474e-18	8.39824e-17
GPATCH4	1309.58	2297.98	1803.78	-0.812166	0.0936591	-8.67152	4.26405e-18	8.41866e-17
WDR54	940.809	429.601	685.205	1.13162	0.130648	8.66164	4.65044e-18	9.15434e-17
ABCC3	6298.82	3807.71	5053.26	0.725904	0.0838187	8.66042	4.70049e-18	9.23921e-17
RBM8A	5324.35	3335.49	4329.92	0.675044	0.0780188	8.65233	5.04597e-18	9.90364e-17
DARS	3083.7	5080.69	4082.19	-0.719825	0.0832259	-8.64905	5.19284e-18	1.01769e-16
IKBKE	266.25	645.092	455.671	-1.27796	0.148	-8.63487	5.87913e-18	1.1488e-16
ZNF638	4477.2	6857.78	5667.49	-0.615034	0.0712305	-8.63441	5.90294e-18	1.15131e-16
KDM5A	1638.39	2678.35	2158.37	-0.709154	0.0821323	-8.63429	5.90925e-18	1.15131e-16
RBBP8	1869.49	3030.8	2450.14	-0.696513	0.0807643	-8.62402	6.46432e-18	1.25761e-16
COL6A1	838.791	1572.96	1205.88	-0.90793	0.105341	-8.61894	6.75758e-18	1.31083e-16
NIPSNAP1	2272.17	1257.99	1765.08	0.853104	0.0989961	8.61755	6.8401e-18	1.32491e-16
SYT1	565.998	1262.94	914.467	-1.1602	0.134668	-8.61529	6.97674e-18	1.34941e-16
44629	453.024	147.955	300.489	1.61375	0.187377	8.61234	7.15848e-18	1.38255e-16
HSD17B1	985.252	473.723	729.487	1.05652	0.122771	8.6056	7.59177e-18	1.46411e-16
FKBP8	6503.63	4308.44	5406.03	0.594168	0.069153	8.59209	8.54048e-18	1.64469e-16
PTPRF	11107.9	6841.29	8974.61	0.699051	0.0813928	8.58861	8.80262e-18	1.69272e-16
TROVE2	2411.39	3869.98	3140.68	-0.682827	0.0795071	-8.58826	8.82964e-18	1.69547e-16
PHF19	3495.06	2105.55	2800.31	0.731132	0.0851669	8.58469	9.10818e-18	1.74643e-16
ZFYVE9	1115.36	1936.02	1525.69	-0.795998	0.0928757	-8.57057	1.02972e-17	1.97157e-16
ACO1	2376.95	3796.58	3086.76	-0.675512	0.0788405	-8.56809	1.05219e-17	2.01172e-16
ELOVL7	81.7526	310.117	195.935	-1.92211	0.224424	-8.56466	1.08391e-17	2.06838e-16
ZBTB41	1336.39	2405.75	1871.07	-0.849317	0.0991665	-8.56456	1.08494e-17	2.06838e-16
MTRF1L	1148.98	1982.3	1565.64	-0.786733	0.0918838	-8.56226	1.10674e-17	2.10693e-16
MLPH	8595.89	5614.01	7104.95	0.614625	0.0718161	8.55831	1.14534e-17	2.17418e-16
MTMR1	2822.52	4337.04	3579.78	-0.61983	0.0726049	-8.53703	1.37721e-17	2.61062e-16
LEPREL1	4120.62	6295.36	5207.99	-0.611229	0.0716192	-8.53443	1.40845e-17	2.66603e-16
WDR34	1819.04	982.639	1400.84	0.888817	0.104206	8.52939	1.47117e-17	2.77868e-16
POLD1	2152.25	1242.53	1697.39	0.792964	0.0929692	8.52932	1.47213e-17	2.77868e-16
PRPF19	6568.06	4299.61	5433.84	0.611203	0.0716644	8.52868	1.48021e-17	2.78997e-16
MCUR1	1655.59	2684.49	2170.04	-0.697492	0.0818162	-8.52511	1.52664e-17	2.87341e-16
CCDC47	2612.04	4412.58	3512.31	-0.756393	0.0887507	-8.52268	1.55909e-17	2.93034e-16
DPH3	2148.77	1229.61	1689.19	0.805596	0.0945987	8.51592	1.6527e-17	3.09753e-16
SH3BGRL	2997.25	5008.31	4002.78	-0.740509	0.0869558	-8.51592	1.6527e-17	3.09753e-16
ERF	4101.54	2515.36	3308.45	0.70525	0.0828315	8.51428	1.67634e-17	3.13743e-16
ATP2B1	4951.95	7625.95	6288.95	-0.622874	0.073263	-8.5019	1.86515e-17	3.4859e-16
THRAP3	6754.13	10650.4	8702.29	-0.657293	0.0773364	-8.49914	1.90999e-17	3.56468e-16
PGM3	2298.33	3979.17	3138.75	-0.791382	0.0931302	-8.49759	1.93565e-17	3.60753e-16
WBP2	4564.63	8184.32	6374.47	-0.842605	0.0991694	-8.49662	1.95189e-17	3.6327e-16
PSKH1	1112.98	566.91	839.946	0.973473	0.114637	8.49179	2.03486e-17	3.78182e-16
RP11-1055B8.7	3640.27	6238.45	4939.36	-0.777655	0.0916154	-8.48825	2.0977e-17	3.88775e-16
RPS6KA2	461.485	1035.97	748.726	-1.16814	0.137623	-8.48798	2.10259e-17	3.89139e-16
PCK2	1246.78	629.887	938.331	0.986003	0.116172	8.48742	2.11267e-17	3.90463e-16
RIOK3	3862.62	6375.17	5118.89	-0.722445	0.0851679	-8.4826	2.20212e-17	4.06429e-16
TAF1	2741.87	4301.43	3521.65	-0.650069	0.0766685	-8.47896	2.27225e-17	4.18793e-16
CSPG4	192.094	551.855	371.974	-1.52222	0.179766	-8.46774	2.5019e-17	4.6048e-16
KCTD2	4062.12	2434.83	3248.48	0.738529	0.0872347	8.466	2.53965e-17	4.66784e-16
IDE	4681.2	7187.99	5934.59	-0.618748	0.0731355	-8.4603	2.66683e-17	4.89483e-16
RTN2	1447.13	660.835	1053.98	1.13151	0.133822	8.45529	2.78395e-17	5.10276e-16
ZW10	1565.72	822.862	1194.29	0.928927	0.109877	8.45428	2.80815e-17	5.14003e-16
RFT1	1297.84	692.219	995.032	0.907104	0.107324	8.45203	2.86284e-17	5.23295e-16
GTF2H3	2006.31	1082.95	1544.63	0.890116	0.105351	8.44904	2.93719e-17	5.36148e-16
KIRREL2	244.718	615.754	430.236	-1.33007	0.157473	-8.44633	3.00604e-17	5.47964e-16
SPRY2	2652.14	1577.08	2114.61	0.749797	0.0887939	8.44424	3.06031e-17	5.57094e-16
CDCA7	2660.71	1611.66	2136.19	0.723065	0.0856351	8.44356	3.07804e-17	5.59556e-16
GCC2	1972.71	3428.34	2700.53	-0.797911	0.0945876	-8.43568	3.2929e-17	5.97799e-16
CLNS1A	4815.37	3088.3	3951.83	0.641081	0.0760067	8.43453	3.32523e-17	6.02844e-16
SPTSSA	2704.2	1612	2158.1	0.746762	0.0885531	8.43293	3.37121e-17	6.10349e-16
SPAST	1276	2155.63	1715.81	-0.756091	0.089811	-8.41869	3.80724e-17	6.88355e-16
SLC39A14	5669.78	8567	7118.39	-0.595419	0.0708168	-8.40787	4.17534e-17	7.53884e-16
ZNF512	1026.34	524.92	775.63	0.967555	0.115333	8.38925	4.89252e-17	8.82179e-16
KANSL3	4013.4	6175.25	5094.32	-0.622028	0.0741518	-8.38858	4.92047e-17	8.86018e-16
DLX2	178.183	618.15	398.166	-1.79629	0.214157	-8.3877	4.95725e-17	8.91434e-16
LYN	2040.43	3332.26	2686.34	-0.708061	0.0845623	-8.37324	5.60542e-17	1.00663e-15
MAPK8IP1	936.535	432.544	684.539	1.11343	0.133117	8.36431	6.047e-17	1.08447e-15
ARHGEF18	3174.05	1765.64	2469.84	0.846171	0.101179	8.36314	6.10731e-17	1.09381e-15
AFF1	1430.55	2817.36	2123.96	-0.979013	0.117073	-8.36242	6.14445e-17	1.09898e-15
MRPL49	5395.87	3502.12	4448.99	0.623873	0.074645	8.35787	6.38633e-17	1.13918e-15
TFAP2C	407.606	133.183	270.395	1.61527	0.193275	8.35736	6.41352e-17	1.1425e-15
IGFBP4	9877.76	6192.64	8035.2	0.673864	0.0807015	8.35009	6.82132e-17	1.21352e-15
LBH	45.1132	294.905	170.009	-2.7065	0.32434	-8.34463	7.14401e-17	1.26923e-15
GLRX5	2019.52	1114.81	1567.17	0.857528	0.102798	8.34185	7.31401e-17	1.2977e-15
PADI2	16861.1	9701.79	13281.4	0.797443	0.0956241	8.33935	7.47008e-17	1.32363e-15
MAP2	1106.68	467.626	787.153	1.24288	0.149069	8.33765	7.57797e-17	1.34096e-15
MRPS12	13055.6	7733.85	10394.7	0.755525	0.0906179	8.33748	7.58882e-17	1.34109e-15
MXRA7	1715.39	2849.5	2282.44	-0.732149	0.0878225	-8.33669	7.63974e-17	1.34714e-15
ZDHHC2	468.405	988.742	728.573	-1.07733	0.129228	-8.33664	7.64325e-17	1.34714e-15
CDK6	3717.07	6062.29	4889.68	-0.706206	0.0848007	-8.32784	8.23324e-17	1.4492e-15
DDX60L	525.171	1111.73	818.452	-1.08427	0.130238	-8.32531	8.41101e-17	1.47854e-15
SLC9A3	708.869	305.21	507.04	1.21465	0.145916	8.32428	8.48455e-17	1.4895e-15
KIAA1161	334.99	764.992	549.991	-1.19118	0.143121	-8.32285	8.58704e-17	1.5055e-15
SLC25A45	720.223	303.264	511.744	1.24791	0.150117	8.31291	9.33868e-17	1.63513e-15
RFC2	2702.78	1519.12	2110.95	0.831741	0.10007	8.31162	9.44067e-17	1.65082e-15
FAM21A	1230.89	2114.11	1672.5	-0.781189	0.0939914	-8.31128	9.46735e-17	1.65331e-15
FYCO1	643.185	1342.47	992.827	-1.06356	0.12804	-8.30643	9.86237e-17	1.72003e-15
DNTTIP1	5509.97	3609.92	4559.94	0.610338	0.0734898	8.30507	9.97578e-17	1.73754e-15
KLHL35	403.489	135.557	269.523	1.57198	0.189322	8.30322	1.01324e-16	1.76251e-15
ARID1A	6471.17	10876.7	8673.93	-0.749422	0.0903571	-8.294	1.095e-16	1.89977e-15
SDCCAG3	4223.63	2768.7	3496.17	0.609346	0.0735031	8.29006	1.13187e-16	1.96116e-15
CELSR3	1846.94	893.292	1370.11	1.04715	0.126326	8.28923	1.1398e-16	1.97234e-15
KRT81	217.632	31.5006	124.566	2.78713	0.336612	8.27995	1.23226e-16	2.12957e-15
LARP4B	2788.33	4476.9	3632.62	-0.683752	0.0825829	-8.27958	1.23614e-16	2.1335e-15
TWF1	7378.62	11432.6	9405.63	-0.631563	0.0763082	-8.27647	1.26879e-16	2.18501e-15
MAPKAPK2	2335.91	3896.09	3116	-0.737629	0.0891241	-8.27643	1.26926e-16	2.18501e-15
PTGR2	722.403	308.599	515.501	1.22731	0.148516	8.26383	1.41066e-16	2.42528e-15
HOMER3	595.491	1291.29	943.391	-1.11626	0.135227	-8.25477	1.52201e-16	2.61333e-15
LAPTM4B	5254.74	8114.85	6684.8	-0.626668	0.0759202	-8.25429	1.52807e-16	2.62036e-15
CDK5RAP2	1931.32	3071.86	2501.59	-0.669392	0.0811055	-8.25335	1.5401e-16	2.6376e-15
BTBD2	2845.54	1698.59	2272.06	0.744556	0.0902779	8.24738	1.61907e-16	2.76928e-15
RNF6	2515.71	3967.31	3241.51	-0.657362	0.0797316	-8.24469	1.65592e-16	2.82866e-15
MRPS18B	3750.03	2379.96	3065	0.656121	0.0796884	8.23357	1.81712e-16	3.10005e-15
PAK1	2961.06	4560.47	3760.76	-0.622882	0.0756956	-8.22877	1.8914e-16	3.21853e-15
FLYWCH2	2157.45	1280.05	1718.75	0.752967	0.0915072	8.2285	1.89568e-16	3.21884e-15
TLK1	2833.8	4483.76	3658.78	-0.662499	0.0805132	-8.22846	1.89642e-16	3.21884e-15
NPTX1	4047.45	6492.85	5270.15	-0.681529	0.0828618	-8.22488	1.95382e-16	3.31203e-15
MAP3K10	15720	10400.6	13060.3	0.595893	0.0724695	8.22267	1.99014e-16	3.36931e-15
HS6ST1	356.015	850.408	603.211	-1.25775	0.153063	-8.21715	2.08392e-16	3.51912e-15
ATAT1	1580.28	782.104	1181.19	1.01404	0.123555	8.2072	2.26406e-16	3.81848e-15
APOC1	487.771	182.956	335.364	1.41494	0.172451	8.2049	2.30792e-16	3.88753e-15
ATP6V1C1	4818.6	7225.92	6022.26	-0.584567	0.0712566	-8.2037	2.33101e-16	3.92147e-15
EID2B	1304.28	657.374	980.825	0.988133	0.120482	8.2015	2.37411e-16	3.98892e-15
STK11IP	676.132	1268.05	972.092	-0.906299	0.1106	-8.19436	2.51926e-16	4.22747e-15
PDGFC	347.671	792.384	570.027	-1.19042	0.145465	-8.1835	2.75707e-16	4.61489e-15
VPS37B	9801.92	6505.58	8153.75	0.591261	0.0722613	8.18226	2.78564e-16	4.65684e-15
KREMEN2	581.997	241.676	411.836	1.26856	0.155202	8.17363	2.99247e-16	4.99008e-15
ABHD4	338.54	754.792	546.666	-1.15869	0.141759	-8.17363	2.99248e-16	4.99008e-15
TMEM198	474.147	176.859	325.503	1.42382	0.174242	8.1715	3.04566e-16	5.07241e-15
LDLRAP1	693.97	1340.13	1017.05	-0.950478	0.116328	-8.17064	3.06761e-16	5.10259e-15
KNTC1	5492.78	3543.45	4518.11	0.632174	0.0773741	8.17035	3.07504e-16	5.10856e-15
ZNF594	437.676	160.762	299.219	1.44353	0.176916	8.15943	3.36618e-16	5.58526e-15
SCG3	136.087	10.558	73.3226	3.68989	0.452573	8.15313	3.54622e-16	5.87666e-15
ATG2A	3223.97	1816.62	2520.29	0.82758	0.101531	8.151	3.60939e-16	5.9739e-15
SH2B1	2976.49	1719.76	2348.13	0.791078	0.0970558	8.15076	3.61658e-16	5.97836e-15
ATP6V1E1	4370.01	6544.73	5457.37	-0.582479	0.0714646	-8.15059	3.62142e-16	5.97894e-15
HGF	887.151	408.441	647.796	1.11999	0.13751	8.14481	3.7988e-16	6.26402e-15
NTN4	2066.75	3370.26	2718.51	-0.704857	0.0865666	-8.14237	3.87626e-16	6.38384e-15
INTS1	12201.3	8032.97	10117.1	0.60291	0.0740664	8.14014	3.94833e-16	6.49449e-15
FAM216A	993.251	499.976	746.613	0.990511	0.121743	8.1361	4.0821e-16	6.70624e-15
FLOT1	6168.73	3955.31	5062.02	0.641273	0.0788503	8.13279	4.19526e-16	6.88364e-15
UGCG	6263.27	4123.14	5193.21	0.603127	0.0742021	8.12816	4.35858e-16	7.14281e-15
AIFM2	1016.42	1941.18	1478.8	-0.933428	0.11485	-8.12739	4.38623e-16	7.17929e-15
PRPSAP1	2886.54	1794.58	2340.56	0.685963	0.0844278	8.12485	4.47934e-16	7.32268e-15
FMR1	3023.45	4585.98	3804.72	-0.600997	0.0739787	-8.12391	4.51394e-16	7.37018e-15
ZCCHC3	1604.68	907.977	1256.33	0.821325	0.101125	8.12184	4.59154e-16	7.4877e-15
SEMA3A	2112.29	3460.6	2786.45	-0.712162	0.0878258	-8.1088	5.11222e-16	8.3266e-15
TRIM46	798.406	325.922	562.164	1.29253	0.159475	8.10491	5.27865e-16	8.58716e-15
SLC16A2	4507.02	7479.54	5993.28	-0.731065	0.0905515	-8.07348	6.83246e-16	1.10742e-14
CEP170B	863.074	1595.09	1229.08	-0.886477	0.10988	-8.06771	7.1629e-16	1.15943e-14
ACOT12	276.408	65.4736	170.941	2.0728	0.257023	8.06465	7.34482e-16	1.18613e-14
KLF12	298.838	702.92	500.879	-1.23651	0.153397	-8.06088	7.57486e-16	1.2218e-14
GUCD1	3258.74	2026.56	2642.65	0.685445	0.0852086	8.04432	8.67281e-16	1.3972e-14
PXN	36638.3	55654.3	46146.3	-0.603188	0.0750357	-8.03869	9.08067e-16	1.46114e-14
SETD7	3137.61	1867.38	2502.5	0.748136	0.0930879	8.03688	9.21569e-16	1.48108e-14
PAX2	903.96	1918.61	1411.28	-1.08616	0.135194	-8.03411	9.42643e-16	1.51312e-14
GCA	207.624	537.524	372.574	-1.36944	0.170458	-8.03389	9.44287e-16	1.51393e-14
PRKAG2	1409.99	2291.94	1850.97	-0.700904	0.0873217	-8.02668	1.00146e-15	1.60174e-14
APOBEC3B	1127.85	556.47	842.163	1.01865	0.126919	8.02597	1.00727e-15	1.60909e-14
CENPV	1275.25	658.972	967.112	0.952375	0.118753	8.0198	1.05915e-15	1.68995e-14
FTL	114409	75685	95047	0.596122	0.0744195	8.0103	1.14433e-15	1.82366e-14
NUAK1	2352.32	3831.83	3092.08	-0.704446	0.087952	-8.00943	1.1524e-15	1.83433e-14
UBL7	3052.31	1833.23	2442.77	0.735815	0.0918712	8.0092	1.15453e-15	1.83553e-14
LAMA5	15040.3	25427.6	20233.9	-0.75771	0.0947655	-7.99564	1.28907e-15	2.04454e-14
PLEKHA8	1258.06	2055.16	1656.61	-0.708673	0.0886394	-7.99501	1.29564e-15	2.05251e-14
THBD	1739.59	896.749	1318.17	0.955681	0.119633	7.98845	1.36647e-15	2.16213e-14
B4GALNT1	1634.42	2916.16	2275.29	-0.836267	0.10469	-7.98805	1.37085e-15	2.16392e-14
NOG	1732.65	825.829	1279.24	1.06951	0.133911	7.98676	1.38535e-15	2.18422e-14
ZBTB5	3800.94	2420.31	3110.62	0.650794	0.0814881	7.98637	1.38966e-15	2.18584e-14
CD99L2	8082.56	5302.83	6692.69	0.608164	0.0761858	7.98264	1.43235e-15	2.24767e-14
FUZ	519.742	203.564	361.653	1.35426	0.169659	7.98228	1.43651e-15	2.25154e-14
LRRK1	2813.52	4905.01	3859.27	-0.802317	0.100527	-7.9811	1.45036e-15	2.27059e-14
FAS	569.713	1085.59	827.65	-0.92901	0.116426	-7.9794	1.47042e-15	2.29658e-14
TAP1	3794.87	6005.02	4899.95	-0.662171	0.0830775	-7.97052	1.58004e-15	2.4649e-14
KIF3A	1384.35	2267.37	1825.86	-0.711785	0.0893572	-7.96561	1.64417e-15	2.56194e-14
ACER3	2192.06	3588.1	2890.08	-0.711671	0.0894214	-7.95862	1.73963e-15	2.70752e-14
CYB5R4	4414.16	2761.9	3588.03	0.676576	0.0851251	7.94802	1.89515e-15	2.94612e-14
RGS19	949.094	436.354	692.724	1.12194	0.141329	7.9385	2.04648e-15	3.17765e-14
GNA13	3310.72	5046.81	4178.76	-0.608513	0.076666	-7.93719	2.06807e-15	3.20588e-14
ZNF768	3859.65	2358.74	3109.19	0.710251	0.0894848	7.93711	2.06948e-15	3.20588e-14
FAM21C	2238.55	3596.37	2917.46	-0.684658	0.0862682	-7.93639	2.08158e-15	3.22088e-14
ELFN1	932.704	1810.51	1371.61	-0.958131	0.120857	-7.92782	2.23032e-15	3.44702e-14
STK10	2412.88	3923.17	3168.02	-0.70195	0.0885543	-7.92678	2.24903e-15	3.4719e-14
NBPF9	1226.75	2093.58	1660.17	-0.771378	0.0973417	-7.92443	2.2919e-15	3.53399e-14
TPSG1	23.3077	144.256	83.7817	-2.62595	0.331753	-7.91537	2.46512e-15	3.78792e-14
SLC41A3	525.191	1096.94	811.067	-1.06292	0.134295	-7.91481	2.4764e-15	3.80087e-14
TNNT1	3201.36	2009.4	2605.38	0.672247	0.0850399	7.90508	2.67756e-15	4.10488e-14
GID8	2393.01	1395.33	1894.17	0.778579	0.0985196	7.90279	2.72737e-15	4.17162e-14
BCL2L2	840.437	1461.09	1150.76	-0.798695	0.10109	-7.90082	2.77064e-15	4.23294e-14
HIVEP2	2978.6	4966.19	3972.4	-0.738065	0.0935004	-7.89371	2.9334e-15	4.47646e-14
CSGALNACT2	3395.28	5358.07	4376.67	-0.657935	0.0834665	-7.88262	3.20597e-15	4.88681e-14
PRPF6	3319.69	5015.2	4167.44	-0.594836	0.0754784	-7.88089	3.25065e-15	4.94924e-14
THBS3	3128.42	1963.72	2546.07	0.671789	0.085268	7.87856	3.31184e-15	5.03664e-14
RAB39A	562.935	180.173	371.554	1.64393	0.208697	7.87713	3.34991e-15	5.08872e-14
KATNB1	707.478	299.633	503.555	1.24001	0.157428	7.87669	3.36174e-15	5.10088e-14
FBXO6	759.581	1418.99	1089.28	-0.903329	0.114689	-7.87633	3.37134e-15	5.10381e-14
STRAP	3026.99	4671.08	3849.03	-0.625448	0.079458	-7.87142	3.50637e-15	5.3022e-14
CCRN4L	769.993	1436.45	1103.22	-0.90099	0.114488	-7.86973	3.55414e-15	5.36832e-14
ABHD12	4257.89	2555.42	3406.66	0.736945	0.0936797	7.86664	3.64281e-15	5.49602e-14
CBY1	872.661	437.011	654.836	0.998779	0.12705	7.86132	3.80115e-15	5.72841e-14
NSFL1C	8561.07	5707.63	7134.35	0.584963	0.0745031	7.85153	4.11006e-15	6.18694e-14
PIGV	1584.01	905.078	1244.55	0.806945	0.102951	7.83815	4.57221e-15	6.87484e-14
C5orf45	1634.58	2709.42	2172	-0.729654	0.0931273	-7.83502	4.68785e-15	7.04078e-14
VPS13D	2042.75	3294.6	2668.68	-0.69028	0.0881452	-7.83116	4.83371e-15	7.25166e-14
DHRS7	866.535	1529.38	1197.96	-0.819239	0.104631	-7.82982	4.88579e-15	7.32154e-14
PTGFRN	99.6496	338.854	219.252	-1.76505	0.225469	-7.82833	4.94405e-15	7.4005e-14
PCMTD1	761.364	1389.9	1075.63	-0.868706	0.110975	-7.82792	4.96005e-15	7.41611e-14
OPHN1	1040.63	1917.15	1478.89	-0.882459	0.112766	-7.82559	5.05295e-15	7.53807e-14
FBXO45	1046.06	1809.91	1427.99	-0.790014	0.101076	-7.816	5.45278e-15	8.12544e-14
SBDS	5019.31	3221.83	4120.57	0.639862	0.0818881	7.81386	5.54626e-15	8.25549e-14
ENAH	6117.14	9448.88	7783.01	-0.627583	0.0803936	-7.80638	5.8853e-15	8.75035e-14
C9orf78	1367.53	761.299	1064.42	0.845441	0.108313	7.80554	5.92476e-15	8.7992e-14
ZNF22	1344.37	739.687	1042.03	0.862199	0.110562	7.79832	6.27389e-15	9.28661e-14
MAPK9	1708.87	2782.36	2245.62	-0.703344	0.0902124	-7.79653	6.36351e-15	9.39891e-14
SYNGAP1	4509.71	2373.02	3441.37	0.925888	0.118757	7.79652	6.36388e-15	9.39891e-14
GGT5	476.234	177.893	327.064	1.42063	0.182467	7.78567	6.93451e-15	1.01852e-13
SCAF8	2000.9	3299.42	2650.16	-0.722403	0.092806	-7.78401	7.02585e-15	1.03079e-13
ASCC1	3959.02	2552.83	3255.92	0.633395	0.0814077	7.78052	7.2225e-15	1.05848e-13
WDR45	1239.18	665.006	952.092	0.897669	0.11545	7.77543	7.51943e-15	1.10078e-13
HK2	2874.49	1664.72	2269.6	0.78832	0.101391	7.77506	7.54124e-15	1.10276e-13
YY1	6258.38	4166.99	5212.69	0.58651	0.0754934	7.76902	7.90976e-15	1.15538e-13
XKR7	168.636	24.7407	96.6886	2.77058	0.356694	7.7674	8.0115e-15	1.16896e-13
PPFIBP2	377.58	762.072	569.826	-1.01226	0.13049	-7.75735	8.67192e-15	1.26231e-13
THOC7	2018.89	1175.99	1597.44	0.780132	0.100581	7.75625	8.74809e-15	1.27086e-13
FASN	27706.4	42371	35038.7	-0.612904	0.0791346	-7.74509	9.55143e-15	1.38454e-13
HINT2	851.591	398.07	624.83	1.09726	0.141801	7.73803	1.00967e-14	1.46199e-13
TFE3	3183.97	4769.07	3976.52	-0.583246	0.0754519	-7.73003	1.07523e-14	1.55353e-13
CTSL	5935.61	3610.44	4773.03	0.717212	0.0928797	7.72194	1.14571e-14	1.65178e-13
NEBL	1041.36	1765.92	1403.64	-0.76247	0.0987942	-7.71775	1.18397e-14	1.70325e-13
YIPF6	3659.68	5742.55	4701.11	-0.649585	0.084213	-7.71359	1.22323e-14	1.75782e-13
MICA	1003.83	1712.67	1358.25	-0.770419	0.0998949	-7.7123	1.23575e-14	1.77199e-13
NFYA	1546.39	2448.36	1997.38	-0.662655	0.0859432	-7.71039	1.25436e-14	1.79674e-13
PRRC2B	8984.52	14548.4	11766.5	-0.695582	0.0904205	-7.69274	1.44015e-14	2.06066e-13
ANAPC13	4230.01	2720.05	3475.03	0.637399	0.0829238	7.68656	1.51149e-14	2.15808e-13
AP3D1	4746.3	7220.84	5983.57	-0.605544	0.078832	-7.68144	1.57307e-14	2.2436e-13
CEBPB	5342.02	3498.17	4420.09	0.610973	0.0795832	7.67716	1.62652e-14	2.31735e-13
ARRB2	353.921	716.402	535.162	-1.0164	0.132497	-7.67106	1.70576e-14	2.42765e-13
LRP4	434.723	940.226	687.475	-1.11514	0.145375	-7.67079	1.70946e-14	2.43032e-13
PRPF4	1310.24	2142.71	1726.47	-0.709763	0.0925456	-7.66934	1.72884e-14	2.45525e-13
USP11	5767.59	3784.7	4776.15	0.607782	0.0793361	7.66086	1.84699e-14	2.62025e-13
NAV2	6578.66	11629.4	9104.02	-0.822255	0.107381	-7.65738	1.89763e-14	2.68922e-13
UBXN1	2992.45	1910.09	2451.27	0.648132	0.0847682	7.64593	2.07438e-14	2.93658e-13
TMEM63B	1837.28	3455.49	2646.39	-0.911853	0.119348	-7.64027	2.1677e-14	3.06217e-13
TMEM167A	4279.14	6848.43	5563.78	-0.678153	0.0888003	-7.63683	2.22627e-14	3.14157e-13
TERF2	2867.83	1844.71	2356.27	0.636566	0.0833574	7.63659	2.23051e-14	3.14421e-13
SLC7A11	1431.24	5423.72	3427.48	-1.92212	0.251801	-7.63347	2.28515e-14	3.21442e-13
EPN1	7468.7	4735.52	6102.11	0.657301	0.0861285	7.63163	2.31806e-14	3.25727e-13
FBXO42	2268.54	1440.16	1854.35	0.655668	0.0860097	7.62319	2.4748e-14	3.4702e-13
C6orf47	1343.33	756.75	1050.04	0.828311	0.108661	7.62291	2.48021e-14	3.47413e-13
ALDH1A3	7201.96	10771.2	8986.6	-0.580654	0.0761886	-7.62128	2.51177e-14	3.51241e-13
RTKN	2057.48	3126.23	2591.85	-0.60354	0.079192	-7.62122	2.51282e-14	3.51241e-13
DDX60	429.508	925.586	677.547	-1.10825	0.145442	-7.6199	2.53864e-14	3.54428e-13
CUL5	3334.95	5111.76	4223.35	-0.616107	0.0808562	-7.61979	2.54095e-14	3.54428e-13
GPAM	1399.26	808.872	1104.06	0.791239	0.103909	7.61477	2.64171e-14	3.68097e-13
C1QTNF1	54.1137	231.942	143.028	-2.10243	0.276153	-7.61328	2.67224e-14	3.71927e-13
SEMA4F	462.681	921.731	692.206	-0.995917	0.130815	-7.61316	2.67479e-14	3.71927e-13
BCL9	815.346	1539.86	1177.6	-0.919005	0.120808	-7.60713	2.80256e-14	3.89287e-13
TM7SF3	2644.52	4038.31	3341.42	-0.610394	0.0802803	-7.60329	2.887e-14	4.00181e-13
PSD	252.951	56.607	154.779	2.15615	0.283588	7.60313	2.89051e-14	4.0025e-13
TMEM164	3991.49	2529.85	3260.67	0.657546	0.0865258	7.59942	2.97461e-14	4.11468e-13
TRIM65	3304.9	2135.74	2720.32	0.629772	0.0829982	7.58778	3.25438e-14	4.49232e-13
CDC42EP1	3734.25	1981.05	2857.65	0.914447	0.120543	7.58606	3.29787e-14	4.54764e-13
LOX	426.452	149.473	287.962	1.5134	0.199528	7.58492	3.32692e-14	4.58296e-13
TMEM167B	679.351	1226.45	952.899	-0.850852	0.112241	-7.58055	3.44083e-14	4.73496e-13
SLFN12	1126.6	2085.83	1606.21	-0.889554	0.117432	-7.57508	3.58914e-14	4.93395e-13
SAMD9	1094.45	1975.69	1535.07	-0.852851	0.112604	-7.57392	3.62121e-14	4.97291e-13
TGFB2	4533.78	2517.38	3525.58	0.848612	0.112114	7.56916	3.75653e-14	5.15341e-13
TBC1D1	921.26	1567.2	1244.23	-0.765818	0.10128	-7.56137	3.98851e-14	5.46603e-13
C1orf27	959.356	1771.28	1365.32	-0.884305	0.116966	-7.56037	4.0193e-14	5.50255e-13
POC1A	1139	657.881	898.441	0.791765	0.104728	7.56019	4.02469e-14	5.50427e-13
FTH1	12457	19556.7	16006.8	-0.650704	0.0861005	-7.55749	4.10926e-14	5.61416e-13
BCKDHB	1001.3	538.619	769.96	0.894685	0.11844	7.55389	4.22462e-14	5.76582e-13
NBPF3	461.42	862.219	661.82	-0.902053	0.119447	-7.5519	4.28969e-14	5.84267e-13
FBXW7	1379.31	777.674	1078.49	0.826606	0.109559	7.54483	4.52891e-14	6.16218e-13
MOSPD2	499.913	946.461	723.187	-0.921175	0.122103	-7.54425	4.54903e-14	6.18324e-13
TRAPPC12	2331.66	1495.59	1913.62	0.640492	0.0849179	7.54249	4.61084e-14	6.26086e-13
FRK	327.075	700.299	513.687	-1.1004	0.145935	-7.54032	4.68828e-14	6.35953e-13
RASGRP3	518.876	1011.98	765.427	-0.964556	0.128006	-7.53523	4.87464e-14	6.60559e-13
PGM2L1	3142.43	5031.76	4087.1	-0.679102	0.0901449	-7.53344	4.94194e-14	6.68317e-13
DGKE	2475.98	1569.28	2022.63	0.657496	0.0873042	7.53109	5.03202e-14	6.79808e-13
CCDC6	2297.13	3492.11	2894.62	-0.604332	0.0802472	-7.53088	5.04014e-14	6.80215e-13
UBALD2	2185.96	1148.25	1667.11	0.92907	0.123386	7.52978	5.08244e-14	6.85228e-13
RTCA	1336.78	2212.88	1774.83	-0.726046	0.0964261	-7.52956	5.09121e-14	6.85716e-13
DDX26B	2322.88	3602.98	2962.93	-0.633049	0.0840924	-7.52801	5.15195e-14	6.92632e-13
IWS1	2935.39	4543.36	3739.37	-0.630305	0.0837282	-7.52798	5.15297e-14	6.92632e-13
EIF2B2	615.105	1164.84	889.971	-0.9225	0.122581	-7.52567	5.24512e-14	7.04306e-13
PRTG	2026.89	1051.03	1538.96	0.946468	0.125816	7.52265	5.36779e-14	7.19327e-13
NDRG4	1463.96	800.352	1132.16	0.870518	0.115743	7.52114	5.43026e-14	7.26967e-13
PANX1	3863.08	5861.43	4862.25	-0.601452	0.0800013	-7.51802	5.56104e-14	7.4298e-13
PLEKHG3	1943.81	3007.06	2475.44	-0.630023	0.0838051	-7.51772	5.57418e-14	7.43988e-13
BCOR	2636.1	4504.53	3570.31	-0.773521	0.102919	-7.51582	5.6555e-14	7.54085e-13
CACNG8	4169.71	6520.39	5345.05	-0.645418	0.085948	-7.50941	5.93963e-14	7.91177e-13
NGFRAP1	1785.23	952.88	1369.05	0.905916	0.120785	7.50024	6.36991e-14	8.45952e-13
C22orf29	2729.81	1744.84	2237.32	0.645572	0.0860796	7.49971	6.39569e-14	8.48529e-13
PANK3	7753.04	11731	9742	-0.59764	0.0797058	-7.49807	6.47644e-14	8.58387e-13
ZNF24	3666.28	5532.6	4599.44	-0.59379	0.0792193	-7.49552	6.60367e-14	8.74378e-13
HSPB1	17232.3	10397.1	13814.7	0.728919	0.097319	7.49	6.88751e-14	9.1015e-13
SEC13	3142.39	2077.08	2609.74	0.5971	0.0797485	7.4873	7.03075e-14	9.28157e-13
SEC24D	2218	3508.65	2863.33	-0.662385	0.0884705	-7.48707	7.04284e-14	9.28832e-13
TMEM62	814.574	1421.24	1117.91	-0.801636	0.107111	-7.48418	7.19947e-14	9.48547e-13
RASSF8	3089.46	4755.53	3922.49	-0.622871	0.0832807	-7.47918	7.47901e-14	9.81491e-13
MRPL11	4026.72	2608.67	3317.69	0.626698	0.0838093	7.47766	7.56563e-14	9.91881e-13
FLNC	2545.94	1503.67	2024.81	0.759162	0.101548	7.4759	7.66795e-14	1.00431e-12
MXD1	2183.18	3656.54	2919.86	-0.744241	0.0995675	-7.47474	7.73558e-14	1.01217e-12
CTF1	300.178	94.6504	197.414	1.66374	0.222638	7.47283	7.84866e-14	1.02595e-12
SCAND1	1354.47	795.426	1074.95	0.767627	0.102733	7.47203	7.89649e-14	1.03119e-12
MBOAT1	604.187	1174.12	889.151	-0.956566	0.128041	-7.47078	7.97205e-14	1.04004e-12
OSBPL3	807.023	1446.82	1126.92	-0.84333	0.112897	-7.46988	8.02652e-14	1.04612e-12
SLC4A11	1292.91	2282.04	1787.48	-0.819717	0.109829	-7.46357	8.42103e-14	1.09646e-12
ZC3H7A	2379.62	3685.01	3032.31	-0.631124	0.0845952	-7.46052	8.61829e-14	1.12105e-12
SUV420H1	1714.93	2650.46	2182.69	-0.627993	0.0841778	-7.46032	8.63153e-14	1.12168e-12
NUDT22	2421.58	1425.78	1923.68	0.764917	0.10258	7.45676	8.86782e-14	1.15126e-12
MRPL15	5192.41	3159.32	4175.86	0.716859	0.096194	7.45222	9.178e-14	1.19037e-12
E2F1	1664.1	982.694	1323.4	0.76068	0.102125	7.44851	9.43989e-14	1.22314e-12
INTS5	1436.82	852.993	1144.91	0.752792	0.101076	7.44775	9.49453e-14	1.22902e-12
CCM2	4602.22	2968.81	3785.52	0.632518	0.0849388	7.44674	9.5673e-14	1.23724e-12
VPS25	1703.77	1009.38	1356.57	0.755863	0.101643	7.43644	1.03436e-13	1.33374e-12
NLN	2482.17	3733.74	3107.95	-0.589122	0.079334	-7.42585	1.12057e-13	1.44211e-12
MAP3K12	2643.7	1667.38	2155.54	0.664991	0.0895914	7.42249	1.1494e-13	1.47779e-12
MEAF6	3500.84	2292.36	2896.6	0.610882	0.0823261	7.42026	1.16888e-13	1.50138e-12
NCOA2	1615.38	2695.17	2155.28	-0.739281	0.0996415	-7.4194	1.17649e-13	1.50969e-12
PCGF3	1701.88	2652.75	2177.31	-0.640915	0.0864315	-7.41529	1.21359e-13	1.55581e-12
RNF138	465.777	925.482	695.629	-0.989894	0.13351	-7.4144	1.22173e-13	1.56473e-12
DPH1	246.396	541.6	393.998	-1.13551	0.153187	-7.41258	1.2387e-13	1.58477e-12
RAVER2	509.16	929.855	719.508	-0.869221	0.117265	-7.41246	1.23976e-13	1.58477e-12
NOSIP	1435.15	827.045	1131.1	0.795462	0.107444	7.4035	1.32639e-13	1.69226e-12
PLEC	34864.1	52200.9	43532.5	-0.582402	0.0787071	-7.39961	1.36588e-13	1.74097e-12
APOOL	260.586	563.868	412.227	-1.1118	0.150347	-7.39493	1.41485e-13	1.80167e-12
TNK2	1489.68	2379.37	1934.53	-0.675687	0.0913903	-7.39342	1.43103e-13	1.82052e-12
PDE10A	3497	5253.33	4375.17	-0.58754	0.0794993	-7.3905	1.4628e-13	1.85916e-12
GSTO2	694.699	338.235	516.467	1.03874	0.140559	7.39008	1.46736e-13	1.86318e-12
CHST11	1302.57	2379.42	1840.99	-0.870269	0.11778	-7.38892	1.48027e-13	1.87779e-12
TOR4A	3674.78	2363.61	3019.2	0.636894	0.0862025	7.38835	1.48663e-13	1.88405e-12
BLOC1S6	4835.58	3191.24	4013.41	0.59963	0.0812042	7.38422	1.53348e-13	1.93863e-12
ABHD14B	2480.87	1579.43	2030.15	0.651787	0.0883025	7.3813	1.56747e-13	1.97897e-12
OXR1	625.329	1138.1	881.716	-0.863109	0.116969	-7.37898	1.59512e-13	2.01007e-12
HGSNAT	863.646	1619.43	1241.54	-0.907526	0.122995	-7.37858	1.59981e-13	2.01406e-12
GAA	1430.38	753.163	1091.77	0.924699	0.125544	7.36552	1.76458e-13	2.2194e-12
AK3	603.016	1095.02	849.018	-0.859875	0.116752	-7.36498	1.77176e-13	2.22492e-12
TACO1	284.642	589.409	437.025	-1.05079	0.142678	-7.36481	1.77398e-13	2.22492e-12
FGFRL1	3378.58	2062.07	2720.33	0.712366	0.096755	7.36257	1.80399e-13	2.26042e-12
GDAP1	957.782	525.85	741.816	0.865538	0.117584	7.361	1.82534e-13	2.28502e-12
NDC1	2304.65	3503.24	2903.94	-0.603758	0.0820296	-7.36025	1.83571e-13	2.29584e-12
INTS8	2253.88	3404.23	2829.05	-0.59526	0.0808864	-7.35921	1.85004e-13	2.3116e-12
CADM1	751.069	1308.03	1029.55	-0.800975	0.108852	-7.35841	1.86112e-13	2.32326e-12
ZDHHC21	407.346	833.985	620.665	-1.0327	0.140383	-7.35625	1.89146e-13	2.35892e-12
SLC4A3	499.314	944.03	721.672	-0.918682	0.124901	-7.3553	1.90499e-13	2.37357e-12
RAB27B	3414.91	2197.15	2806.03	0.635822	0.0864679	7.35328	1.93399e-13	2.40745e-12
SMARCE1	874.657	1497.18	1185.92	-0.776305	0.10558	-7.35279	1.94105e-13	2.41398e-12
RHOU	851.265	1583.05	1217.16	-0.894859	0.121717	-7.35198	1.95293e-13	2.42649e-12
TNKS	698.51	1233.02	965.765	-0.819871	0.111529	-7.35118	1.9647e-13	2.43883e-12
SH3BP2	3614.81	5541.11	4577.96	-0.61677	0.0839295	-7.34867	2.0019e-13	2.48269e-12
STARD7	5092.22	7820.42	6456.32	-0.618773	0.0842092	-7.34805	2.01118e-13	2.49188e-12
CRABP2	3576.95	5834.71	4705.83	-0.705908	0.0961325	-7.34308	2.08741e-13	2.58392e-12
DUSP7	1007.84	1807.67	1407.76	-0.844211	0.115074	-7.33623	2.1969e-13	2.71692e-12
GCNT2	2012.09	3072.34	2542.22	-0.610154	0.0832954	-7.32519	2.38569e-13	2.94767e-12
DHTKD1	1580.39	946.727	1263.56	0.739403	0.100955	7.3241	2.40511e-13	2.9689e-12
GABBR1	427.791	850.601	639.196	-0.992939	0.135627	-7.32113	2.45896e-13	3.02976e-12
ITFG3	5487.37	3601.29	4544.33	0.607593	0.0830781	7.31351	2.60249e-13	3.20364e-12
SUV39H2	997.179	550.07	773.625	0.858268	0.117511	7.3037	2.7997e-13	3.44004e-12
DDX19A	2392.29	1550.81	1971.55	0.625302	0.0856212	7.30312	2.81171e-13	3.45161e-12
GRPEL2	2123.04	1336.5	1729.77	0.667062	0.0913435	7.30278	2.81874e-13	3.45704e-12
INO80D	1891.87	3343.51	2617.69	-0.822561	0.112644	-7.30229	2.82902e-13	3.46647e-12
DUSP9	189.382	527.554	358.468	-1.47849	0.202479	-7.30195	2.83628e-13	3.47217e-12
CMTM6	3675.55	5811.34	4743.44	-0.660556	0.090491	-7.29968	2.88443e-13	3.52786e-12
B3GALNT1	1127.09	1893.93	1510.51	-0.748267	0.102572	-7.29507	2.98496e-13	3.64746e-12
PLCE1	2678.9	4490.23	3584.57	-0.745707	0.102236	-7.29396	3.00979e-13	3.67106e-12
MESDC2	2358.57	1505.33	1931.95	0.647986	0.0888543	7.29267	3.03866e-13	3.70288e-12
NHLRC2	2557.9	4146.49	3352.19	-0.697505	0.0956539	-7.29197	3.05462e-13	3.71892e-12
TTC13	2390.43	1506.98	1948.7	0.665031	0.0912446	7.28845	3.13552e-13	3.81393e-12
DSEL	1118.74	1899.25	1508.99	-0.763332	0.104745	-7.28754	3.1566e-13	3.83606e-12
TAF10	5775.38	3725.44	4750.41	0.632638	0.0868228	7.28654	3.18013e-13	3.86113e-12
RMI2	577.517	249.916	413.716	1.21075	0.1663	7.28051	3.32567e-13	4.03049e-12
CCHCR1	1327.93	755.531	1041.73	0.813121	0.111713	7.27863	3.37234e-13	4.08332e-12
IGSF8	601.708	1119.94	860.825	-0.896362	0.1232	-7.27569	3.44664e-13	4.1695e-12
PFKL	3154.89	2004.4	2579.65	0.655073	0.0900683	7.27307	3.51412e-13	4.24727e-12
TULP4	1846.32	2984.67	2415.49	-0.693886	0.0954076	-7.27286	3.51952e-13	4.24993e-12
TCEB3	2200.01	3313.12	2756.56	-0.590946	0.0812853	-7.27002	3.59428e-13	4.33627e-12
PKMYT1	1612.56	999.988	1306.28	0.689044	0.0950013	7.253	4.07648e-13	4.90468e-12
EBI3	646.132	1162.3	904.218	-0.846676	0.11697	-7.23839	4.54048e-13	5.44816e-12
FAM32A	1779.39	1090.13	1434.76	0.707472	0.0977622	7.23666	4.59866e-13	5.51301e-12
AKR1E2	155.688	27.4854	91.5868	2.50507	0.346367	7.23243	4.74434e-13	5.68253e-12
CES1	1036.09	1723.7	1379.9	-0.733882	0.101527	-7.22844	4.88559e-13	5.84646e-12
LONRF2	4546.24	2734.1	3640.17	0.73315	0.101429	7.22821	4.89392e-13	5.85115e-12
RFX3	654.716	313.153	483.935	1.06327	0.147122	7.22711	4.93399e-13	5.89377e-12
ZKSCAN2	1156.28	672.528	914.405	0.782	0.10834	7.21802	5.27506e-13	6.2899e-12
ORAI3	1196.49	664.237	930.364	0.849164	0.117669	7.21653	5.33298e-13	6.35327e-12
PDE8A	3459.6	2292.33	2875.96	0.593904	0.0823067	7.21574	5.36398e-13	6.38448e-12
VASN	456.133	962.476	709.304	-1.07562	0.149098	-7.21418	5.42595e-13	6.45246e-12
FAM174B	443.406	852.69	648.048	-0.943294	0.130799	-7.2118	5.52159e-13	6.56034e-12
PFN2	7115.58	10725	8920.31	-0.591698	0.0820889	-7.20801	5.67737e-13	6.73941e-12
TBCEL	1010.8	1626.17	1318.49	-0.685619	0.095253	-7.19788	6.11563e-13	7.253e-12
CD68	11962.1	6901.84	9431.95	0.793365	0.110291	7.19341	6.31924e-13	7.47468e-12
IL15RA	287.737	620.121	453.929	-1.10921	0.15421	-7.19284	6.34596e-13	7.49962e-12
SLC35G1	580.494	1108.99	844.741	-0.935772	0.130103	-7.19253	6.35996e-13	7.50949e-12
ITGA10	489.157	215.125	352.141	1.18693	0.165055	7.19113	6.42588e-13	7.58061e-12
THOP1	2730.11	1822.77	2276.44	0.582863	0.0811305	7.18426	6.75722e-13	7.95737e-12
ORC3	1593.11	2529.15	2061.13	-0.666841	0.092844	-7.18238	6.85097e-13	8.06064e-12
TTLL12	2421.08	1516.2	1968.64	0.674873	0.094049	7.17576	7.19076e-13	8.44549e-12
CTSV	1068.4	580.078	824.241	0.881922	0.122921	7.1747	7.24664e-13	8.50362e-12
FGD6	3206.93	5191.07	4199	-0.695463	0.0969399	-7.17417	7.27455e-13	8.52885e-12
SYAP1	1154.18	1835.89	1495.04	-0.669154	0.0933016	-7.17194	7.39399e-13	8.65363e-12
JAKMIP3	42.5637	209.897	126.23	-2.31412	0.322736	-7.17033	7.48149e-13	8.74835e-12
THEM6	1436.9	864.964	1150.93	0.732639	0.102228	7.16671	7.68241e-13	8.97026e-12
AGL	797.88	1353.35	1075.62	-0.761848	0.106304	-7.16666	7.68475e-13	8.97026e-12
SH3RF1	897.191	1546.32	1221.76	-0.78621	0.109772	-7.16221	7.93842e-13	9.25013e-12
STOX2	137.225	385.566	261.395	-1.49318	0.208524	-7.16073	8.02463e-13	9.34241e-12
RPL39	14301.2	8467.92	11384.5	0.756169	0.105647	7.15749	8.21682e-13	9.5578e-12
HSPA12A	52.9302	228.156	140.543	-2.10234	0.294041	-7.1498	8.69026e-13	1.00909e-11
EFTUD1	1416.11	2186.18	1801.15	-0.626224	0.0875883	-7.14963	8.70112e-13	1.00947e-11
NDUFB8	392.505	902.025	647.265	-1.19827	0.167736	-7.14376	9.08132e-13	1.05026e-11
PDZD4	209.054	494.654	351.854	-1.24079	0.17369	-7.14371	9.08433e-13	1.05026e-11
NACAD	503.08	217.331	360.205	1.21147	0.169762	7.13629	9.58838e-13	1.10757e-11
KLC2	2336.83	3868.46	3102.64	-0.727611	0.102025	-7.13168	9.91533e-13	1.1436e-11
LPIN3	997.399	1724.57	1360.99	-0.790677	0.110869	-7.13165	9.91747e-13	1.1436e-11
BRCC3	1372.09	2171.3	1771.69	-0.661415	0.0927667	-7.12987	1.00462e-12	1.15647e-11
ADCY6	772.439	1321.72	1047.08	-0.773795	0.108552	-7.12833	1.01593e-12	1.16845e-11
FAM132A	299.736	101.652	200.694	1.55787	0.218604	7.12646	1.02981e-12	1.18339e-11
VPS13C	4603.47	7188.18	5895.83	-0.643351	0.0904129	-7.1157	1.11347e-12	1.27777e-11
VRK2	1155.5	1841.76	1498.63	-0.673036	0.0946122	-7.11363	1.13031e-12	1.29523e-11
FAM21B	726.383	1221.04	973.71	-0.748967	0.105298	-7.11285	1.13667e-12	1.30057e-11
CHST3	1751.41	2724.25	2237.83	-0.637941	0.0896999	-7.11195	1.14413e-12	1.30798e-11
PLEKHA3	901.899	1600.99	1251.45	-0.828043	0.116555	-7.10429	1.20939e-12	1.38141e-11
GPSM3	461.394	166.004	313.699	1.47365	0.20752	7.10124	1.23646e-12	1.41111e-11
CCP110	3811.43	2519.98	3165.71	0.596474	0.0840044	7.1005	1.24303e-12	1.41739e-11
UBA7	299.176	676.469	487.822	-1.18009	0.166206	-7.10014	1.24631e-12	1.41992e-11
RASL11A	619.118	327.435	473.276	0.919663	0.129592	7.09658	1.27881e-12	1.4557e-11
DOCK10	971.47	1690.68	1331.07	-0.800786	0.112944	-7.09011	1.34006e-12	1.51893e-11
METTL21A	1081.72	542.17	811.942	0.997142	0.140946	7.07462	1.4986e-12	1.69719e-11
LDB1	5341.13	3275.09	4308.11	0.705368	0.0997807	7.06918	1.55848e-12	1.76349e-11
BHLHE40	7595.56	11379.1	9487.31	-0.583246	0.0825577	-7.0647	1.60958e-12	1.81823e-11
MTF1	2634.76	1673.77	2154.27	0.654054	0.0925914	7.06387	1.61926e-12	1.8276e-11
CHD1L	1984.39	3188.79	2586.59	-0.683606	0.0968303	-7.05983	1.66703e-12	1.87834e-11
SLC5A6	2532.24	3805.08	3168.66	-0.587843	0.0832719	-7.05932	1.67322e-12	1.88372e-11
NCR3LG1	1983.64	3288.4	2636.02	-0.730195	0.103442	-7.05895	1.67766e-12	1.88712e-11
STC1	1088.26	558.718	823.491	0.962495	0.136392	7.05682	1.70362e-12	1.9147e-11
ICAM5	982.93	504.517	743.723	0.962554	0.136491	7.05215	1.7617e-12	1.97831e-11
ATP8B1	546.457	969.306	757.881	-0.827527	0.117411	-7.04809	1.81384e-12	2.03514e-11
ME2	2951.95	4457.32	3704.63	-0.594832	0.0844353	-7.04483	1.85695e-12	2.08175e-11
FBLIM1	169.02	399.569	284.295	-1.24186	0.176637	-7.0306	2.05644e-12	2.30152e-11
USP40	1520.68	949.36	1235.02	0.679909	0.0967581	7.02689	2.1119e-12	2.35934e-11
CFB	700.83	305.079	502.955	1.1997	0.170732	7.02679	2.11343e-12	2.35934e-11
TBC1D8B	1278.77	2080.28	1679.53	-0.702456	0.0999777	-7.02612	2.12353e-12	2.36682e-11
MAEA	1952.03	2965.97	2459	-0.603606	0.0859089	-7.02611	2.12368e-12	2.36682e-11
NHLRC3	750.855	1260.92	1005.89	-0.747044	0.106499	-7.01454	2.30703e-12	2.56472e-11
ATP6V1F	5183.28	3297.63	4240.46	0.652543	0.0930619	7.01193	2.35049e-12	2.61084e-11
FGFBP3	124.284	21.1903	72.7372	2.55844	0.364963	7.01013	2.38103e-12	2.64257e-11
ZHX1	823.444	1376.56	1100	-0.742291	0.105974	-7.00444	2.47979e-12	2.74759e-11
IFNAR1	2180.23	3351.66	2765.94	-0.620451	0.0886151	-7.00164	2.52992e-12	2.8008e-11
SLAIN2	1821.07	2808.83	2314.95	-0.625441	0.0894133	-6.99494	2.65364e-12	2.92803e-11
RBM15B	2428.96	1619.87	2024.42	0.584225	0.0835306	6.99414	2.66883e-12	2.94234e-11
MYPN	4879.27	3236.78	4058.03	0.591656	0.0846101	6.99273	2.6958e-12	2.96962e-11
SP140L	1257.69	1961.99	1609.84	-0.641605	0.0917923	-6.98974	2.75391e-12	3.02862e-11
H2AFZ	10279	5965.72	8122.34	0.785016	0.11232	6.98909	2.76679e-12	3.04027e-11
MEF2C	1232.38	704.865	968.62	0.805478	0.115264	6.98814	2.7855e-12	3.05831e-11
CUX2	45.4643	177.107	111.286	-1.96417	0.281289	-6.98272	2.89518e-12	3.17348e-11
MAK16	1030.56	582.171	806.365	0.823985	0.118032	6.98104	2.93005e-12	3.20907e-11
KIAA0895	1084.27	1692.68	1388.47	-0.642135	0.092047	-6.97616	3.03359e-12	3.31973e-11
AP3S2	631.454	292.829	462.142	1.10871	0.158942	6.97559	3.04599e-12	3.33057e-11
TPST1	1104.85	1754.37	1429.61	-0.667004	0.0956997	-6.96976	3.17478e-12	3.46002e-11
FAM50A	5654.84	8693.07	7173.95	-0.620052	0.0889805	-6.96841	3.20541e-12	3.49054e-11
FIS1	2478.43	1514.25	1996.34	0.710986	0.102053	6.96684	3.2414e-12	3.52685e-11
P4HTM	685.522	346.067	515.794	0.984391	0.141301	6.9666	3.24684e-12	3.52988e-11
AVIL	194.955	45.8567	120.406	2.08815	0.299785	6.96547	3.27304e-12	3.55545e-11
PPIH	2025.32	1259.77	1642.55	0.685476	0.0984396	6.96341	3.32131e-12	3.60202e-11
HTATIP2	5087.2	3401.62	4244.41	0.580725	0.0834215	6.96134	3.37053e-12	3.64944e-11
ADAM32	31.1701	143.078	87.1243	-2.20205	0.316612	-6.95504	3.52463e-12	3.81194e-11
PPIG	2728.95	4240.39	3484.67	-0.635968	0.091477	-6.95222	3.59577e-12	3.88384e-11
CCSAP	821.232	1389.75	1105.49	-0.76016	0.109391	-6.94901	3.67853e-12	3.96679e-11
CYLD	993.648	1594.48	1294.07	-0.681536	0.0981268	-6.94546	3.77235e-12	4.06467e-11
NR6A1	591.01	277.47	434.24	1.09048	0.157202	6.93678	4.01127e-12	4.30815e-11
DNAJA4	869.467	454.367	661.917	0.935123	0.134825	6.93585	4.03791e-12	4.33327e-11
HIPK2	10215	16297.8	13256.4	-0.674244	0.0972354	-6.93414	4.08709e-12	4.37719e-11
KIAA0930	2444.65	3675.25	3059.95	-0.588565	0.08488	-6.93408	4.08871e-12	4.37719e-11
FADS2	9635.57	15075.3	12355.4	-0.645696	0.0931436	-6.93227	4.14141e-12	4.43005e-11
JDP2	416.937	864.094	640.516	-1.05167	0.151818	-6.9272	4.29258e-12	4.58806e-11
PPP4R2	2224.85	3548.62	2886.73	-0.672909	0.0971964	-6.92318	4.4161e-12	4.71251e-11
MRPL4	2437.96	1379.69	1908.82	0.821316	0.118647	6.92237	4.44158e-12	4.7359e-11
TONSL	1909.15	1161.8	1535.48	0.716267	0.103508	6.9199	4.5197e-12	4.81535e-11
METTL15	448.797	824.721	636.759	-0.876072	0.126705	-6.91428	4.70233e-12	5.00591e-11
STYXL1	2813.42	1864.98	2339.2	0.593631	0.0858701	6.91313	4.74083e-12	5.03884e-11
BTBD9	451.053	835.719	643.386	-0.890831	0.128899	-6.9111	4.80894e-12	5.10715e-11
OXTR	2183.81	1395.73	1789.77	0.645622	0.0934461	6.90903	4.87965e-12	5.17399e-11
DOCK5	3791.64	5739.63	4765.63	-0.598646	0.0866925	-6.9054	5.00625e-12	5.29556e-11
DESI1	2606.06	1700.45	2153.26	0.615592	0.0891734	6.90331	5.08041e-12	5.36548e-11
SPECC1	2147.8	3277.18	2712.49	-0.610004	0.0885433	-6.88933	5.60543e-12	5.90589e-11
EOGT	2032.78	3146.71	2589.75	-0.631076	0.0916176	-6.88815	5.65228e-12	5.95055e-11
TRMT11	2650.15	1724.55	2187.35	0.619729	0.0899758	6.88773	5.66893e-12	5.96336e-11
LRRC61	502.605	225.361	363.983	1.15593	0.167906	6.88441	5.80261e-12	6.09916e-11
BMPR2	6823.67	10309.4	8566.55	-0.595633	0.0865376	-6.88294	5.86288e-12	6.15764e-11
TAF12	876.231	1427.94	1152.08	-0.705159	0.102465	-6.88192	5.90526e-12	6.19727e-11
C5orf54	285.37	99.1856	192.278	1.526	0.221782	6.88065	5.95792e-12	6.2476e-11
PCBP4	2283.73	1393.77	1838.75	0.712736	0.103704	6.87279	6.29586e-12	6.59678e-11
EPN2	4015.38	2661.8	3338.59	0.592767	0.0863121	6.86772	6.52372e-12	6.82477e-11
MT1M	162.933	31.4511	97.1921	2.37206	0.34561	6.8634	6.7241e-12	7.02336e-11
SLC25A20	273.261	551.303	412.282	-1.01073	0.147423	-6.856	7.08148e-12	7.39084e-11
PCDH7	892.437	1508.15	1200.29	-0.757762	0.110702	-6.84507	7.64367e-12	7.95886e-11
MPDZ	873.434	1434.49	1153.96	-0.716999	0.104776	-6.84314	7.74751e-12	8.06069e-11
PSMF1	5540.73	3683.21	4611.97	0.58903	0.0861516	6.83713	8.07939e-12	8.39941e-11
CCNF	2209.37	1415.57	1812.47	0.641736	0.0939062	6.8338	8.26955e-12	8.59039e-11
SLC15A4	1540.49	2422.8	1981.65	-0.652469	0.095615	-6.82392	8.85865e-12	9.188e-11
MYH15	664.277	1165.56	914.921	-0.811056	0.118871	-6.82302	8.91456e-12	9.23879e-11
CXorf40B	1411.02	2220.05	1815.53	-0.65362	0.0958082	-6.82218	8.96722e-12	9.28613e-11
CDK4	4671.09	2950.76	3810.93	0.662779	0.0972096	6.81805	9.22875e-12	9.54211e-11
MLK4	77.1873	240.157	158.672	-1.63621	0.240119	-6.81415	9.48248e-12	9.78166e-11
TRAPPC1	2402.07	1559.34	1980.7	0.623351	0.0914904	6.8133	9.53872e-12	9.83205e-11
CGGBP1	2684.06	4085.02	3384.54	-0.605321	0.0889338	-6.80643	1.00052e-11	1.02889e-10
SGK1	1952.38	1268.73	1610.56	0.621783	0.0913945	6.80328	1.02261e-11	1.0508e-10
C16orf59	875.646	455.439	665.543	0.943088	0.138752	6.79694	1.06867e-11	1.09729e-10
GCH1	195.462	456.931	326.196	-1.22353	0.180043	-6.79578	1.07729e-11	1.10528e-10
PGAM5	2962.5	1894.56	2428.53	0.64482	0.0949247	6.79296	1.09853e-11	1.12534e-10
MAD2L1	2849.91	1754.48	2302.2	0.700565	0.103144	6.79208	1.10527e-11	1.13137e-10
ASMTL	761.513	387.598	574.555	0.973984	0.143526	6.78613	1.15183e-11	1.17722e-10
ELL	1301.93	749.607	1025.77	0.795591	0.117298	6.78267	1.17978e-11	1.20486e-10
CTDNEP1	1403.83	2217.28	1810.56	-0.659985	0.0973829	-6.77721	1.2252e-11	1.24837e-10
RRP1	2343.68	1529.03	1936.35	0.616586	0.0909973	6.77587	1.2366e-11	1.25902e-10
ELMO2	2005.26	3100.4	2552.83	-0.629195	0.0930117	-6.76468	1.33604e-11	1.35715e-10
SEC14L2	720.511	1250.61	985.56	-0.794009	0.11738	-6.76441	1.33854e-11	1.35773e-10
ZRANB1	1430.08	2237.98	1834.03	-0.645389	0.0954449	-6.76191	1.36188e-11	1.38024e-10
CBFA2T2	1298.79	2041.99	1670.39	-0.653788	0.0967369	-6.75842	1.39509e-11	1.41282e-10
ZMYM3	3340.62	2183.03	2761.83	0.613888	0.0908677	6.75584	1.42012e-11	1.43698e-10
ELMSAN1	1892.01	3129.04	2510.53	-0.726618	0.107556	-6.75574	1.4211e-11	1.43698e-10
APPL2	917.481	1514.63	1216.06	-0.722776	0.107149	-6.74549	1.5251e-11	1.53747e-10
CORO6	1413.76	833.544	1123.65	0.762087	0.113068	6.74005	1.58331e-11	1.59373e-10
G6PC3	1918.19	1215.45	1566.82	0.658485	0.0977153	6.73881	1.59693e-11	1.60622e-10
GOLGA1	912.434	1467.92	1190.18	-0.686744	0.101945	-6.73645	1.62304e-11	1.6288e-10
APOLD1	419.292	189.988	304.64	1.14299	0.169865	6.72877	1.71109e-11	1.71328e-10
RABL3	406.636	817.079	611.858	-1.00629	0.149557	-6.72849	1.71431e-11	1.71521e-10
DOCK9	1440.21	2258.2	1849.2	-0.649615	0.0966047	-6.72446	1.76247e-11	1.76207e-10
HEATR5A	670.234	1164.49	917.363	-0.795513	0.118383	-6.71982	1.81953e-11	1.81776e-10
GJA3	990.675	1596.97	1293.82	-0.689875	0.102718	-6.7162	1.86525e-11	1.86063e-10
RP4-758J18.2	1277.39	769.781	1023.59	0.731504	0.108966	6.71316	1.90451e-11	1.89838e-10
PAPSS2	1141.34	1834.18	1487.76	-0.683595	0.10185	-6.71178	1.92266e-11	1.91504e-10
DERA	1034.71	556.409	795.56	0.895446	0.13349	6.70797	1.97348e-11	1.96418e-10
CD58	439.511	806.176	622.843	-0.874715	0.130413	-6.70726	1.98315e-11	1.97233e-10
NBPF15	1810.44	2808.75	2309.59	-0.634193	0.0946115	-6.70313	2.04003e-11	2.02738e-10
CNTD2	460.685	176.939	318.812	1.38082	0.206095	6.69991	2.0855e-11	2.07102e-10
RSRC1	999.749	1649.01	1324.38	-0.720459	0.107564	-6.69796	2.11344e-11	2.09721e-10
FADS3	635.017	1176.59	905.804	-0.891261	0.133123	-6.69501	2.15659e-11	2.13843e-10
TGFB3	132.615	332.589	232.602	-1.32696	0.198342	-6.69026	2.22769e-11	2.20729e-10
GALK1	1100.99	658.315	879.653	0.741584	0.110847	6.69014	2.22954e-11	2.20748e-10
SGIP1	856.981	447.915	652.448	0.936096	0.139954	6.68862	2.25287e-11	2.22798e-10
KLF7	1812.68	3043.83	2428.26	-0.748527	0.111911	-6.68857	2.25359e-11	2.22798e-10
CCNE1	1373.07	845.999	1109.54	0.698283	0.104431	6.68657	2.2846e-11	2.25696e-10
ATP9A	1185.14	1920.57	1552.85	-0.696636	0.104286	-6.68008	2.38814e-11	2.35575e-10
VPS4B	1923	2895.96	2409.48	-0.590122	0.0884196	-6.67412	2.48726e-11	2.44989e-10
JRKL	1944.31	1254.79	1599.55	0.631833	0.0946958	6.67224	2.51922e-11	2.47953e-10
PAAF1	1260.85	753.373	1007.11	0.743413	0.111432	6.67145	2.53295e-11	2.4912e-10
ARRB1	2042.01	3155.57	2598.79	-0.628297	0.0942466	-6.66653	2.6193e-11	2.57423e-10
CNOT6L	470.551	911.293	690.922	-0.953873	0.143366	-6.65343	2.86335e-11	2.80786e-10
ARMCX6	2005.78	1234.67	1620.22	0.699471	0.105203	6.64876	2.95563e-11	2.89621e-10
RNASEH2A	1871.27	1143.79	1507.53	0.710613	0.106881	6.64865	2.95792e-11	2.89633e-10
RNF144B	286.202	585.556	435.879	-1.03367	0.155483	-6.64815	2.96803e-11	2.90409e-10
MIPOL1	287.698	606.039	446.869	-1.07275	0.161385	-6.64712	2.98877e-11	2.92223e-10
GLIPR2	59.3165	267.073	163.195	-2.16197	0.325333	-6.64541	3.02366e-11	2.95417e-10
PPP1R10	3026.03	4572.64	3799.34	-0.596124	0.0897605	-6.64128	3.10981e-11	3.03611e-10
BBIP1	970.972	1610.31	1290.64	-0.728287	0.109704	-6.63865	3.1657e-11	3.08615e-10
WDR74	2012.76	1234.46	1623.61	0.705369	0.106284	6.63663	3.20939e-11	3.12645e-10
TEAD4	1626.53	1008.9	1317.72	0.689462	0.104006	6.62907	3.37802e-11	3.28832e-10
ALDH3B1	858.185	438.641	648.413	0.968773	0.146189	6.62685	3.42915e-11	3.33322e-10
SNED1	431.283	929.314	680.299	-1.10945	0.167503	-6.62347	3.50856e-11	3.4053e-10
NUDT9	782.571	1282.69	1032.63	-0.713188	0.107678	-6.62337	3.51099e-11	3.4053e-10
LMX1B	48.2348	186.383	117.309	-1.94941	0.294736	-6.6141	3.73827e-11	3.62046e-10
HSD17B8	307.52	102.81	205.165	1.58267	0.239489	6.60852	3.88181e-11	3.75128e-10
ZNF788	430.399	196.011	313.205	1.13332	0.17153	6.60713	3.91849e-11	3.78398e-10
MANEA	1364.83	2100.89	1732.86	-0.622108	0.0942025	-6.60395	4.00342e-11	3.8604e-10
SGCB	1716.82	2818.23	2267.53	-0.714302	0.108296	-6.59584	4.22858e-11	4.07162e-10
ADAMTSL4	653.091	325.198	489.145	1.0053	0.15243	6.59514	4.24856e-11	4.0879e-10
NOB1	3797.22	2448.76	3122.99	0.632957	0.0959947	6.59367	4.29094e-11	4.12569e-10
WIPI1	497.461	887.269	692.365	-0.834432	0.126697	-6.58606	4.51643e-11	4.33936e-10
SLC22A31	25.714	139.844	82.7791	-2.43707	0.370082	-6.58521	4.54234e-11	4.3611e-10
ATXN1	2662.38	4065.89	3364.13	-0.611537	0.0929268	-6.58085	4.67764e-11	4.48777e-10
ZG16B	643.461	286.74	465.1	1.16695	0.177329	6.58071	4.682e-11	4.48871e-10
TUBGCP5	1281.03	771.895	1026.46	0.730062	0.110965	6.57919	4.73027e-11	4.53173e-10
ZFYVE27	1057.55	1650.04	1353.8	-0.641151	0.0975433	-6.57299	4.93146e-11	4.7143e-10
CLOCK	2332.64	3763.92	3048.28	-0.691144	0.105167	-6.57184	4.96957e-11	4.74731e-10
CHD6	1664.95	2510.67	2087.81	-0.592909	0.0902463	-6.56989	5.03508e-11	4.80644e-10
MRPS2	3106.03	1965.41	2535.72	0.660305	0.100567	6.5658	5.17558e-11	4.93702e-10
C12orf57	3097.09	1998.91	2548	0.632379	0.0963278	6.56486	5.2081e-11	4.96448e-10
DBP	380.779	163.141	271.96	1.22191	0.186494	6.55203	5.67617e-11	5.3875e-10
RNASEH1	1623.59	1018.12	1320.85	0.672978	0.102776	6.54799	5.83156e-11	5.53104e-10
PKP3	2251.77	1494.74	1873.26	0.59158	0.0903815	6.54537	5.93473e-11	5.62489e-10
YRDC	1375.72	774.788	1075.26	0.828685	0.126671	6.54205	6.06823e-11	5.74732e-10
FAM89A	65.6767	241.447	153.562	-1.87139	0.28621	-6.5385	6.21372e-11	5.88094e-10
PPP1R37	1340.17	792.397	1066.28	0.757638	0.115893	6.53738	6.26059e-11	5.92109e-10
FBXW4	1523.96	941.533	1232.75	0.695176	0.106418	6.5325	6.46826e-11	6.11315e-10
CTSH	1303.33	687.366	995.346	0.923465	0.141388	6.5314	6.51559e-11	6.15351e-10
SLC2A12	757.52	376.278	566.899	1.00872	0.154452	6.53094	6.53587e-11	6.16828e-10
ZBED6	969.844	1777.11	1373.48	-0.875357	0.134054	-6.52989	6.58175e-11	6.20718e-10
UNC13A	140.295	384.79	262.543	-1.45031	0.222153	-6.52845	6.64553e-11	6.26067e-10
RPUSD3	1733.02	1128.19	1430.61	0.619495	0.0948925	6.52839	6.64787e-11	6.26067e-10
CCDC132	782.493	1267.94	1025.22	-0.695983	0.106623	-6.5275	6.68753e-11	6.29356e-10
ABCB7	902.153	1497.63	1199.89	-0.730964	0.112115	-6.51977	7.04151e-11	6.61733e-10
DAW1	143.625	30.4473	87.036	2.23663	0.343236	6.51629	7.20665e-11	6.76775e-10
RNASEH2C	1882.98	1128.82	1505.9	0.739181	0.113448	6.51559	7.24063e-11	6.79485e-10
CEP72	840.93	449.496	645.213	0.902226	0.138496	6.51445	7.29554e-11	6.83674e-10
DYRK1B	10234.6	6511.87	8373.26	0.652305	0.100159	6.51272	7.38024e-11	6.90596e-10
ZNF358	910.601	494.751	702.676	0.880947	0.135268	6.51262	7.38498e-11	6.90596e-10
APOL3	158.153	356.408	257.28	-1.1723	0.18011	-6.5088	7.57521e-11	7.07392e-10
DCAF5	1242.73	2060.61	1651.67	-0.7305	0.112292	-6.50534	7.75155e-11	7.23351e-10
PSPH	963.668	1615.01	1289.34	-0.743866	0.11436	-6.5046	7.78987e-11	7.26418e-10
SNN	509.668	930.916	720.292	-0.869051	0.133651	-6.50239	7.90541e-11	7.36161e-10
44624	2400.76	1460.57	1930.67	0.716273	0.110424	6.48657	8.78136e-11	8.15447e-10
PARP8	1428.57	2235.08	1831.82	-0.646392	0.0996752	-6.48499	8.87398e-11	8.22899e-10
PICK1	799.974	427.135	613.554	0.906377	0.139778	6.4844	8.90868e-11	8.25542e-10
LRBA	2190.92	3490.76	2840.84	-0.672866	0.103774	-6.48398	8.93345e-11	8.27261e-10
KIAA1147	776.354	1337.45	1056.9	-0.784632	0.121065	-6.48108	9.10711e-11	8.42171e-10
SRGAP2	1883.38	2842.17	2362.77	-0.594292	0.0917247	-6.47908	9.22837e-11	8.52791e-10
NLRC5	114.906	303.469	209.188	-1.40134	0.21644	-6.47452	9.51168e-11	8.77739e-10
TXNDC11	1182.89	1894.77	1538.83	-0.679711	0.104984	-6.47441	9.51813e-11	8.77739e-10
SUSD1	1722.35	1069.97	1396.16	0.686033	0.105985	6.47295	9.61093e-11	8.85683e-10
UMPS	2016.63	1250.3	1633.46	0.690083	0.106627	6.47196	9.67414e-11	8.90891e-10
PRDX2	556.075	974.906	765.49	-0.811453	0.125428	-6.46945	9.83605e-11	9.05175e-10
DLL4	394.059	172.516	283.288	1.19067	0.184238	6.46264	1.0289e-10	9.46206e-10
RNF24	1628.5	2440.32	2034.41	-0.583241	0.0902812	-6.46027	1.04519e-10	9.60525e-10
RPA2	3597.92	2364.94	2981.43	0.605258	0.0937204	6.45813	1.06008e-10	9.72862e-10
SNAP25	88.1259	9.50466	48.8153	3.21697	0.49833	6.45551	1.07858e-10	9.8916e-10
USE1	636	336.345	486.172	0.918008	0.142453	6.44428	1.16152e-10	1.06375e-09
SLC25A30	802.347	1275.02	1038.68	-0.668356	0.103717	-6.44401	1.16355e-10	1.06488e-09
ABHD15	904.637	1447.11	1175.87	-0.678027	0.105229	-6.44334	1.16875e-10	1.06817e-09
JAZF1	438.743	778.845	608.794	-0.828889	0.128673	-6.44182	1.18052e-10	1.07721e-09
NOTCH4	279.296	95.4313	187.364	1.54895	0.240511	6.44022	1.19302e-10	1.08662e-09
MYOZ3	286.138	94.5819	190.36	1.6002	0.248501	6.43944	1.19919e-10	1.09149e-09
AURKAIP1	5322.83	3528.66	4425.74	0.593362	0.0921943	6.43599	1.22672e-10	1.11502e-09
WDR76	1874.64	1186.36	1530.5	0.659563	0.102492	6.43528	1.23249e-10	1.11951e-09
TMEM129	1737.17	1074.05	1405.61	0.69441	0.107941	6.43323	1.24922e-10	1.13315e-09
GZF1	914.347	1446.98	1180.66	-0.66187	0.102894	-6.43256	1.25475e-10	1.1374e-09
LLGL2	571.11	974.676	772.893	-0.771882	0.120057	-6.42928	1.28213e-10	1.16143e-09
MMP15	171.894	393.31	282.602	-1.19487	0.185957	-6.42553	1.3141e-10	1.18876e-09
AKR7A2	2123.46	1343.04	1733.25	0.661253	0.102923	6.42472	1.32114e-10	1.19432e-09
SLC9A2	72.0106	225.375	148.693	-1.64918	0.256961	-6.41803	1.38053e-10	1.24717e-09
C11orf49	1160.53	693.359	926.943	0.743525	0.115851	6.41792	1.38152e-10	1.24722e-09
STXBP5	2568.96	3872.08	3220.52	-0.592333	0.0923103	-6.41676	1.39208e-10	1.25589e-09
SOX9	5665.3	8711.28	7188.29	-0.620933	0.0967747	-6.41627	1.39653e-10	1.25905e-09
BIRC7	895.124	472.106	683.615	0.924118	0.144067	6.41451	1.41275e-10	1.27024e-09
PRTFDC1	265.457	93.9133	179.685	1.4984	0.233599	6.41439	1.41383e-10	1.27035e-09
WDR18	1569.45	981.666	1275.56	0.677046	0.105612	6.41067	1.44881e-10	1.3009e-09
KIAA1217	663.242	1165.28	914.259	-0.814634	0.1271	-6.40941	1.4608e-10	1.31078e-09
TIGD1	308.398	122.724	215.561	1.33055	0.207605	6.40903	1.46446e-10	1.31318e-09
STK32B	3290.97	2199.58	2745.28	0.580863	0.0906661	6.40661	1.48787e-10	1.33237e-09
TGFBR3	385.247	731.497	558.372	-0.923749	0.144284	-6.4023	1.53057e-10	1.36877e-09
ZFHX2	84.3213	256.087	170.204	-1.60417	0.250617	-6.4009	1.54468e-10	1.38046e-09
MAP3K8	265.854	573.967	419.911	-1.10972	0.173427	-6.39878	1.5662e-10	1.39876e-09
ANK3	42.8825	160.204	101.543	-1.90333	0.29788	-6.38957	1.66355e-10	1.4837e-09
DIAPH2	1372.66	2233.66	1803.16	-0.703166	0.110077	-6.38793	1.68143e-10	1.49865e-09
NEK9	2094.78	1314.59	1704.68	0.672308	0.105308	6.38418	1.72322e-10	1.53383e-09
SUOX	573.907	996.814	785.361	-0.79657	0.124829	-6.38131	1.75575e-10	1.56175e-09
PARL	1849.63	1178.3	1513.96	0.65077	0.102029	6.37831	1.79055e-10	1.59058e-09
CLU	5028.39	3281.84	4155.12	0.61558	0.0965166	6.37797	1.79454e-10	1.59306e-09
PSAT1	2968.92	4444.05	3706.49	-0.581473	0.0912765	-6.37046	1.88466e-10	1.67083e-09
THRA	253.679	513.873	383.776	-1.02057	0.160563	-6.35619	2.06818e-10	1.82865e-09
MACROD1	687.754	376.011	531.882	0.872327	0.137401	6.34877	2.17044e-10	1.91272e-09
MTMR10	825.635	1362.27	1093.95	-0.723177	0.113936	-6.34721	2.19262e-10	1.93098e-09
EXOC6B	1169.3	1776.25	1472.78	-0.602547	0.095109	-6.33533	2.36838e-10	2.08027e-09
HOXB13	255.611	540.366	397.989	-1.0774	0.170128	-6.33291	2.40581e-10	2.11175e-09
LRP12	890.043	1435.38	1162.71	-0.690374	0.109094	-6.32824	2.47967e-10	2.17515e-09
ZWILCH	2982.97	1952.36	2467.66	0.611465	0.0966279	6.32804	2.48301e-10	2.17664e-09
PITPNM2	2982.57	4483.07	3732.82	-0.588505	0.0930591	-6.32399	2.54891e-10	2.23147e-09
UBAC1	1469.66	920.059	1194.86	0.676245	0.106973	6.32165	2.58791e-10	2.26264e-09
IRAK4	1066.42	1619.82	1343.12	-0.602795	0.0954688	-6.31405	2.71833e-10	2.36733e-09
ZNF581	1179.35	686.549	932.949	0.781398	0.123845	6.3095	2.79944e-10	2.43478e-09
SCP2	2222.97	3743.75	2983.36	-0.751273	0.119108	-6.30752	2.83549e-10	2.46291e-09
GPANK1	1233.64	737.573	985.605	0.742132	0.117722	6.30411	2.89853e-10	2.51603e-09
ZDHHC17	1378.89	2186.53	1782.71	-0.665518	0.105621	-6.30099	2.95747e-10	2.56385e-09
C1orf85	3483.79	2108.51	2796.15	0.724187	0.115073	6.29327	3.10855e-10	2.69131e-09
ZSCAN29	1514.77	993.42	1254.1	0.608508	0.09674	6.29013	3.17192e-10	2.74083e-09
KCND1	949.385	491.561	720.473	0.94917	0.150948	6.28807	3.21442e-10	2.77575e-09
NR5A2	138.637	348.886	243.761	-1.33096	0.211678	-6.28767	3.22262e-10	2.78103e-09
RCAN3	604.414	1038.25	821.331	-0.779765	0.124161	-6.28029	3.37942e-10	2.91256e-09
EXOC6	561.726	928.926	745.326	-0.725715	0.115589	-6.27841	3.42062e-10	2.94616e-09
WDR91	319.772	636.3	478.036	-0.995798	0.158818	-6.27004	3.60948e-10	3.1028e-09
CDT1	1072.38	660.557	866.47	0.699732	0.111627	6.2685	3.64536e-10	3.13162e-09
C21orf58	427.824	193.929	310.877	1.1417	0.182202	6.26613	3.7014e-10	3.17772e-09
SH3TC1	55.3233	187.684	121.504	-1.76115	0.281078	-6.26571	3.71128e-10	3.18414e-09
WISP2	577.523	304.256	440.889	0.923849	0.147515	6.26273	3.78286e-10	3.24137e-09
SLC38A7	1780.87	1144.61	1462.74	0.637145	0.101752	6.26174	3.80715e-10	3.26008e-09
GMCL1	1517.18	968.847	1243.01	0.647445	0.103521	6.25425	3.99424e-10	3.41151e-09
IER5L	1353.46	849.256	1101.36	0.672617	0.107548	6.2541	3.99827e-10	3.41277e-09
BRSK1	1026.15	609.799	817.975	0.750039	0.12007	6.24667	4.19288e-10	3.56743e-09
IPMK	1898.37	1249.56	1573.97	0.603402	0.0966392	6.24386	4.2689e-10	3.62516e-09
TRPM8	326.672	127.675	227.174	1.35749	0.217506	6.24116	4.34326e-10	3.68595e-09
GCAT	645.879	325.309	485.594	0.990792	0.158773	6.24032	4.36687e-10	3.70363e-09
PLA2R1	1130.26	1829.6	1479.93	-0.694592	0.111519	-6.22846	4.7105e-10	3.98998e-09
PDP1	1619.63	1078.4	1349.02	0.587086	0.094262	6.22824	4.71697e-10	3.99292e-09
MYL9	854.503	1495.74	1175.12	-0.808393	0.12982	-6.22701	4.75417e-10	4.02186e-09
MTSS1L	464.39	163.097	313.744	1.50836	0.242351	6.22386	4.85079e-10	4.10098e-09
LANCL1	1407.15	2223.4	1815.27	-0.659494	0.105965	-6.22372	4.85506e-10	4.10198e-09
STK16	1353.94	818.909	1086.42	0.725239	0.116531	6.22355	4.86028e-10	4.10379e-09
CORO2B	736.234	350.261	543.247	1.07026	0.172072	6.21981	4.97747e-10	4.19742e-09
EVI5	516.107	917.407	716.757	-0.827917	0.133115	-6.21955	4.98597e-10	4.20192e-09
SLC25A10	1977.31	1307.72	1642.52	0.596967	0.0960184	6.21721	5.06066e-10	4.26217e-09
TP53I3	665.623	1220.1	942.86	-0.873224	0.140582	-6.2115	5.24803e-10	4.41718e-09
CCDC112	145.725	332.726	239.226	-1.18994	0.191577	-6.21129	5.25518e-10	4.4204e-09
TAF6	1360.7	2106.21	1733.45	-0.630055	0.101592	-6.20181	5.58171e-10	4.68617e-09
WDR41	1787.89	2680.97	2234.43	-0.583935	0.0941871	-6.19974	5.65564e-10	4.74525e-09
LMBRD2	1070.72	1618.54	1344.63	-0.595937	0.096131	-6.19921	5.67458e-10	4.75814e-09
POC1B	473.321	827.23	650.275	-0.804922	0.129859	-6.19844	5.7027e-10	4.77751e-09
PALLD	386.886	721.099	553.993	-0.898153	0.144901	-6.19838	5.70486e-10	4.77751e-09
DSC2	326.21	608.102	467.156	-0.898742	0.14522	-6.18883	6.06123e-10	5.0632e-09
GSKIP	441	778.994	609.997	-0.820548	0.132645	-6.18602	6.17006e-10	5.1412e-09
EHD2	9269.23	6103.9	7686.57	0.602598	0.0975079	6.17999	6.41044e-10	5.32815e-09
ZCWPW1	329.215	145.16	237.188	1.18095	0.191127	6.17885	6.45709e-10	5.36023e-09
CYCS	15467.7	9930.65	12699.2	0.639394	0.103499	6.17778	6.50092e-10	5.38989e-09
GK5	532.344	915.152	723.748	-0.783535	0.126853	-6.17674	6.54382e-10	5.42208e-09
NPHS1	51.3563	193.316	122.336	-1.91238	0.309636	-6.17622	6.56538e-10	5.43656e-09
C17orf103	119.94	294.193	207.066	-1.29608	0.209865	-6.17578	6.5839e-10	5.44851e-09
ANKRD1	428.838	193.396	311.117	1.14888	0.186043	6.17533	6.60234e-10	5.46037e-09
MRPS23	2665.5	1688.89	2177.2	0.658447	0.106635	6.1748	6.6248e-10	5.47554e-09
CTSF	996.75	578.423	787.586	0.786091	0.127334	6.17346	6.68113e-10	5.51867e-09
NUP210	2573.45	1656.52	2114.98	0.635483	0.102975	6.17123	6.77626e-10	5.59378e-09
PRDM8	770.155	406.199	588.177	0.9209	0.149257	6.1699	6.83349e-10	5.63753e-09
LRP1	863.841	1421.39	1142.62	-0.719884	0.116742	-6.16647	6.98318e-10	5.75745e-09
C12orf56	130.02	318.648	224.334	-1.29555	0.210498	-6.15467	7.52325e-10	6.19121e-09
TNFRSF9	37.7189	137.298	87.5083	-1.8654	0.303227	-6.15185	7.65858e-10	6.29091e-09
C10orf32	211.33	435.698	323.514	-1.04238	0.169493	-6.14999	7.74872e-10	6.35318e-09
H1FX	2547.44	1580.17	2063.81	0.689547	0.112226	6.14426	8.03391e-10	6.58296e-09
NKIRAS2	2058.56	1292.33	1675.45	0.671181	0.109381	6.13619	8.45254e-10	6.91746e-09
APAF1	1474.53	2229.55	1852.04	-0.595976	0.0971444	-6.13496	8.51833e-10	6.96325e-09
FAM129A	263.825	575.689	419.757	-1.12434	0.183564	-6.12505	9.06528e-10	7.39618e-09
SLC15A3	258.134	559.996	409.065	-1.12147	0.183273	-6.11911	9.40983e-10	7.66319e-09
MTMR11	696.689	1172.89	934.789	-0.751749	0.122899	-6.11681	9.54694e-10	7.7701e-09
BRPF1	1131.32	629.54	880.431	0.845348	0.138328	6.1112	9.88849e-10	8.03825e-09
PLCD4	331.446	604.266	467.856	-0.865767	0.141734	-6.1084	1.00634e-09	8.17046e-09
TLR3	7.62833	76.8925	42.2604	-3.33276	0.546512	-6.09824	1.07245e-09	8.68596e-09
KSR1	1546.11	2400.66	1973.39	-0.635621	0.10429	-6.09477	1.09597e-09	8.87108e-09
BVES	1283.89	1981.01	1632.45	-0.626932	0.10287	-6.09438	1.09861e-09	8.88709e-09
HAS2	614.832	330.991	472.911	0.894078	0.146762	6.09204	1.11478e-09	9.00147e-09
VDR	317.32	671.823	494.572	-1.08474	0.178152	-6.08884	1.13733e-09	9.17238e-09
KIAA2018	1335.5	2334.66	1835.08	-0.806765	0.132514	-6.08814	1.1423e-09	9.20693e-09
TNFSF10	68.655	204.127	136.391	-1.57115	0.258252	-6.08381	1.17363e-09	9.45369e-09
KIAA1671	1553.53	2405.22	1979.37	-0.631699	0.103882	-6.08092	1.19491e-09	9.6135e-09
FAM63B	939.319	1475.32	1207.32	-0.651408	0.107156	-6.07905	1.20897e-09	9.7207e-09
LSM10	1926.97	1271.63	1599.3	0.60055	0.0988348	6.07631	1.22983e-09	9.88246e-09
PLXNB1	484.792	856.458	670.625	-0.822559	0.135467	-6.07203	1.26307e-09	1.01373e-08
PTPN13	454.364	798.586	626.475	-0.814357	0.13417	-6.06958	1.28244e-09	1.0268e-08
PSCA	116.278	25.7445	71.0114	2.17321	0.358663	6.05921	1.36791e-09	1.09129e-08
PTGER2	286.691	105.698	196.194	1.44082	0.23832	6.04573	1.48738e-09	1.18236e-08
ERI2	928.068	546.341	737.204	0.763277	0.126394	6.03885	1.55216e-09	1.23238e-08
TCHP	829.57	1381.04	1105.3	-0.735891	0.121877	-6.038	1.56035e-09	1.23814e-08
ICT1	1217.71	773.944	995.828	0.654495	0.108447	6.03518	1.58781e-09	1.25918e-08
RILPL2	228.233	462.681	345.457	-1.01587	0.168902	-6.01455	1.80384e-09	1.42287e-08
MLKL	646.191	1033.51	839.849	-0.677035	0.112697	-6.00755	1.88347e-09	1.48216e-08
HPDL	77.1157	6.95803	42.0369	3.48537	0.580458	6.00452	1.91901e-09	1.50746e-08
GTF2E2	679.631	1146.72	913.175	-0.753417	0.125495	-6.00356	1.93034e-09	1.51546e-08
TRABD2A	16.8174	94.3838	55.6006	-2.48936	0.414746	-6.00214	1.94732e-09	1.52699e-08
C9orf64	1328.11	854.183	1091.15	0.637001	0.106342	5.99011	2.097e-09	1.64049e-08
TAOK3	1532.99	2341.51	1937.25	-0.612067	0.102191	-5.98945	2.10557e-09	1.6443e-08
GUCY1A2	172.083	50.8756	111.479	1.75572	0.293175	5.98864	2.11601e-09	1.65148e-08
TOR2A	635.934	318.555	477.245	0.997545	0.166688	5.98451	2.17043e-09	1.69197e-08
S100A3	1178.74	755.32	967.029	0.642489	0.10746	5.97889	2.24666e-09	1.74832e-08
CDC45	909.222	553.447	731.335	0.715223	0.119688	5.97574	2.29049e-09	1.78138e-08
DRD2	107.72	18.0303	62.8751	2.5816	0.432093	5.97465	2.30582e-09	1.79226e-08
KDM7A	1412.97	2123.19	1768.08	-0.587665	0.0984506	-5.96914	2.38514e-09	1.85175e-08
RAB15	339.848	644.254	492.051	-0.922161	0.154575	-5.96576	2.43493e-09	1.8882e-08
TNIK	289.044	540.844	414.944	-0.903073	0.151398	-5.96488	2.44812e-09	1.89733e-08
EME2	930.507	1493.65	1212.08	-0.683482	0.114637	-5.96215	2.48934e-09	1.92815e-08
CAPN7	1081.2	1674.2	1377.7	-0.62963	0.1057	-5.95675	2.57305e-09	1.98836e-08
TMC8	135.834	31.4511	83.6425	2.10967	0.35424	5.9555	2.59281e-09	2.00247e-08
RTN4R	106.576	270.635	188.606	-1.34015	0.225158	-5.95203	2.64842e-09	2.04423e-08
DSCC1	914.315	559.017	736.666	0.710513	0.119435	5.94894	2.69884e-09	2.07833e-08
SLC25A15	820.784	481.183	650.984	0.769657	0.129545	5.94125	2.82855e-09	2.17318e-08
EME1	671.144	371.08	521.112	0.854872	0.143952	5.93857	2.87514e-09	2.2077e-08
MAP9	910.873	1447.94	1179.41	-0.669688	0.112807	-5.93656	2.91062e-09	2.23366e-08
LONRF1	174.301	391.335	282.818	-1.16797	0.196912	-5.93145	3.00269e-09	2.30166e-08
GCC1	1038.11	1573.26	1305.69	-0.599969	0.101161	-5.93082	3.01425e-09	2.30786e-08
F8	522.122	939.88	731.001	-0.847261	0.142899	-5.9291	3.04603e-09	2.33085e-08
PPP2R2C	1166.61	1766.84	1466.73	-0.599445	0.101151	-5.92625	3.09936e-09	2.3703e-08
RFC3	1536.86	973.839	1255.35	0.659435	0.111312	5.92423	3.13757e-09	2.39677e-08
MFSD6	113.593	281.683	197.638	-1.30796	0.220862	-5.9221	3.17857e-09	2.4253e-08
ACAT2	2284.28	3558.1	2921.19	-0.638596	0.107854	-5.92092	3.20137e-09	2.4413e-08
PLD2	1069.99	1611.23	1340.61	-0.591207	0.0999464	-5.91524	3.31394e-09	2.52425e-08
LRRC1	599.536	988.997	794.267	-0.723119	0.122285	-5.91337	3.35171e-09	2.5501e-08
SSBP3	242.721	507.98	375.351	-1.06504	0.18013	-5.91263	3.36693e-09	2.56021e-08
TTLL5	933.881	1530.74	1232.31	-0.713825	0.120763	-5.91097	3.40104e-09	2.58173e-08
FAM171A1	334.541	633.308	483.924	-0.921672	0.155996	-5.9083	3.45666e-09	2.62095e-08
QPCT	1348.24	881.036	1114.64	0.613961	0.103948	5.90641	3.49651e-09	2.64815e-08
ZDHHC16	2054.99	1345.04	1700.01	0.611364	0.103511	5.90627	3.49948e-09	2.64889e-08
NSMCE2	1584	1017.82	1300.91	0.638925	0.108211	5.90445	3.5382e-09	2.67575e-08
ARFRP1	2495.56	1650.78	2073.17	0.596131	0.101136	5.89438	3.76094e-09	2.83873e-08
C5orf28	875.028	1335.9	1105.46	-0.610357	0.103612	-5.89079	3.84351e-09	2.89941e-08
SLC35G2	1893.61	1209.34	1551.48	0.647376	0.110015	5.88444	3.99415e-09	3.00793e-08
GDA	478.25	809.392	643.821	-0.758533	0.128921	-5.88369	4.01218e-09	3.0198e-08
C7orf49	857.228	1331.54	1094.39	-0.636624	0.108318	-5.87735	4.16878e-09	3.13412e-08
ANO10	916.532	1407.82	1162.18	-0.618393	0.105265	-5.87461	4.2385e-09	3.18294e-08
PRADC1	721.024	395.931	558.478	0.866078	0.147434	5.87434	4.24531e-09	3.18626e-08
RAB30	3395.53	2172.2	2783.87	0.64414	0.109733	5.87007	4.35611e-09	3.26757e-08
WDFY3	2564.9	4042.87	3303.89	-0.657308	0.112065	-5.86543	4.47975e-09	3.35654e-08
PCYOX1L	181.987	371.872	276.93	-1.03168	0.176044	-5.86034	4.61913e-09	3.45707e-08
PHKA2	775.859	1193.43	984.646	-0.621174	0.106072	-5.85613	4.73777e-09	3.5399e-08
C1orf213	306.226	125.048	215.637	1.29171	0.220983	5.84531	5.05634e-09	3.76994e-08
HAUS8	681.477	405.821	543.649	0.747524	0.127885	5.84529	5.057e-09	3.76994e-08
MT1X	1256.82	741.539	999.18	0.761439	0.130389	5.83973	5.2284e-09	3.88249e-08
ZNF236	2989.05	1949.5	2469.28	0.615914	0.10575	5.82425	5.73712e-09	4.24133e-08
CST1	273.56	606.371	439.965	-1.14907	0.197326	-5.82318	5.77368e-09	4.26599e-08
RECQL5	1561.73	1023.37	1292.55	0.60981	0.104831	5.81708	5.98839e-09	4.41972e-08
KRT86	170.886	51.8547	111.371	1.71768	0.295923	5.80448	6.45658e-09	4.74421e-08
SIM2	615.54	1052.78	834.162	-0.775237	0.133663	-5.79995	6.63343e-09	4.87147e-08
TECPR2	1156.72	714.939	935.831	0.693631	0.119762	5.79173	6.96642e-09	5.10194e-08
POLH	2060.44	1377.03	1718.73	0.580481	0.100364	5.78377	7.30447e-09	5.33483e-08
GAB2	1010.16	1605.5	1307.83	-0.670017	0.115863	-5.78285	7.34468e-09	5.36125e-08
RWDD2B	1120.27	671.784	896.028	0.739012	0.127849	5.78035	7.45463e-09	5.43853e-08
IFITM10	240.953	467.582	354.267	-0.953828	0.165182	-5.77442	7.72186e-09	5.62423e-08
FGF11	649.573	355.465	502.519	0.870915	0.150876	5.77238	7.81577e-09	5.68952e-08
FAM151B	65.4164	186.314	125.865	-1.50802	0.261396	-5.76912	7.96884e-09	5.79591e-08
TUBB2A	406.123	697.937	552.03	-0.780091	0.135219	-5.76908	7.97062e-09	5.79591e-08
FBXL17	633.002	1038.03	835.518	-0.71326	0.12364	-5.76885	7.98153e-09	5.80067e-08
FOXD1	2354.87	1523.2	1939.04	0.629105	0.109229	5.75953	8.43497e-09	6.12018e-08
ZNF544	1210.67	747.686	979.177	0.696426	0.120975	5.75675	8.57465e-09	6.21137e-08
ZNF488	536.969	277.408	407.189	0.952892	0.165589	5.75455	8.68732e-09	6.28272e-08
SERINC5	538.724	926.114	732.419	-0.781963	0.136212	-5.74076	9.42522e-09	6.79055e-08
ABCA5	317.113	614.595	465.854	-0.951098	0.165763	-5.73772	9.59623e-09	6.91002e-08
TTC39C	499.256	811.239	655.247	-0.700744	0.122177	-5.73546	9.7247e-09	6.99495e-08
ETNK2	119.998	281.9	200.949	-1.23365	0.215247	-5.73131	9.96572e-09	7.16057e-08
LAMTOR2	1747.33	1129.82	1438.58	0.629847	0.109976	5.72713	1.02142e-08	7.31938e-08
TLR4	165.502	385.15	275.326	-1.21635	0.212426	-5.72601	1.02818e-08	7.36383e-08
EVI5L	449.115	223.577	336.346	1.00607	0.175739	5.72478	1.03565e-08	7.40935e-08
SP4	970.32	603.449	786.884	0.684818	0.119656	5.72321	1.04529e-08	7.47427e-08
CP	256.138	100.728	178.433	1.3482	0.2356	5.7224	1.05028e-08	7.50594e-08
B3GALTL	994.455	1611.22	1302.83	-0.695383	0.121657	-5.71592	1.09111e-08	7.78939e-08
NEU4	252.925	84.3211	168.623	1.58939	0.278209	5.71295	1.11033e-08	7.91806e-08
NEIL3	489	255.19	372.095	0.937476	0.164243	5.70787	1.14396e-08	8.14479e-08
CYGB	576.138	297.521	436.829	0.952886	0.166967	5.70702	1.14972e-08	8.18142e-08
ILKAP	800.221	1268.23	1034.22	-0.663274	0.116279	-5.70416	1.16918e-08	8.30663e-08
UNKL	1174.04	1869.42	1521.73	-0.672042	0.117822	-5.70388	1.17114e-08	8.31608e-08
S100A13	1931.51	1215.57	1573.54	0.66844	0.117232	5.70187	1.18502e-08	8.40569e-08
FAM8A1	714.117	1113.36	913.74	-0.640877	0.112439	-5.69977	1.1997e-08	8.50077e-08
FAM172A	765.233	1184.6	974.915	-0.631091	0.110956	-5.68777	1.28708e-08	9.09084e-08
RABAC1	1462.05	897.463	1179.75	0.70472	0.123925	5.68664	1.2956e-08	9.13652e-08
HSD3B7	1132.83	741.632	937.231	0.611217	0.107794	5.67021	1.42619e-08	1.00202e-07
SLFN5	1325.33	2055.42	1690.38	-0.633621	0.111969	-5.65888	1.5236e-08	1.06708e-07
CSRNP1	367.357	687.014	527.185	-0.902969	0.159836	-5.64936	1.61047e-08	1.12555e-07
ZCCHC10	633.354	993.024	813.189	-0.648369	0.114793	-5.64815	1.62187e-08	1.13233e-07
WRB	1662.99	1058.09	1360.54	0.652306	0.115636	5.64104	1.69029e-08	1.17763e-07
SLC30A4	860.031	523.52	691.775	0.714994	0.126824	5.63769	1.72346e-08	1.19823e-07
SESTD1	682.427	1049.71	866.066	-0.62204	0.11035	-5.63697	1.73072e-08	1.20265e-07
IQCG	347.71	605.58	476.645	-0.800769	0.142105	-5.63503	1.75023e-08	1.21494e-07
POPDC3	1179.73	1834.22	1506.97	-0.636412	0.112962	-5.63388	1.76205e-08	1.2225e-07
RND1	51.2524	184.623	117.938	-1.84285	0.327135	-5.6333	1.76792e-08	1.2255e-07
SNAPC1	1068.55	674.963	871.758	0.664029	0.117876	5.63327	1.76821e-08	1.2255e-07
CMSS1	771.802	1177.54	974.671	-0.608887	0.108119	-5.63165	1.78497e-08	1.23582e-07
AGPAT1	2818.05	1876.21	2347.13	0.587278	0.104301	5.63058	1.796e-08	1.24217e-07
LHFP	783.228	1178.15	980.69	-0.589165	0.104655	-5.62961	1.80623e-08	1.24815e-07
ECHDC2	934.117	1453.06	1193.59	-0.636337	0.113039	-5.62936	1.80876e-08	1.24905e-07
MAPKAPK3	802.112	1281.66	1041.88	-0.677287	0.120324	-5.62887	1.81395e-08	1.25199e-07
IL4I1	365.269	172.869	269.069	1.08026	0.191987	5.62673	1.83656e-08	1.26628e-07
PAQR4	1422.35	885.006	1153.68	0.684454	0.121749	5.62186	1.88911e-08	1.30049e-07
COX19	578.381	921.453	749.917	-0.671542	0.119557	-5.6169	1.9441e-08	1.33696e-07
TNFAIP2	15053.4	30902	22977.7	-1.03763	0.184988	-5.60917	2.03301e-08	1.39462e-07
FBLL1	382.86	164.566	273.713	1.21906	0.217481	5.60538	2.078e-08	1.4219e-07
BRE	1520.6	1005.9	1263.25	0.596159	0.106385	5.60381	2.09686e-08	1.43312e-07
FCHO1	18.6254	101.441	60.0331	-2.43699	0.435287	-5.59859	2.16108e-08	1.4755e-07
PPFIA3	727.592	445.357	586.475	0.708617	0.126638	5.5956	2.19862e-08	1.49959e-07
CCDC104	571.092	970.277	770.685	-0.762507	0.136299	-5.59435	2.2145e-08	1.50888e-07
SPOCK2	257.348	113.561	185.454	1.18094	0.211292	5.58912	2.28218e-08	1.5526e-07
EZH1	580.482	983.866	782.174	-0.761009	0.136215	-5.58682	2.3126e-08	1.57169e-07
AP3B2	85.3292	15.2608	50.295	2.48036	0.444009	5.58628	2.31985e-08	1.57562e-07
C9orf41	741.483	1131.81	936.649	-0.610634	0.10938	-5.58268	2.36842e-08	1.60471e-07
MFAP2	1074.37	1678.43	1376.4	-0.643908	0.11538	-5.58074	2.39499e-08	1.62107e-07
CTD-2368P22.1	394.547	203.998	299.272	0.950549	0.170367	5.57942	2.41319e-08	1.63255e-07
N4BP2	1051.04	1670.2	1360.62	-0.669613	0.120035	-5.57846	2.42651e-08	1.64073e-07
TMEM159	1169.82	1767.89	1468.86	-0.595175	0.106802	-5.57267	2.50862e-08	1.69539e-07
CNN1	103.226	18.9598	61.093	2.44328	0.438587	5.57081	2.53565e-08	1.71278e-07
FOXN3	141.413	347.974	244.693	-1.30236	0.233815	-5.57005	2.5467e-08	1.7185e-07
UNC5B	24.1532	134.949	79.5511	-2.47587	0.444826	-5.56592	2.60777e-08	1.75438e-07
TUBB2B	461.271	801.571	631.421	-0.795864	0.143017	-5.56482	2.6242e-08	1.76454e-07
EXO1	1514.62	1004.3	1259.46	0.59203	0.106541	5.55681	2.74743e-08	1.84275e-07
ARID2	2684.62	4056.13	3370.38	-0.596174	0.107313	-5.55547	2.7686e-08	1.85507e-07
EFHD1	207.838	421.967	314.902	-1.02491	0.18449	-5.55537	2.77024e-08	1.85524e-07
WWC1	1862.12	1239.34	1550.73	0.587863	0.105879	5.55223	2.82055e-08	1.88419e-07
NT5C	1500.93	969.335	1235.13	0.631747	0.113801	5.55133	2.83502e-08	1.8926e-07
BOLA3	1030.63	655.353	842.993	0.653761	0.117803	5.54959	2.86335e-08	1.90895e-07
CBR4	1155.93	726.905	941.417	0.669275	0.120621	5.54857	2.88018e-08	1.91827e-07
PIR	214.016	782.241	498.129	-1.8698	0.336988	-5.54857	2.88022e-08	1.91827e-07
LRFN5	201.374	412.685	307.029	-1.03666	0.186956	-5.54494	2.94048e-08	1.95645e-07
SIMC1	504.939	860.446	682.693	-0.770703	0.139044	-5.54286	2.97574e-08	1.97892e-07
CMBL	860.422	1305.92	1083.17	-0.601597	0.108545	-5.54237	2.98412e-08	1.9835e-07
DEDD2	1083.94	672.399	878.172	0.688249	0.124274	5.53815	3.05686e-08	2.02798e-07
KCNC4	257.354	491.58	374.467	-0.935074	0.168901	-5.53622	3.09068e-08	2.04921e-07
NUDT13	497.922	261.609	379.765	0.926357	0.167423	5.53304	3.14731e-08	2.08157e-07
SPOCD1	196.581	449.186	322.883	-1.18893	0.21491	-5.53221	3.16216e-08	2.09036e-07
SBK1	19.3992	95.3133	57.3563	-2.29897	0.415846	-5.52843	3.23116e-08	2.13491e-07
GAS6	1336.09	874.854	1105.47	0.610955	0.110518	5.52811	3.23702e-08	2.13772e-07
SLC16A14	1216.66	783.988	1000.32	0.634012	0.115	5.51315	3.52471e-08	2.3185e-07
IL8	1377.28	2065.73	1721.5	-0.584727	0.106071	-5.51262	3.53532e-08	2.32434e-07
KLHDC8B	354.877	167.033	260.955	1.08819	0.197764	5.50246	3.74527e-08	2.45751e-07
RPS18	27895	18644.8	23269.9	0.581275	0.105795	5.49434	3.92181e-08	2.56828e-07
NCOR2	11748.7	17767.7	14758.2	-0.596917	0.108702	-5.49134	3.98905e-08	2.60927e-07
KRBOX4	476.56	768.882	622.721	-0.689607	0.125674	-5.48727	4.0819e-08	2.66525e-07
C1orf115	8.34366	75.0335	41.6886	-3.18817	0.58105	-5.48692	4.09012e-08	2.66931e-07
DUSP6	737.171	1121.81	929.492	-0.6067	0.110592	-5.48592	4.11329e-08	2.6818e-07
MUC12	372.065	189.84	280.953	0.971018	0.177012	5.4856	4.12069e-08	2.68531e-07
CYTH4	768.354	459.262	613.808	0.741228	0.135311	5.47794	4.30312e-08	2.79598e-07
IL11	774.39	460.885	617.637	0.74821	0.136589	5.4778	4.30645e-08	2.79677e-07
PIM1	1544.49	974.319	1259.4	0.664962	0.121416	5.47672	4.33278e-08	2.8125e-07
BARX1	1257.86	2006.29	1632.08	-0.673303	0.12309	-5.47001	4.50009e-08	2.91117e-07
KITLG	321.294	574.217	447.755	-0.83784	0.153174	-5.46986	4.50402e-08	2.91229e-07
MLXIPL	48.7029	153.81	101.256	-1.66328	0.304228	-5.46723	4.5712e-08	2.95286e-07
UCN2	43.1882	168.873	106.03	-1.96662	0.359802	-5.46584	4.60713e-08	2.97319e-07
PLCXD1	638.745	361.73	500.237	0.821464	0.150319	5.46479	4.63444e-08	2.98936e-07
CUBN	305.783	122.966	214.375	1.31199	0.240283	5.46017	4.75678e-08	3.06234e-07
H2AFJ	714.313	429.775	572.044	0.733842	0.134448	5.45816	4.81086e-08	3.09565e-07
KIAA1377	329.247	579.885	454.566	-0.817923	0.150039	-5.45141	4.99727e-08	3.20167e-07
CD74	280.668	564.158	422.413	-1.0097	0.185251	-5.45045	5.02434e-08	3.21746e-07
COL16A1	84.1458	218.348	151.247	-1.37754	0.252845	-5.44818	5.08869e-08	3.25554e-07
TFDP2	845.471	1273.28	1059.37	-0.590113	0.108502	-5.43873	5.36611e-08	3.42643e-07
KIAA0247	856.649	1330.48	1093.56	-0.636551	0.117254	-5.42883	5.67252e-08	3.60996e-07
ZMYND12	85.4401	13.6684	49.5543	2.64572	0.487812	5.42365	5.83935e-08	3.71081e-07
GLB1L2	221.892	433.243	327.567	-0.963839	0.177915	-5.41741	6.04702e-08	3.83362e-07
SNX17	5183.98	3417.85	4300.92	0.60111	0.110975	5.41662	6.07366e-08	3.84868e-07
GAPDHS	362.818	171.636	267.227	1.07932	0.199332	5.41468	6.13998e-08	3.88515e-07
ERI1	1657.87	1071.85	1364.86	0.629101	0.116234	5.41236	6.21998e-08	3.9339e-07
PALD1	158.738	345.825	252.282	-1.12503	0.207882	-5.41186	6.2375e-08	3.94311e-07
SCLT1	430.92	697.027	563.973	-0.693209	0.128336	-5.40153	6.60755e-08	4.16714e-07
SHC2	533.301	280.45	406.876	0.928637	0.171953	5.40053	6.64454e-08	4.18848e-07
ECE2	1225.26	768.651	996.956	0.673439	0.124708	5.40011	6.66013e-08	4.19633e-07
TRIM59	831.599	501.389	666.494	0.729716	0.13524	5.3957	6.82588e-08	4.2906e-07
MPV17L	491.341	275.214	383.278	0.835838	0.155061	5.39038	7.03094e-08	4.41324e-07
ADCK3	958.185	610.742	784.463	0.648981	0.12061	5.3808	7.41555e-08	4.63934e-07
PIGN	773.87	1242.26	1008.07	-0.682639	0.126903	-5.37921	7.4815e-08	4.6762e-07
ABCA1	751.96	1171.03	961.495	-0.638272	0.118715	-5.37652	7.59384e-08	4.73974e-07
SPTBN5	607.75	352.423	480.086	0.785764	0.146165	5.37587	7.6213e-08	4.75242e-07
TMEM184A	621.732	364.133	492.933	0.772297	0.143738	5.37296	7.74538e-08	4.82076e-07
EAPP	792.677	471.02	631.848	0.752001	0.140167	5.36503	8.09361e-08	5.0234e-07
FSTL1	440.622	738.832	589.727	-0.746307	0.139145	-5.36352	8.16161e-08	5.06324e-07
SAMD9L	155.59	817.824	486.707	-2.39489	0.446522	-5.36343	8.16556e-08	5.06333e-07
A4GALT	84.7309	214.853	149.792	-1.34697	0.251433	-5.35718	8.45321e-08	5.23438e-07
HSPG2	21440.9	40754.9	31097.9	-0.926654	0.173064	-5.35442	8.58333e-08	5.31002e-07
AMOT	151.078	333.779	242.428	-1.14206	0.213697	-5.34431	9.07623e-08	5.59932e-07
CCDC61	487.342	275.896	381.619	0.820402	0.153525	5.34376	9.10403e-08	5.61387e-07
C7orf13	530.544	277.706	404.125	0.935244	0.175191	5.33842	9.37613e-08	5.7763e-07
KNDC1	49.3143	153.414	101.364	-1.63734	0.306743	-5.33782	9.40702e-08	5.79266e-07
STX11	147.845	317.905	232.875	-1.10844	0.207724	-5.33611	9.49633e-08	5.84494e-07
C15orf57	1170.55	735.672	953.111	0.669833	0.125552	5.33511	9.54849e-08	5.87235e-07
LSR	615.132	1018.34	816.738	-0.725661	0.136238	-5.32643	1.00162e-07	6.14783e-07
NSUN3	343.541	582.853	463.197	-0.763882	0.143492	-5.32353	1.01775e-07	6.23536e-07
FERMT1	77.6686	225.243	151.456	-1.53467	0.288359	-5.32209	1.02583e-07	6.28198e-07
MYH14	363.22	625.569	494.394	-0.786409	0.147792	-5.32106	1.03164e-07	6.31467e-07
CAMLG	1062.26	695.621	878.939	0.610982	0.114877	5.31858	1.04582e-07	6.39849e-07
C8orf37	510.76	818.841	664.801	-0.680224	0.127921	-5.31755	1.05175e-07	6.42888e-07
WNK4	82.3832	11.7351	47.0592	2.81924	0.530352	5.3158	1.0619e-07	6.48494e-07
ARHGEF35	181.2	368.806	275.003	-1.02671	0.193575	-5.30392	1.13344e-07	6.89515e-07
RBP4	116.643	38.3596	77.5011	1.60279	0.302199	5.30376	1.1344e-07	6.89603e-07
HHEX	303.365	534.884	419.124	-0.816508	0.15406	-5.29995	1.15835e-07	7.02877e-07
KIAA0101	1122.9	726.707	924.804	0.62823	0.118807	5.28781	1.23788e-07	7.49087e-07
LYRM1	920.57	600.63	760.6	0.615296	0.116437	5.28435	1.26149e-07	7.62684e-07
LSAMP	399.626	183.891	291.758	1.11937	0.212034	5.27919	1.29759e-07	7.83439e-07
IL17RB	808.733	1229.72	1019.23	-0.605705	0.114757	-5.27817	1.30481e-07	7.87085e-07
DTD1	475.266	830.584	652.925	-0.803732	0.152385	-5.27437	1.33215e-07	8.03212e-07
PPP1R35	1546.7	1029.03	1287.86	0.588267	0.111634	5.26959	1.3673e-07	8.23287e-07
MR1	166.438	326.797	246.617	-0.973634	0.184787	-5.26895	1.37206e-07	8.25406e-07
RASEF	747.674	458.134	602.904	0.705062	0.133821	5.26871	1.37387e-07	8.26125e-07
KIAA0754	2063.7	3231.47	2647.59	-0.648031	0.123062	-5.26588	1.39517e-07	8.38171e-07
SUSD2	800.167	242.988	521.578	1.71975	0.326643	5.26492	1.40247e-07	8.42176e-07
TLR2	70.6839	202.152	136.418	-1.52014	0.289	-5.25999	1.4406e-07	8.6313e-07
UNC119	1137.23	1776.05	1456.64	-0.643845	0.122455	-5.25779	1.45798e-07	8.72754e-07
MAP10	146.076	49.0909	97.5837	1.57485	0.299833	5.25242	1.50111e-07	8.97762e-07
HOXC8	715.456	1148.05	931.751	-0.683092	0.130063	-5.252	1.50455e-07	8.99014e-07
RLTPR	91.3645	21.0169	56.1907	2.11942	0.40363	5.2509	1.51356e-07	9.03992e-07
RPA3	1377.41	815.713	1096.56	0.756532	0.144143	5.24848	1.53359e-07	9.14722e-07
GPC4	129.799	291.839	210.819	-1.1693	0.222816	-5.24782	1.53912e-07	9.17197e-07
C2CD4C	133.428	288.753	211.09	-1.11083	0.21193	-5.24149	1.59289e-07	9.467e-07
RGPD8	167.127	337.869	252.498	-1.01893	0.194411	-5.2411	1.59624e-07	9.48269e-07
S1PR3	677.145	1118.61	897.878	-0.726162	0.138585	-5.23983	1.60726e-07	9.5396e-07
CCBL1	611.704	360.775	486.24	0.762969	0.145765	5.23422	1.65681e-07	9.8293e-07
EPS8L1	813.357	521.953	667.655	0.64007	0.122288	5.23411	1.65782e-07	9.83091e-07
KLHL8	979.373	613.889	796.631	0.674076	0.128955	5.22721	1.72083e-07	1.01955e-06
PML	2134.81	3282.7	2708.75	-0.621138	0.118931	-5.22267	1.7636e-07	1.04396e-06
ABCC2	152.508	296.033	224.271	-0.956115	0.183148	-5.22046	1.7848e-07	1.05604e-06
CASK	651.556	986.561	819.059	-0.597945	0.114549	-5.21998	1.78939e-07	1.05828e-06
MRPL52	1550.5	986.971	1268.73	0.652162	0.124993	5.2176	1.81253e-07	1.07102e-06
GMEB1	650.736	1000.43	825.585	-0.621628	0.119164	-5.21658	1.8226e-07	1.07649e-06
ACTR3B	783.884	474.614	629.249	0.724281	0.138848	5.21635	1.82483e-07	1.07733e-06
RPUSD2	664.563	396.415	530.489	0.746348	0.143333	5.20708	1.91835e-07	1.13103e-06
DPF1	557.285	326.338	441.811	0.773852	0.148938	5.19579	2.03849e-07	1.1971e-06
MIF4GD	988.744	654.02	821.382	0.596286	0.114908	5.18924	2.11158e-07	1.23566e-06
SLC38A4	1104.8	676.562	890.683	0.708297	0.136573	5.1862	2.14627e-07	1.25485e-06
COL12A1	169.299	353.198	261.249	-1.06332	0.205228	-5.18114	2.20536e-07	1.28714e-06
EDN1	1363.29	803.175	1083.23	0.763972	0.147496	5.17963	2.22331e-07	1.29705e-06
OXCT1	533.925	830.837	682.381	-0.637955	0.123343	-5.17221	2.31337e-07	1.34722e-06
KCNIP3	273.059	480.502	376.78	-0.815398	0.157758	-5.16867	2.3576e-07	1.37118e-06
CXorf23	320.292	544.785	432.539	-0.76791	0.148588	-5.16805	2.36555e-07	1.3752e-06
STX1B	577.418	305.94	441.679	0.916333	0.177323	5.16758	2.37138e-07	1.37799e-06
TPPP3	153.399	55.4852	104.442	1.46902	0.285224	5.15042	2.59906e-07	1.50635e-06
SEC22A	352.113	578.64	465.376	-0.715933	0.139061	-5.14835	2.62789e-07	1.52107e-06
ICAM4	90.6491	223.367	157.008	-1.29974	0.252517	-5.14714	2.64484e-07	1.52955e-06
LRRC57	1216.46	811.641	1014.05	0.584725	0.113783	5.13894	2.76292e-07	1.59575e-06
RGAG4	620.691	1028.17	824.431	-0.728761	0.141858	-5.13726	2.78767e-07	1.60795e-06
TMEM145	191.833	70.6964	131.265	1.44068	0.280521	5.13574	2.81038e-07	1.62035e-06
ACN9	588.936	336.617	462.777	0.807606	0.157398	5.13097	2.8826e-07	1.66055e-06
CACNA1D	876.575	1375.99	1126.28	-0.650713	0.126834	-5.13044	2.89061e-07	1.66372e-06
HAP1	363.988	600.977	482.482	-0.723675	0.141131	-5.12768	2.93336e-07	1.68469e-06
ALMS1	1691.3	2527.57	2109.44	-0.580808	0.113387	-5.12236	3.01736e-07	1.73069e-06
E2F8	608.849	377.158	493.004	0.691229	0.1351	5.11641	3.11398e-07	1.78074e-06
AHRR	533.196	859.262	696.229	-0.687822	0.134444	-5.11604	3.12016e-07	1.7835e-06
G0S2	176.661	384.487	280.574	-1.12105	0.2196	-5.10497	3.30846e-07	1.88466e-06
NLE1	1487.47	988.811	1238.14	0.58879	0.115422	5.10121	3.37484e-07	1.91673e-06
EGFL7	537.554	830.65	684.102	-0.62695	0.123033	-5.0958	3.47267e-07	1.97061e-06
PET112	538.939	301.845	420.392	0.837835	0.164466	5.09428	3.50067e-07	1.98481e-06
PRAF2	1291.17	838.704	1064.93	0.622729	0.122361	5.08927	3.5945e-07	2.03367e-06
TGIF2	448.622	737.703	593.162	-0.715516	0.140617	-5.08841	3.61083e-07	2.04205e-06
CACNG7	2741.92	1217.15	1979.53	1.17172	0.23051	5.08317	3.71182e-07	2.09649e-06
SLC18B1	48.8916	138.109	93.5003	-1.49826	0.294956	-5.07959	3.78255e-07	2.13372e-06
CREB3L3	102.706	18.9598	60.8327	2.43389	0.479424	5.07669	3.8407e-07	2.16285e-06
AK5	561.277	330.056	445.666	0.765548	0.150825	5.07573	3.86013e-07	2.17288e-06
TFB2M	1360.43	897.524	1128.98	0.600454	0.118349	5.07359	3.90384e-07	2.19284e-06
MRPL48	725.239	1101.98	913.61	-0.602561	0.118796	-5.07224	3.93155e-07	2.20747e-06
CXCL2	342.403	604.018	473.211	-0.819734	0.161744	-5.06809	4.01837e-07	2.25337e-06
ALKBH7	723.261	432.334	577.798	0.741553	0.146466	5.06298	4.1276e-07	2.30684e-06
N4BP3	371.031	620.253	495.642	-0.741043	0.146414	-5.0613	4.16417e-07	2.32435e-06
RPP25L	700.578	421.54	561.059	0.732888	0.144906	5.05768	4.24398e-07	2.36692e-06
DUSP18	382.593	647.868	515.23	-0.762388	0.150769	-5.05666	4.26668e-07	2.37858e-06
TERT	342.111	166.785	254.448	1.03451	0.204892	5.04903	4.44059e-07	2.47036e-06
RP11-111M22.2	187.795	76.2792	132.037	1.29787	0.257227	5.04565	4.51993e-07	2.50925e-06
ACVR2B	221.443	421.46	321.451	-0.930194	0.184653	-5.03751	4.71625e-07	2.61605e-06
KLF9	150.368	308.029	229.199	-1.03871	0.206334	-5.03412	4.80056e-07	2.66171e-06
MAST3	598.469	976.02	787.245	-0.707594	0.140919	-5.02127	5.133e-07	2.83305e-06
TSPAN33	47.4024	148.618	98.01	-1.64354	0.327325	-5.02112	5.13698e-07	2.83407e-06
CDK5R1	594.457	358.886	476.671	0.727876	0.145026	5.01892	5.19627e-07	2.8644e-06
TTC7B	405.973	683.141	544.557	-0.75262	0.150075	-5.01495	5.30474e-07	2.91936e-06
MGMT	551.01	312.688	431.849	0.818833	0.163309	5.014	5.33094e-07	2.93257e-06
DALRD3	801.749	518.259	660.004	0.62975	0.125618	5.01324	5.35222e-07	2.94306e-06
TET1	61.3909	173.476	117.434	-1.49751	0.298733	-5.01285	5.36287e-07	2.9477e-06
SLC16A5	1595.64	1065.24	1330.44	0.582271	0.116189	5.01143	5.40276e-07	2.96569e-06
ZNF530	483.167	268.734	375.951	0.845344	0.168685	5.01137	5.40453e-07	2.96569e-06
AADAT	193.205	371.228	282.217	-0.944317	0.188511	-5.00934	5.46177e-07	2.9934e-06
FAM155B	173.832	58.1556	115.994	1.58205	0.315901	5.00805	5.49832e-07	3.01095e-06
NECAB1	330.639	559.154	444.897	-0.756522	0.151177	-5.00422	5.60885e-07	3.06517e-06
SPATA6	409.55	711.558	560.554	-0.796629	0.159497	-4.99462	5.89513e-07	3.21239e-06
PYCRL	828.991	503.16	666.076	0.720325	0.144271	4.99286	5.94924e-07	3.24055e-06
CXorf40A	720.699	1093.57	907.136	-0.600299	0.120556	-4.97941	6.37797e-07	3.46132e-06
BLOC1S5	484.299	782.874	633.586	-0.691741	0.139044	-4.97497	6.52571e-07	3.53573e-06
TCEANC2	644.07	381.484	512.777	0.753708	0.15175	4.96677	6.80786e-07	3.68111e-06
PPP4R4	119.634	261.23	190.432	-1.12819	0.227186	-4.96593	6.83736e-07	3.69556e-06
SLC38A5	204.859	73.5897	139.225	1.47882	0.297802	4.9658	6.84196e-07	3.69655e-06
SPHK1	1428.05	2202.64	1815.35	-0.625407	0.126069	-4.96084	7.01894e-07	3.78602e-06
ABHD14A	328.876	150.873	239.874	1.1228	0.226377	4.95986	7.05435e-07	3.80357e-06
SLC17A7	12.7919	76.9173	44.8546	-2.59181	0.522948	-4.95615	7.19044e-07	3.87068e-06
GGN	204.189	84.2163	144.203	1.27626	0.257831	4.94997	7.42264e-07	3.98922e-06
TIFA	200.613	362.969	281.791	-0.856401	0.173271	-4.94256	7.71046e-07	4.14056e-06
ZNF785	496.934	256.898	376.916	0.951801	0.192666	4.94016	7.80584e-07	4.1884e-06
SDCBP2	343.217	181.345	262.281	0.921279	0.18662	4.93667	7.94696e-07	4.26068e-06
ZSCAN31	147.124	300.81	223.967	-1.02876	0.208448	-4.93535	8.00079e-07	4.28782e-06
MID2	771.059	1160.07	965.566	-0.590709	0.119702	-4.93482	8.0226e-07	4.29605e-06
PCDHAC2	84.6532	212.152	148.403	-1.32154	0.267815	-4.93453	8.0344e-07	4.30063e-06
CLDN11	121.91	29.6606	75.7854	2.03183	0.411764	4.93445	8.03767e-07	4.30065e-06
TEX22	73.9941	13.5941	43.7941	2.43874	0.49432	4.93351	8.07641e-07	4.31637e-06
ARAP2	71.1652	201.916	136.541	-1.50729	0.305737	-4.93001	8.22275e-07	4.39262e-06
RDM1	110.094	32.0397	71.0667	1.77899	0.361394	4.92258	8.54102e-07	4.54621e-06
RCHY1	889.27	591.813	740.542	0.588038	0.119491	4.92118	8.60247e-07	4.57344e-06
ICA1L	169.495	352.69	261.092	-1.05285	0.214098	-4.91759	8.7617e-07	4.65251e-06
INPP5K	908.05	586.131	747.091	0.630266	0.128312	4.91199	9.01567e-07	4.77974e-06
RGL3	503.242	847.763	675.502	-0.752909	0.153348	-4.9098	9.11708e-07	4.82774e-06
IRF5	94.6747	214.023	154.349	-1.17372	0.239327	-4.90425	9.37852e-07	4.95828e-06
PHF11	414.473	694.987	554.73	-0.746154	0.152166	-4.90356	9.41167e-07	4.97186e-06
HOMER2	508.145	807.001	657.573	-0.669048	0.136521	-4.90068	9.55048e-07	5.04119e-06
IL18BP	936.872	1533.66	1235.26	-0.712614	0.145523	-4.89691	9.73547e-07	5.13476e-06
RNLS	485.56	285.159	385.359	0.768386	0.157136	4.88993	1.0087e-06	5.30543e-06
AP4S1	229.754	108.74	169.247	1.08104	0.221167	4.8879	1.01917e-06	5.35414e-06
ARHGEF39	978.483	645.315	811.899	0.601763	0.123249	4.8825	1.04751e-06	5.49652e-06
RAPGEF3	652.551	992.491	822.521	-0.60489	0.123941	-4.88047	1.05831e-06	5.551e-06
WNT5A	84.4969	208.025	146.261	-1.30201	0.26754	-4.86659	1.13541e-06	5.93902e-06
GPR63	40.5933	128.258	84.4255	-1.66556	0.342275	-4.86615	1.13794e-06	5.94991e-06
SLC45A1	1089.46	683.431	886.445	0.673243	0.138475	4.86182	1.16309e-06	6.06714e-06
FZD1	76.0362	190.646	133.341	-1.3281	0.273714	-4.85215	1.22128e-06	6.35574e-06
GXYLT2	35.911	121.033	78.472	-1.75757	0.362282	-4.85139	1.22599e-06	6.37776e-06
TMEM151A	680.781	394.042	537.411	0.788551	0.162564	4.8507	1.23028e-06	6.39756e-06
DAGLA	410.72	676.109	543.415	-0.719093	0.148372	-4.84654	1.25632e-06	6.52786e-06
SEMA6C	98.1342	226.706	162.42	-1.21022	0.249837	-4.84402	1.27241e-06	6.60629e-06
IL15	38.2718	117.7	77.9858	-1.61486	0.333592	-4.84084	1.29292e-06	6.70496e-06
TPK1	59.9926	171.834	115.913	-1.52207	0.314798	-4.83507	1.33098e-06	6.88891e-06
ADCY7	701.943	1063.53	882.735	-0.599984	0.124232	-4.82956	1.36835e-06	7.06585e-06
NIPAL3	724.061	1083.28	903.672	-0.580928	0.120293	-4.82926	1.37044e-06	7.07385e-06
NMNAT1	600.396	359.716	480.056	0.740301	0.15335	4.82754	1.38231e-06	7.12686e-06
SERPINB8	484.012	742.171	613.092	-0.61641	0.12772	-4.82627	1.39112e-06	7.16673e-06
FIBCD1	913.338	1421.36	1167.35	-0.638368	0.132302	-4.8251	1.39934e-06	7.20071e-06
ADCY3	710.287	1089.35	899.819	-0.617129	0.127947	-4.8233	1.41199e-06	7.26298e-06
SNRNP35	530.511	824.888	677.7	-0.636519	0.132018	-4.82146	1.42513e-06	7.32493e-06
INPP4B	734.94	1125.75	930.347	-0.616058	0.127823	-4.8196	1.43848e-06	7.39066e-06
RMI1	1208.3	800.551	1004.42	0.594215	0.123352	4.81724	1.45558e-06	7.47098e-06
DCUN1D2	935.541	620.302	777.921	0.592972	0.123095	4.81721	1.45579e-06	7.47098e-06
EFEMP1	520.983	291.424	406.203	0.836712	0.173742	4.81582	1.46599e-06	7.51748e-06
SAP30	553.618	307.62	430.619	0.849513	0.176449	4.8145	1.47569e-06	7.56435e-06
COA5	922.984	599.992	761.488	0.622323	0.12931	4.81266	1.48935e-06	7.63142e-06
SMAD6	363.448	589.198	476.323	-0.697067	0.144897	-4.81078	1.50346e-06	7.70073e-06
RASSF1	846.472	560.653	703.562	0.593831	0.123572	4.80556	1.54318e-06	7.88601e-06
TMEM79	522.57	312.515	417.542	0.74048	0.154104	4.80506	1.54707e-06	7.90283e-06
FAM109B	114.718	33.4149	74.0663	1.78352	0.371466	4.8013	1.57641e-06	8.03683e-06
ZNF268	420.696	664.597	542.647	-0.659481	0.137356	-4.80126	1.5767e-06	8.03683e-06
SNPH	239.164	437.216	338.19	-0.871536	0.181524	-4.80123	1.57693e-06	8.03683e-06
PADI3	72.284	12.1999	42.2419	2.57503	0.536354	4.80099	1.57886e-06	8.04362e-06
BEND6	696.129	1050.95	873.542	-0.595249	0.124088	-4.79699	1.61064e-06	8.20235e-06
OTX1	30.1491	116.509	73.3292	-1.95134	0.406952	-4.795	1.62671e-06	8.27472e-06
SOCS1	223.478	452.569	338.023	-1.02174	0.213112	-4.79438	1.63177e-06	8.2947e-06
FLVCR2	584.299	895.021	739.66	-0.616717	0.128712	-4.79146	1.65571e-06	8.40615e-06
CCDC74B	227.751	442.693	335.222	-0.95619	0.19975	-4.78694	1.69343e-06	8.58784e-06
TAF11	372.78	610.58	491.68	-0.711191	0.14864	-4.78465	1.71288e-06	8.68317e-06
SLC25A38	563.905	878.745	721.325	-0.638784	0.133522	-4.7841	1.71756e-06	8.70356e-06
MAP1A	146.603	285.128	215.866	-0.961724	0.20106	-4.78327	1.72466e-06	8.73621e-06
CEBPD	652.72	386.971	519.845	0.754421	0.157791	4.78115	1.74297e-06	8.81555e-06
ANK2	80.6015	192.758	136.68	-1.25903	0.263382	-4.78027	1.75063e-06	8.85091e-06
NFXL1	515.463	841.313	678.388	-0.704553	0.147479	-4.77732	1.77644e-06	8.97461e-06
ARHGEF9	694.698	406.322	550.51	0.773793	0.162026	4.77573	1.79053e-06	9.04234e-06
SOGA3	433.859	225.337	329.598	0.944391	0.197777	4.77504	1.79671e-06	9.07011e-06
ADORA1	29.1997	100.481	64.8403	-1.77624	0.372012	-4.77468	1.79994e-06	9.08299e-06
C12orf73	568.367	335.204	451.785	0.763627	0.160003	4.77258	1.81877e-06	9.16756e-06
GATA6	109.684	231.588	170.636	-1.07653	0.225704	-4.76968	1.84521e-06	9.28677e-06
CALB2	96.2678	25.2054	60.7366	1.93026	0.405187	4.76388	1.89904e-06	9.53606e-06
FOXO1	125.981	302.867	214.424	-1.26874	0.266512	-4.76054	1.93076e-06	9.67706e-06
GORAB	526.297	810.866	668.581	-0.623147	0.130965	-4.75812	1.95405e-06	9.7794e-06
PPM1D	268.917	459.23	364.073	-0.77121	0.162335	-4.75074	2.02673e-06	1.01162e-05
IKZF4	237.428	409.619	323.523	-0.787299	0.165768	-4.7494	2.04024e-06	1.01721e-05
TMEM8B	57.2806	161.164	109.222	-1.49831	0.315624	-4.74712	2.06331e-06	1.02679e-05
PPM1K	89.0429	212.87	150.957	-1.25203	0.264124	-4.74033	2.13374e-06	1.06026e-05
LENG9	207.773	94.7742	151.274	1.13307	0.239254	4.73583	2.18163e-06	1.08123e-05
SCYL3	389.045	620.382	504.714	-0.672885	0.142362	-4.72657	2.2834e-06	1.1283e-05
METRNL	459.606	747.678	603.642	-0.700325	0.1482	-4.72555	2.29497e-06	1.13276e-05
SURF1	852.027	548.868	700.448	0.635248	0.134457	4.72453	2.30647e-06	1.13759e-05
CARS2	728.412	1110.81	919.612	-0.607463	0.128611	-4.72326	2.32097e-06	1.14432e-05
TRHDE	258.973	451.845	355.409	-0.804681	0.170594	-4.71693	2.39431e-06	1.17829e-05
HENMT1	988.368	626.443	807.405	0.658618	0.13971	4.71419	2.42676e-06	1.19382e-05
PIGB	399.561	633.691	516.626	-0.664604	0.141353	-4.70173	2.57971e-06	1.26672e-05
FKRP	881.42	581.83	731.625	0.599338	0.127475	4.70161	2.58124e-06	1.26701e-05
KIAA0513	435.791	686.804	561.297	-0.655869	0.139632	-4.69712	2.63851e-06	1.29416e-05
HIST1H2BD	233.929	412.666	323.298	-0.819761	0.174557	-4.69622	2.65018e-06	1.29893e-05
C14orf93	277.508	145.898	211.703	0.928246	0.197868	4.69123	2.71568e-06	1.32816e-05
C3orf33	56.2273	146.288	101.258	-1.37705	0.293691	-4.68877	2.74849e-06	1.34266e-05
SCAMP5	587.811	357.052	472.431	0.718738	0.153299	4.68848	2.7524e-06	1.34408e-05
CDKL2	66.0601	159.808	112.934	-1.27843	0.272824	-4.68592	2.78705e-06	1.3595e-05
RAPH1	336.628	569.483	453.056	-0.760413	0.162388	-4.6827	2.83127e-06	1.37905e-05
MFSD2A	95.9883	210.764	153.376	-1.13347	0.24212	-4.68146	2.84835e-06	1.38686e-05
AUNIP	551.301	346.128	448.715	0.671247	0.143537	4.67646	2.91872e-06	1.41853e-05
TTC23	548.74	837.119	692.929	-0.608207	0.130074	-4.67585	2.92739e-06	1.42171e-05
LPAR3	932.959	596.346	764.653	0.646833	0.138365	4.67482	2.94206e-06	1.42779e-05
PMP22	314.244	558.371	436.308	-0.83152	0.177908	-4.67388	2.95556e-06	1.43382e-05
KBTBD4	333.39	540.417	436.903	-0.698534	0.149643	-4.66801	3.04126e-06	1.47218e-05
ERCC6	353.082	572.358	462.72	-0.698852	0.149826	-4.66442	3.09483e-06	1.4943e-05
ZNF865	1879.12	1214.43	1546.78	0.629896	0.135112	4.66204	3.13084e-06	1.51059e-05
PPP1R3B	861.325	562.878	712.101	0.612652	0.131469	4.66004	3.16152e-06	1.52335e-05
DTX2	1549.63	1025.53	1287.58	0.594735	0.127625	4.66002	3.16186e-06	1.52335e-05
ZNF688	210.953	100.654	155.804	1.06845	0.229352	4.65858	3.18391e-06	1.53342e-05
LOXL1	259.721	466.355	363.038	-0.847175	0.181952	-4.65603	3.22366e-06	1.55077e-05
LEPR	641.301	402.413	521.857	0.672792	0.144543	4.65461	3.24593e-06	1.55987e-05
GPR64	693.768	406.756	550.262	0.769635	0.165521	4.64978	3.32294e-06	1.59116e-05
PTCH1	204.339	388.533	296.436	-0.930783	0.200472	-4.64297	3.43437e-06	1.64215e-05
GCNT4	16.3362	69.7421	43.0392	-2.0953	0.451339	-4.64241	3.44375e-06	1.64546e-05
DLGAP1	271.459	122.439	196.949	1.15043	0.247861	4.64144	3.45984e-06	1.65255e-05
GCSAM	204.333	86.6696	145.501	1.23883	0.26692	4.64121	3.46367e-06	1.65379e-05
HTR7	106.68	233.194	169.937	-1.12807	0.243059	-4.64113	3.46507e-06	1.65386e-05
CIR1	389.396	611.832	500.614	-0.651949	0.140785	-4.63083	3.64199e-06	1.73333e-05
MBLAC1	118.626	41.47	80.0481	1.51444	0.32714	4.62934	3.66836e-06	1.74422e-05
OCEL1	381.917	211.866	296.892	0.849743	0.183794	4.62335	3.77585e-06	1.79447e-05
HIST1H2AC	413.166	640.873	527.02	-0.632249	0.136806	-4.62151	3.80963e-06	1.80923e-05
NAP1L2	43.6109	127.774	85.6924	-1.54818	0.335034	-4.62096	3.8196e-06	1.81332e-05
RNF180	41.4388	119.001	80.2197	-1.52501	0.330335	-4.61655	3.90178e-06	1.8497e-05
ANKRD26	425.092	667.745	546.419	-0.653211	0.141807	-4.60633	4.09841e-06	1.94015e-05
HHIPL2	123.835	253.43	188.632	-1.03601	0.224936	-4.60582	4.10835e-06	1.94416e-05
EPHB3	13.5658	72.2393	42.9025	-2.42909	0.527607	-4.60398	4.14488e-06	1.96075e-05
OBSCN	624.645	964.529	794.587	-0.62842	0.13661	-4.60009	4.22305e-06	1.99419e-05
HIVEP3	530.4	855.919	693.159	-0.691163	0.150264	-4.59967	4.23161e-06	1.99752e-05
RNF157	459.02	280.283	369.651	0.710709	0.154645	4.59573	4.31235e-06	2.03347e-05
KIF9	253.764	128.772	191.268	0.977518	0.212888	4.59169	4.39661e-06	2.07027e-05
PRSS16	84.9327	198.935	141.934	-1.22707	0.267414	-4.58864	4.46147e-06	2.09858e-05
SNTA1	109.19	226.192	167.691	-1.05224	0.22952	-4.58453	4.55007e-06	2.13723e-05
PAXIP1-AS2	120.727	241.601	181.164	-1.00143	0.218475	-4.58372	4.56772e-06	2.14477e-05
FUT10	163.122	323.804	243.463	-0.985441	0.21516	-4.58003	4.64907e-06	2.18065e-05
RBPMS2	512.249	807.123	659.686	-0.657791	0.14376	-4.57563	4.74791e-06	2.22388e-05
ZNF619	125.337	45.4604	85.3989	1.45727	0.319049	4.56755	4.9346e-06	2.30646e-05
AC009403.2	270.972	143.054	207.013	0.92201	0.202005	4.5643	5.01165e-06	2.33918e-05
CYP4V2	38.4343	113.66	76.047	-1.56851	0.343723	-4.56329	5.03587e-06	2.34966e-05
MRPL1	875.614	569.44	722.527	0.621102	0.136128	4.56263	5.05157e-06	2.35533e-05
GNAO1	943.871	1438.42	1191.15	-0.608518	0.133405	-4.56144	5.08029e-06	2.36707e-05
ACP5	111.811	26.7235	69.2672	2.06423	0.452961	4.5572	5.18413e-06	2.41376e-05
ASB4	616.009	388.657	502.333	0.665809	0.146222	4.55339	5.2787e-06	2.45436e-05
ZNF232	474.817	287.161	380.989	0.726573	0.159893	4.54412	5.51649e-06	2.56223e-05
CPLX1	279.088	145.042	212.065	0.94391	0.207864	4.54099	5.59903e-06	2.59604e-05
NBL1	621.024	384.785	502.904	0.692071	0.15249	4.53848	5.66609e-06	2.62348e-05
NOD1	451.366	687.318	569.342	-0.605728	0.133561	-4.53523	5.754e-06	2.66233e-05
RAD51B	323.297	167.305	245.301	0.949314	0.209598	4.52921	5.92033e-06	2.73643e-05
ICK	383.068	633.048	508.058	-0.726006	0.160455	-4.52468	6.04879e-06	2.79386e-05
CLCN4	126.241	254.117	190.179	-1.01143	0.223689	-4.5216	6.13732e-06	2.83181e-05
LARGE	17.8385	75.864	46.8512	-2.0893	0.462601	-4.51643	6.28919e-06	2.89886e-05
SHMT1	779.371	515.88	647.626	0.595654	0.131987	4.51299	6.39198e-06	2.94318e-05
ZNHIT2	648.753	397.171	522.962	0.708355	0.156984	4.51227	6.41386e-06	2.95224e-05
LRRC3DN	22.6509	88.1819	55.4164	-1.95499	0.433507	-4.5097	6.4918e-06	2.98502e-05
THAP10	649.793	394.487	522.14	0.719362	0.15961	4.50698	6.57558e-06	3.02145e-05
PAX9	114.705	242.22	178.462	-1.0805	0.239793	-4.50595	6.60776e-06	3.03519e-05
ULBP3	97.2041	224.154	160.679	-1.21238	0.269586	-4.49717	6.88635e-06	3.15553e-05
SMAGP	164.936	305.736	235.336	-0.890172	0.198187	-4.49158	7.06952e-06	3.22614e-05
KLHDC9	77.4345	17.7579	47.5962	2.12062	0.472164	4.49127	7.07986e-06	3.22864e-05
SLC2A11	485.515	276.913	381.214	0.809042	0.180198	4.48974	7.1309e-06	3.24857e-05
MDFIC	228.018	388.398	308.208	-0.767994	0.17125	-4.48463	7.30415e-06	3.32181e-05
ALDH4A1	447.646	274.75	361.198	0.70614	0.157478	4.48407	7.32334e-06	3.32941e-05
TBC1D32	485.84	737.946	611.893	-0.604033	0.134723	-4.48351	7.34264e-06	3.33704e-05
RP11-159D12.5	153.367	294.397	223.882	-0.93793	0.209403	-4.47906	7.49723e-06	3.40265e-05
IL17RC	1074.43	677.831	876.131	0.665385	0.148585	4.47814	7.52948e-06	3.41612e-05
RUNDC3A	427.271	65.6089	246.44	2.7047	0.6042	4.4765	7.58767e-06	3.44017e-05
ZNF555	554.612	343.793	449.202	0.689009	0.154107	4.47098	7.78626e-06	3.52301e-05
VASH1	122.522	247.698	185.11	-1.01726	0.227529	-4.47091	7.78891e-06	3.52301e-05
EXOSC5	663.23	424.805	544.018	0.644257	0.144232	4.4668	7.93975e-06	3.5888e-05
ZNF235	387.816	214.897	301.356	0.851904	0.190723	4.46672	7.94287e-06	3.58899e-05
TCTN1	659.555	388.768	524.161	0.763725	0.171141	4.46255	8.09899e-06	3.65457e-05
CX3CL1	9762.82	17600.1	13681.4	-0.850231	0.19057	-4.46152	8.13811e-06	3.67098e-05
BCAS4	727.697	471.393	599.545	0.627775	0.140813	4.45822	8.26441e-06	3.7229e-05
CGREF1	323.219	177.77	250.494	0.863787	0.193783	4.45749	8.29244e-06	3.73427e-05
PCDHA12	117.748	259.738	188.743	-1.13985	0.255924	-4.45385	8.43426e-06	3.79556e-05
TUT1	415.689	236.453	326.071	0.81417	0.183265	4.44258	8.88856e-06	3.98652e-05
MRAS	66.8147	168.067	117.441	-1.32461	0.298171	-4.44243	8.89466e-06	3.98791e-05
RNASET2	71.4386	178.65	125.044	-1.31706	0.296804	-4.43748	9.10185e-06	4.07669e-05
TIAM1	807.328	524.139	665.734	0.622844	0.140423	4.4355	9.18608e-06	4.11303e-05
ZNF749	695.674	461.393	578.533	0.591008	0.13334	4.43233	9.32192e-06	4.16824e-05
ASGR1	156.169	66.5079	111.339	1.23311	0.278423	4.42891	9.47101e-06	4.22214e-05
CCDC107	136.653	56.8794	96.7663	1.26539	0.285897	4.42603	9.59817e-06	4.27167e-05
NRGN	36.3791	116.187	76.2833	-1.68534	0.381125	-4.422	9.77894e-06	4.3463e-05
CXCL5	159.486	62.8336	111.16	1.34275	0.304078	4.41582	1.00629e-05	4.46508e-05
PPP2R3B	331.778	184.139	257.958	0.851654	0.192916	4.41463	1.01183e-05	4.48814e-05
ANKRD6	37.2377	115.97	76.604	-1.63886	0.371997	-4.40557	1.05507e-05	4.6675e-05
RAB33A	74.0072	19.9884	46.9978	1.88912	0.4293	4.40047	1.08018e-05	4.76431e-05
B4GALNT3	529.743	323.358	426.551	0.710712	0.161569	4.39881	1.08844e-05	4.79918e-05
MFAP3L	309.198	527.84	418.519	-0.770528	0.175279	-4.39601	1.1026e-05	4.85677e-05
MYCBP	474.849	738.491	606.67	-0.63638	0.144944	-4.39052	1.13082e-05	4.96794e-05
TEN1	440.746	680.551	560.649	-0.624959	0.142559	-4.38387	1.16589e-05	5.11355e-05
TGFA	17.1231	72.0164	44.5698	-2.06587	0.471322	-4.38315	1.16976e-05	5.12377e-05
LMTK3	295.424	152.713	224.068	0.952483	0.217436	4.38051	1.18399e-05	5.17589e-05
ABHD17C	433.866	654.888	544.377	-0.593612	0.135529	-4.37997	1.18697e-05	5.18721e-05
PKIB	211.461	101.708	156.584	1.05812	0.241766	4.37664	1.20525e-05	5.26018e-05
NEK3	437.169	685.606	561.388	-0.649733	0.148513	-4.37491	1.21483e-05	5.29332e-05
TRIP6	92.8929	21.9712	57.4321	2.07893	0.475621	4.37098	1.23689e-05	5.38237e-05
C2orf48	90.181	25.6702	57.9256	1.81225	0.415269	4.36404	1.27684e-05	5.54532e-05
TMEM140	484.852	761.746	623.299	-0.650802	0.14914	-4.3637	1.2788e-05	5.55204e-05
PCSK1N	217.983	100.363	159.173	1.12086	0.256937	4.36239	1.28649e-05	5.57813e-05
FAM46B	357.726	207.164	282.445	0.789891	0.181401	4.35438	1.33445e-05	5.77104e-05
PLEKHA7	480.896	844.949	662.923	-0.815185	0.187635	-4.34452	1.39584e-05	6.01893e-05
CCDC40	491.771	298.016	394.893	0.723082	0.166505	4.34271	1.40736e-05	6.06667e-05
ARL15	443.315	676.841	560.078	-0.609444	0.140452	-4.33915	1.43034e-05	6.15974e-05
RSG1	413.094	246.285	329.69	0.747623	0.172392	4.33676	1.44601e-05	6.21913e-05
SULT2B1	68.6419	17.9312	43.2866	1.93606	0.446444	4.33663	1.44687e-05	6.22083e-05
ZNF487	113.742	244.717	179.23	-1.10758	0.255662	-4.33218	1.47639e-05	6.34162e-05
ADAMTS10	623.35	374.573	498.962	0.734114	0.169825	4.32277	1.54082e-05	6.60556e-05
LCTL	107.148	35.6644	71.4061	1.5843	0.366712	4.32028	1.55833e-05	6.66776e-05
SH3RF3	194.24	349.846	272.043	-0.849761	0.196757	-4.31884	1.5685e-05	6.70909e-05
TMEM260	366.719	582.245	474.482	-0.667966	0.154787	-4.3154	1.59313e-05	6.80354e-05
SLC43A2	596.76	935.339	766.049	-0.648204	0.150213	-4.31524	1.59431e-05	6.8064e-05
CYS1	239.411	402.221	320.816	-0.748884	0.173628	-4.31316	1.60936e-05	6.85961e-05
TAS1R3	101.21	29.9825	65.5965	1.75489	0.407462	4.30687	1.65581e-05	7.04183e-05
EID3	513.563	325.347	419.455	0.658173	0.152942	4.30341	1.68188e-05	7.13899e-05
TMPRSS2	170.581	317.031	243.806	-0.89392	0.208118	-4.29527	1.74483e-05	7.385e-05
EPCAM	241.245	124.98	183.113	0.950808	0.221443	4.29369	1.75724e-05	7.43281e-05
CDH15	15.7379	79.2848	47.5114	-2.33303	0.543654	-4.2914	1.7755e-05	7.5005e-05
C19orf54	390.072	213.173	301.623	0.872431	0.203358	4.29012	1.7858e-05	7.53924e-05
TTC30B	242.929	126.132	184.531	0.94539	0.220382	4.28978	1.78853e-05	7.54594e-05
CAB39L	169.299	298.09	233.695	-0.818408	0.190806	-4.28922	1.79299e-05	7.55998e-05
ZNF425	339.574	194.617	267.096	0.801794	0.187112	4.28511	1.8265e-05	7.67695e-05
TMOD1	91.9496	192.994	142.472	-1.07261	0.25036	-4.28427	1.83343e-05	7.70364e-05
GRAMD3	138.344	258.43	198.387	-0.899631	0.210248	-4.2789	1.87822e-05	7.88076e-05
CAMK2N2	163.902	72.9459	118.424	1.16537	0.272355	4.27886	1.87854e-05	7.88076e-05
ZNF616	294.591	152.149	223.37	0.953887	0.223459	4.26873	1.96592e-05	8.21624e-05
TRAPPC6A	328.292	189.573	258.933	0.793681	0.185942	4.26844	1.96844e-05	8.22418e-05
DMD	205.451	353.391	279.421	-0.780846	0.182975	-4.2675	1.9768e-05	8.25134e-05
ZKSCAN3	296.035	478.023	387.029	-0.693003	0.162612	-4.26168	2.02891e-05	8.45032e-05
CHCHD10	1165.72	770.057	967.89	0.598954	0.140753	4.25534	2.08731e-05	8.68536e-05
GET4	785.125	510.496	647.811	0.619782	0.145821	4.25029	2.13492e-05	8.86961e-05
IL1R1	367.74	575.089	471.415	-0.646275	0.152082	-4.24951	2.14242e-05	8.89522e-05
IFT46	265.73	135.78	200.755	0.966657	0.227732	4.24471	2.18879e-05	9.07358e-05
FAM198B	182.82	75.0773	128.949	1.28216	0.302288	4.24151	2.22023e-05	9.19248e-05
AKT3	277.013	462.793	369.903	-0.740885	0.174771	-4.23918	2.24333e-05	9.27945e-05
BATF3	61.3324	150.396	105.864	-1.29332	0.305092	-4.23911	2.24413e-05	9.27986e-05
TMOD2	38.3172	115.555	76.9361	-1.59299	0.375844	-4.23844	2.25079e-05	9.30453e-05
CASC10	295.756	480.879	388.317	-0.701262	0.165543	-4.23613	2.27409e-05	9.39207e-05
HCN2	306.733	531.257	418.995	-0.790402	0.187022	-4.22625	2.37614e-05	9.78925e-05
CLDN10	151.181	67.8774	109.529	1.15496	0.273891	4.21686	2.47728e-05	0.000101838
NPPA	19.3407	71.9916	45.6662	-1.89681	0.450936	-4.20639	2.59483e-05	0.00010631
SUPT3H	535.577	348.947	442.262	0.618228	0.14717	4.20076	2.66018e-05	0.000108753
DDT	355.287	201.451	278.369	0.819907	0.195722	4.18913	2.80021e-05	0.000114127
VCPKMT	641.008	419.377	530.192	0.61361	0.146556	4.18687	2.8283e-05	0.000115201
EXOSC7	1151.09	765.085	958.089	0.590102	0.141232	4.17825	2.93766e-05	0.000119473
CACNA1G	503.04	772.735	637.888	-0.620157	0.148448	-4.1776	2.94598e-05	0.00011974
CHGB	277.202	153.593	215.397	0.853191	0.20423	4.1776	2.94605e-05	0.00011974
MGLL	547.152	341.568	444.36	0.678203	0.162391	4.17636	2.96205e-05	0.000120244
GCDH	560.829	367.065	463.947	0.612338	0.146703	4.17399	2.99315e-05	0.000121322
SERPINB9	158.387	308.642	233.515	-0.963011	0.230839	-4.17178	3.02234e-05	0.000122281
GTPBP8	378.705	617.142	497.923	-0.704715	0.168964	-4.17079	3.03552e-05	0.000122703
KIAA1009	443.51	669.789	556.65	-0.594888	0.142677	-4.16948	3.05298e-05	0.000123333
SAMD14	314.908	538.941	426.924	-0.775262	0.185944	-4.16933	3.05496e-05	0.000123376
GNB1L	225.078	114.471	169.775	0.974376	0.23371	4.16917	3.05717e-05	0.000123428
CBLN2	21.5583	80.1268	50.8425	-1.89881	0.45554	-4.16826	3.06932e-05	0.000123843
IL18R1	30.9946	91.0505	61.0225	-1.55382	0.372904	-4.16681	3.08895e-05	0.000124559
STARD5	67.2244	154.374	110.799	-1.19576	0.287005	-4.16635	3.09509e-05	0.000124731
GDPD5	159.07	325.378	242.224	-1.03109	0.247548	-4.16524	3.11026e-05	0.000125305
ARID5B	436.187	656.083	546.135	-0.588535	0.141354	-4.16354	3.13353e-05	0.000126166
FAM203A	214.367	109.565	161.966	0.966108	0.232323	4.15847	3.20393e-05	0.000128844
HIST1H2BJ	273.918	151.728	212.823	0.853553	0.205327	4.15704	3.22403e-05	0.000129536
GRAMD1C	264.833	421.081	342.957	-0.6686	0.160847	-4.15675	3.22806e-05	0.000129658
MFSD3	465.375	256.713	361.044	0.859549	0.206814	4.15615	3.2365e-05	0.000129958
TRIM16	648.038	1030.65	839.346	-0.669098	0.161092	-4.15351	3.27416e-05	0.000131351
CTSO	81.8111	183.457	132.634	-1.16342	0.28017	-4.15256	3.28783e-05	0.00013186
PIGP	512.061	330.886	421.473	0.629919	0.151718	4.15192	3.29704e-05	0.000132176
COQ7	391.972	590.344	491.158	-0.589157	0.142064	-4.14714	3.3666e-05	0.000134735
CCDC78	554.046	844.435	699.24	-0.608504	0.146809	-4.14488	3.39998e-05	0.000135948
TUBD1	644.201	412.916	528.558	0.641872	0.154871	4.14457	3.40457e-05	0.000136091
PAPLN	64.9675	171.983	118.475	-1.40958	0.340127	-4.14428	3.40877e-05	0.000136136
AC018816.3	69.559	153.023	111.291	-1.1366	0.274658	-4.13825	3.49971e-05	0.000139558
ZNF17	325.365	191.388	258.377	0.766094	0.18537	4.13278	3.58406e-05	0.000142708
SERPINI1	177.702	81.2734	129.488	1.1251	0.272339	4.13127	3.60763e-05	0.000143518
ZNF256	470.213	302.285	386.249	0.638919	0.154802	4.12734	3.6698e-05	0.00014586
KIAA0319	116.935	227.982	172.459	-0.96471	0.233789	-4.12641	3.68465e-05	0.000146363
FARS2	462.929	272.111	367.52	0.766484	0.18605	4.11978	3.79233e-05	0.000150461
FOXP4	1111.24	725.707	918.476	0.614128	0.149239	4.11507	3.87059e-05	0.000153474
OAF	129.038	242.011	185.524	-0.905542	0.220182	-4.1127	3.91061e-05	0.000154923
SAMD13	203.319	92.8905	148.105	1.13363	0.276018	4.10711	4.00638e-05	0.000158386
PARM1	120.7	243.175	181.938	-1.0137	0.247386	-4.09766	4.17344e-05	0.000164454
GAREM	649.968	425.102	537.535	0.611354	0.149515	4.08891	4.33399e-05	0.000170376
HECA	247.489	422.302	334.895	-0.770009	0.188647	-4.08175	4.46984e-05	0.000175045
TMA7	481.237	790.538	635.887	-0.713452	0.174937	-4.07833	4.53603e-05	0.000177323
TRIM36	41.5558	109.719	75.6373	-1.40461	0.344512	-4.07712	4.55978e-05	0.0001782
ZNF681	249.862	135.34	192.601	0.887022	0.217628	4.07586	4.58442e-05	0.00017911
FN1	74.7942	180.533	127.664	-1.26862	0.311691	-4.07011	4.69901e-05	0.000183173
RELL1	222.815	379.295	301.055	-0.768864	0.188914	-4.06992	4.70301e-05	0.000183259
TEF	297.752	456.87	377.311	-0.61708	0.151629	-4.06966	4.70812e-05	0.000183404
PCDHB8	33.5179	108.765	71.1412	-1.69672	0.417059	-4.0683	4.73582e-05	0.000184322
CEACAM1	60.3114	139.795	100.053	-1.21122	0.298065	-4.0636	4.83214e-05	0.000187741
GLDC	299.43	164.2	231.815	0.868181	0.21376	4.06148	4.87625e-05	0.000189344
RBM4	288.635	460.285	374.46	-0.67291	0.165709	-4.06079	4.89065e-05	0.000189848
GNAZ	70.014	160.6	115.307	-1.20217	0.296279	-4.05757	4.95857e-05	0.000192372
ZNF101	537.365	359.059	448.212	0.582296	0.143655	4.05343	5.04712e-05	0.000195409
NOTCH2NL	421.105	687.164	554.135	-0.709452	0.175102	-4.05166	5.08548e-05	0.000196665
SPTBN2	246.76	129.85	188.305	0.926275	0.228646	4.05114	5.09696e-05	0.000196995
TMEM141	202.434	103.808	153.121	0.96243	0.237678	4.04931	5.1369e-05	0.000198423
ADHFE1	155.135	65.5289	110.332	1.24448	0.307448	4.04776	5.17109e-05	0.000199454
ADAMTS1	51.4279	119.757	85.5924	-1.21483	0.300133	-4.04766	5.17329e-05	0.000199481
ZNF792	24.5043	80.3744	52.4394	-1.71447	0.423637	-4.04703	5.18724e-05	0.000199903
SCARF1	195.013	339.635	267.324	-0.801561	0.198297	-4.04223	5.29456e-05	0.000203626
SFXN2	476.124	316.951	396.537	0.586933	0.145233	4.04134	5.31478e-05	0.000204345
PDE4D	195.436	337.118	266.277	-0.787071	0.194776	-4.0409	5.3246e-05	0.000204604
PPP2R3C	234.716	406.441	320.579	-0.79381	0.196553	-4.03866	5.37567e-05	0.000206328
FAM110A	383.433	597.765	490.599	-0.64054	0.158685	-4.03656	5.42399e-05	0.000208123
ADCY5	23.0606	85.0029	54.0318	-1.88523	0.467563	-4.03203	5.52975e-05	0.000211693
C7orf31	125.909	258.826	192.368	-1.04409	0.25898	-4.03157	5.54048e-05	0.000212042
QPRT	502.762	284.551	393.657	0.822851	0.204354	4.02661	5.65874e-05	0.000216009
RPIA	927.113	601.43	764.272	0.624674	0.15515	4.02627	5.66682e-05	0.000216256
SAYSD1	310.486	470.736	390.611	-0.599726	0.149102	-4.02226	5.76433e-05	0.000219662
TBX6	115.153	42.4548	78.8041	1.44445	0.35941	4.01894	5.84598e-05	0.000222455
IDUA	753.149	1127.71	940.43	-0.583276	0.145575	-4.00669	6.15751e-05	0.000233158
AP003068.23	181.929	85.1763	133.553	1.09677	0.273803	4.00569	6.18368e-05	0.000234034
PDK3	103.298	203.489	153.394	-0.979994	0.244939	-4.00097	6.30822e-05	0.000238205
GRIN2D	1445.92	932.535	1189.23	0.632464	0.158143	3.99932	6.35235e-05	0.000239735
ZBTB26	508.79	339.164	423.977	0.585579	0.146608	3.99419	6.49153e-05	0.000244641
[truncated: 507 more rows]

## Sheet: TGFβ-activated poised genes
DRD2
BGN
PDE2A
MT1F
LEPR
SGK1
THBS1
COL5A1
RAB39B
GPX7
DNAJC6
NFASC
SLC6A17
WNT3
ROBO3
EYA2
PID1
IQGAP2
RAP1GAP
RRAD
GRID1
CRLF1
HS3ST6
DRAXIN
TMEM59L
DNM3
OLFM2
LOXL4
MAST4
PKP1
PAPPA
SRPX
GNAS
SPTB
JAM3
CLSTN3
EFNA2
NPTXR
ATP2A3
TJP1
ARHGAP22
EPHA4
NEDD9
LRRN2
DSG2
ITGA11
TNFRSF11B
ZDBF2
SERPINE2
ALPL
SULF2
IGFBP7
INPP4B
TSPAN12
SORCS2
ISM2
FSTL1
TMEM181
CPM
P2RY2
LIMS2
PCDHB8
CA12
PALLD
KCNA7
PARM1
PIK3CD
SHANK2
PIK3AP1
FAM129A
RPS6KA2
GPC4
PRR5L
ANK2
LRRC15
RAB3B
FOXN3
VGLL3
CALD1
FERMT1
ABAT
RND1
GFPT2
HSPA12A
COL4A1
YPEL2
UNC5B
ADAMTS7
LBH
PAPLN

## Sheet: super-enhancers
seqnames	start	end	width
chr1	223904796	223977912	73117
chr20	30248357	30307907	59551
chr11	12138030	12260696	122667
chr11	122504351	122625476	121126
chr5	145304230	145363989	59760
chr1	205239599	205294755	55157
chr9	114773546	114838184	64639
chr10	101665608	101760603	94996
chr3	11227912	11288911	61000
chr7	47623363	47693805	70443
chr10	95157859	95216803	58945
chr3	45098698	45221487	122790
chr6	72075762	72132193	56432
chr2	101346831	101404502	57672
chr3	196353795	196394283	40489
chr1	214567494	214699189	131696
chr2	36655139	36734341	79203
chr5	150006352	150037155	30804
chr15	70960533	71076709	116177
chr2	153257307	153286132	28826
chr16	69429438	69516994	87557
chr15	67316174	67343700	27527
chr3	124527420	124591256	63837
chr13	27595422	27618484	23063
chr3	187976822	188015314	38493
chr9	37908238	38066240	158003
chrX	45594820	45669626	74807
chr17	55937351	56022677	85327
chr6	42246967	42308688	61722
chr12	113613055	113688564	75510
chr1	94631038	94714610	83573
chr5	172276679	172360214	83536
chr6	56534256	56638161	103906
chr20	49260429	49312544	52116
chr2	232017217	232092636	75420
chr13	109894963	109928508	33546
chr2	36579604	36616898	37295
chr6	142618589	142657436	38848
chr1	181063429	181111923	48495
chr1	41414088	41484284	70197
chr10	79079582	79195944	116363
chr1	8402636	8480236	77601
chr3	10210202	10288273	78072
chr8	130693758	130738671	44914
chr1	39577636	39680322	102687
chr2	153321347	153384208	62862
chr1	94018357	94172223	153867
chr22	30006984	30042126	35143
chr1	85753727	85812091	58365
chr1	228105183	228141459	36277
chr7	55096283	55271020	174738
chr2	55178558	55243285	64728
chr20	44400042	44437037	36996
chr11	128316852	128389178	72327
chr20	1342171	1419150	76980
chr7	2838970	2882040	43071
chr3	171490163	171548277	58115
chr5	159889245	159936512	47268
chr2	238383056	238420998	37943
chr3	11317031	11350360	33330
chr11	85405788	85449213	43426
chr10	79211528	79385122	173595
chr10	33481545	33617954	136410
chr22	41640782	41706422	65641
chr6	158409003	158516030	107028
chr4	124313747	124341342	27596
chr5	72887141	72950884	63744
chr20	25221166	25297155	75990
chr10	78906792	78956657	49866
chr2	9691547	9780934	89388
chr2	65569980	65616152	46173
chr3	171766210	171941971	175762
chr20	49031546	49081052	49507
chr7	47474756	47608868	134113
chr17	42870172	42902459	32288
chr2	101697935	101764286	66352
chr7	157069367	157113188	43822
chr2	101434192	101569690	135499
chr12	12931793	12995732	63940
chr17	70381696	70537549	155854
chr4	7804178	7938588	134411
chr2	119982917	120023337	40421
chr11	86371597	86408796	37200
chr1	19753207	19814689	61483
chr19	33515880	33570503	54624
chr18	12596483	12646743	50261
chr11	86278091	86355791	77701
chr16	2874091	2925057	50967
chr16	75267824	75298325	30502
chr5	10694763	10734883	40121
chr17	15852571	15887825	35255
chr16	55784219	55789656	5438
chr5	149826388	149923807	97420
chr3	185394879	185464356	69478
chr17	48238270	48271351	33082
chr10	112247342	112297250	49909
chr17	80208032	80257937	49906
chr12	66236205	66360423	124219
chr17	75132169	75157392	25224
chr17	29875815	29930875	55061
chr2	1595443	1642012	46570
chr2	65638031	65665036	27006
chr2	173959159	174083509	124351
chr4	174092381	174180193	87813
chr18	74744233	74834939	90707
chr12	75877058	75907174	30117
chr17	40462929	40484113	21185
chr12	50900607	50993787	93181
chr7	73224240	73267453	43214
chr11	35008575	35064220	55646
chr16	85027165	85042325	15161
chr5	13977037	14014400	37364
chr17	73673295	73704376	31082
chr1	27851949	27926882	74934
chr9	127027213	127083187	55975
chr5	142182754	142246869	64116
chr11	64614804	64643368	28565
chr3	194820699	194842078	21380
chr19	39578696	39621891	43196
chr2	235865370	235905162	39793
chr5	40677340	40690835	13496
chr11	10946156	10956316	10161
chr20	62310500	62336287	25788
chr7	76180980	76253898	72919
chr9	127138993	127175296	36304
chr13	97879675	98021677	142003
chr3	149315302	149371266	55965
chr3	149098210	149120692	22483
chr11	35203607	35259559	55953
chr12	52537679	52635391	97713
chr2	9351095	9474148	123054
chr5	169008596	169037984	29389
chr12	65007346	65031124	23779
chr5	148819291	148944548	125258
chr9	130702784	130721124	18341
chr3	149218889	149278771	59883
chr6	28907053	28922159	15107
chr6	12287501	12350549	63049
chr11	33731684	33751218	19535
chr9	130256625	130346894	90270
chr8	67424418	67494444	70027
chr1	6215377	6260639	45263
chr2	113381544	113427786	46243
chr1	150569387	150596993	27607
chr15	71565310	71591607	26298
chr20	45923598	45969915	46318
chr2	232224844	232277239	52396
chr22	35979457	36003202	23746
chr22	36696275	36744020	47746
chr7	80475008	80554368	79361
chr15	72491867	72531845	39979
chr12	109195997	109243641	47645
chr7	139304172	139377115	72944
chr5	14194486	14307888	113403
chr11	35085773	35106663	20891
chr8	23388802	23423427	34626
chr5	106792256	106814444	22189
chr19	18474731	18502081	27351
chr9	130745831	130798276	52446
chr1	16446997	16469334	22338
chr21	45004643	45039714	35072
chr1	19230415	19279978	49564
chr8	130982442	131021213	38772
chr5	52280259	52396654	116396
chr3	57983726	58051477	67752
chr2	235262957	235281952	18996
chr20	33885372	33959553	74182
chr15	59560360	59597734	37375
chr1	43814023	43840003	25981
chr20	61334059	61393468	59410
chr20	52506903	52578668	71766
chr17	32561797	32586123	24327
chr5	72732421	72747803	15383
chr3	150057714	150094222	36509
chr3	15671380	15690190	18811
chr4	86406217	86420900	14684
chr15	90326330	90396243	69914
chr17	70553213	70614657	61445
chr8	141990047	142053776	63730
chr6	138400429	138423682	23254
chr20	52347337	52424865	77529
chr10	69878451	69917400	38950
chr17	70677069	70723691	46623
chr11	86219137	86238508	19372
chr12	65059567	65074628	15062
chr11	69139822	69197794	57973
chr17	79516697	79552071	35375
chr21	44882894	44943939	61046
chr12	96797379	96877925	80547
chr1	214713618	214758757	45140
chr20	49366192	49388485	22294
chr15	99393756	99450557	56802
chr1	23039967	23089612	49646
chr6	10369791	10427724	57934
chr3	141119503	141155954	36452
chr19	11207982	11314354	106373
chr11	62304762	62339335	34574
chr10	104512286	104543713	31428
chr10	3780158	3815154	34997
chr3	11589247	11618701	29455
chr12	64298857	64315497	16641
chr10	69840623	69873395	32773
chr10	3109563	3162181	52619
chr11	12086720	12114275	27556
chr17	62643896	62732923	89028
chr1	235997436	236088893	91458
chr7	47797253	47859480	62228
chr2	85125496	85202831	77336
chr6	28944477	28957034	12558
chr7	116314471	116358251	43781
chr15	60641551	60659672	18122
chr16	1724925	1774276	49352
chr7	43659956	43700010	40055
chr22	40884004	40934981	50978
chr5	133837715	133852315	14601
chr15	90714026	90740678	26653
chr5	172191997	172235257	43261
chr17	40374367	40424844	50478
chr10	116383030	116411583	28554
chr17	73119286	73156864	37579
chr11	102468380	102484527	16148
chr1	155899260	155961911	62652
chr6	42165079	42199984	34906
chr8	8127539	8237720	110182
chr9	35509094	35527233	18140
chr1	10567817	10590362	22546
chr6	151307451	151403144	95694
chr17	48703733	48744159	40427
chr5	80714458	80725412	10955
chr1	8291902	8321708	29807
chr4	1309790	1345666	35877
chr2	173946356	173958487	12132
chr15	90938175	90963623	25449
chr12	47051366	47071616	20251
chr10	116446145	116482462	36318
chr5	14150808	14162507	11700
chr12	46942802	46958928	16127
chr1	178189004	178212596	23593
chr1	16485143	16516072	30930
chr7	116137908	116156225	18318
chr20	52474458	52490217	15760
chr14	50411845	50512496	100652
chr12	46750955	46797537	46583
chr15	85944841	85962428	17588
chr18	3493124	3514044	20921
chr12	46822656	46847081	24426
chr12	76097276	76122522	25247
chr2	232468665	232508671	40007
chr17	43324088	43419932	95845
chr12	27700817	27727773	26957
chr5	91886625	91899709	13085
chr6	33553357	33611007	57651
chr6	11005356	11041744	36389
chr1	149807860	149829069	21210
chr4	140957124	141060555	103432
chr4	39026620	39056576	29957
chr6	44193839	44230328	36490
chr11	102183216	102223467	40252
chr6	86164374	86193445	29072
chr1	241753701	241786126	32426
chr4	187565066	187634121	69056
chr14	103574855	103598754	23900
chr17	48103084	48126537	23454
chr18	67965677	68054354	88678
chr8	95252277	95270401	18125
chr17	76286247	76347128	60882
chr17	46628598	46639053	10456
chr17	57822727	57902364	79638
chr2	98483899	98489484	5586
chr19	2520409	2553352	32944
chr1	94785282	94801627	16346
chr1	151941172	151974320	33149
chr7	100735345	100787198	51854
chr2	42344346	42370632	26287
chr10	73922958	73936822	13865
chr22	37697291	37724250	26960
chr16	16039330	16121113	81784
chr1	9326928	9397361	70434
chr20	17541332	17575616	34285
chr17	75286469	75427541	141073
chr11	18403659	18430782	27124
chr6	74266634	74321123	54490
chr8	55050788	55079063	28276
chr2	36768930	36807943	39014
chr10	74004264	74096985	92722
chr17	65414951	65439959	25009
chr1	15487463	15527797	40335
chr3	141047251	141058386	11136
chr10	105498917	105549097	50181
chr10	121421031	121447324	26294
chr1	245000843	245029921	29079
chr2	10410467	10585946	175480
chr2	201249863	201290633	40771
chr3	128929834	128971804	41971
chr10	54067958	54095967	28010
chr5	159328478	159341274	12797
chr13	114797917	114900424	102508
chr14	50327921	50347485	19565
chr6	128808834	128835955	27122
chr3	149033132	149081808	48677
chr11	86430843	86458329	27487
chr13	97762425	97795653	33229
chr5	80594599	80601972	7374
chr6	106963712	106976859	13148
chr22	30571848	30632904	61057
chr2	239332250	239358775	26526
chr7	36696774	36701903	5130
chr7	26218370	26244941	26572
chr3	12436686	12522092	85407
chr1	200320994	200386820	65827
chr5	14090498	14112243	21746
chr10	3831105	3969688	138584
chrX	12988501	13020196	31696
chr14	105131516	105188942	57427
chr21	40127734	40172439	44706
chr2	46528257	46558219	29963
chr11	12698663	12726353	27691
chr22	46312430	46368949	56520
chr1	86064020	86097307	33288
chr5	175845459	175877441	31983
chr14	101111819	101161662	49844
chr3	194276652	194315930	39279
chr17	78753986	78772263	18278
chr2	235039616	235115704	76089
chr2	28612115	28629938	17824
chr20	4110644	4118153	7510
chr2	54795136	54816780	21645
chr21	46711803	46757257	45455
chr10	17063145	17158892	95748
chr11	121333614	121338865	5252
chr8	128805784	128990159	184376
chr15	44373390	44408752	35363
chr17	78226475	78238154	11680
chr1	161351485	161372933	21449
chr6	16670933	16771314	100382
chr1	59312837	59324555	11719
chr10	134467942	134554252	86311
chr10	73588988	73632419	43432
chr6	117806623	117827055	20433
chr9	124038742	124052066	13325
chr19	45220308	45285228	64921
chr11	69450873	69470567	19695
chr18	68080963	68101376	20414
chr6	33624361	33670423	46063
chr14	51998976	52021745	22770
chr11	65179956	65217493	37538
chr5	141721486	141746113	24628
chr16	29268421	29304190	35770
chr20	48752361	48789863	37503
chr8	67024492	67033977	9486
chr11	10876857	10899274	22418
chr19	1097980	1110493	12514
chr17	80162168	80176838	14671
chr3	177062178	177078746	16569
chr19	1744808	1767471	22664
chr6	30723029	30797620	74592
chr6	44140298	44150070	9773
chr7	100139333	100145575	6243
chr1	234855507	234887623	32117
chr11	107689695	107726395	36701
chr12	45612597	45639155	26559
chr3	129306264	129347324	41061
chr17	17588140	17656612	68473
chr1	17488979	17578112	89134
chr5	76061998	76135953	73956
chr19	39320371	39337449	17079
chr9	35482251	35495911	13661
chr11	121954010	122075457	121448
chr20	52217126	52241649	24524
chr10	17238151	17263828	25678
chr12	47471368	47491533	20166
chr8	62635918	62723304	87387
chr6	74409285	74444379	35095
chr2	178080883	178140449	59567
chr3	5031958	5069613	37656
chr1	23511067	23544434	33368
chr14	105479096	105495130	16035
chr6	165984764	165991858	7095
chr14	77413091	77429559	16469
chr3	53256459	53305494	49036
chr12	12882112	12914056	31945
chr21	46855188	46892104	36917
chr16	3199431	3242027	42597
chr7	97963565	98008785	45221
chr1	235089639	235162582	72944
chr6	155490822	155523809	32988
chr3	27548379	27586741	38363
chr6	21587032	21599659	12628
chr5	123963804	123999832	36029
chr2	85725114	85762744	37631
chr10	16985563	17013423	27861
chr12	122879757	122892626	12870
chr2	28805066	28817852	12787
chr16	18791958	18817274	25317
chr7	115993254	115999546	6293
chr1	2373199	2396941	23743
chr1	212202952	212217062	14111
chr5	179243478	179267231	23754
chr10	87400029	87404811	4783
chr7	44767093	44790559	23467
chr18	3583354	3671282	87929
chr10	4803477	4814735	11259
chr10	121058056	121080246	22191
chr19	2032162	2062714	30553
chr6	124854938	124859728	4791
chr11	2932986	2963319	30334
chr19	44249701	44282827	33127
chr16	88263222	88299876	36655
chr2	9793636	9817525	23890
chr1	198897662	198907559	9898
chr9	21488116	21617476	129361
chr1	8090155	8276357	186203
chr5	42982220	43044942	62723
chr6	158177601	158196179	18579
chr12	76241891	76392180	150290
chr11	75013353	75060813	47461
chr12	95593000	95600545	7546
chr8	54852875	54873707	20833
chr7	134329887	134381144	51258
chr9	33807192	33820440	13249
chr4	184358429	184368382	9954
chr22	35767085	35794211	27127
chr16	9134627	9172623	37997
chrX	102867017	102896353	29337
chr13	95749504	95782698	33195
chr6	142332655	142352926	20272
chrX	102909559	102928348	18790
chr17	79010229	79026451	16223
chr15	93340492	93376928	36437
chr1	17439049	17463460	24412
chr7	23341082	23399139	58058
chr15	70766105	70802853	36749
chr5	14029937	14051970	22034
chr10	127747001	127752645	5645
chr11	1143846	1149338	5493
chr16	89306548	89379039	72492
chr6	21738238	21771958	33721
chr4	7750859	7787110	36252
chr11	96035662	96042801	7140
chr19	39163254	39226304	63051
chr10	114804887	114857007	52121
chr2	235147835	235169788	21954
chr14	69405391	69426097	20707
chr10	123875648	123903500	27853
chr6	43971969	44045897	73929
chr10	33253487	33301584	48098
chr19	13270862	13292799	21938
chr8	102457606	102487401	29796
chr7	130522466	130668127	145662
chr19	13941460	13991740	50281
chr1	201664240	201692210	27971
chrX	106813120	106819241	6122
chr5	169119560	169133589	14030
chr12	132336940	132432722	95783
chr14	101443816	101462623	18808
chr15	63775455	63807772	32318
chr20	52443327	52454152	10826
chr11	65233304	65278939	45636
chr5	16980724	17037858	57135
chr14	100874279	100914038	39760
chr11	59304398	59334264	29867
chr12	30944546	30960689	16144
chr6	150161474	150180463	18990
chr19	8419118	8439650	20533
chr16	86842014	86868699	26686
chr21	46776051	46798908	22858
chr8	103800309	103824007	23699
chr15	101481519	101501573	20055
chr9	21656303	21692907	36605
chr11	68089289	68151310	62022
chr1	36832822	36855430	22609
chr3	149014826	149020512	5687
chr1	51438430	51445956	7527
chr2	29328015	29354817	26803
chr9	132239350	132266267	26918
chr5	180661759	180685519	23761
chr15	63178359	63191053	12695
chr3	108189227	108193011	3785
chr11	10919542	10923859	4318
chr17	47068139	47094137	25999
chr8	141596399	141611312	14914
chr7	73476217	73520288	44072
chr1	24276895	24304948	28054
chr21	43031733	43064841	33109
chr18	46448389	46479543	31155
chr7	92250208	92276055	25848
chr20	3779170	3794617	15448
chr5	17105860	17133371	27512
chr7	23504000	23516299	12300
chr7	32696555	32713062	16508
chr7	5588096	5610666	22571
chr19	54499461	54546493	47033
chr2	87745105	87804779	59675
chr7	27140352	27163067	22716
chr1	234790058	234798844	8787
chr2	234881331	234892004	10674
chr11	9774608	9782863	8256
chr12	57908536	57921259	12724
chr11	9584523	9591991	7469
chr7	80569171	80574168	4998
chr1	41325194	41344253	19060
chr7	158607547	158616311	8765
chr11	130500211	130509154	8944
chr7	22599564	22606791	7228
chr7	2792985	2803620	10636
chr17	79312468	79320974	8507
chr2	62803386	62807837	4452
chr12	123568701	123588379	19679
chr6	153408674	153417898	9225
chr17	46685419	46698416	12998
chr16	19097974	19149159	51186
chr12	104611144	104615639	4496
chr7	2899514	2914571	15058
chr22	46488667	46512448	23782
chr1	28827008	28843041	16034
chr3	156398035	156446945	48911
chr17	47007274	47051597	44324
chr6	112522766	112536362	13597
chr10	99288961	99313765	24805
chr1	9412467	9474630	62164
chr2	109187830	109215403	27574
chrX	153616346	153631283	14938
chr5	90573258	90612100	38843
chr2	112197083	112262260	65178
chr17	19960745	19970840	10096
chr5	149315884	149321179	5296
chr14	77496646	77513296	16651
chr11	128075884	128082254	6371
chr12	124991350	125049887	58538
chr12	65995054	66053879	58826
chr1	172288965	172295956	6992
chr6	106033978	106058761	24784
chr11	122927273	122939654	12382
chr10	101534493	101544691	10199
chr5	39079384	39104237	24854
chr21	43080584	43105577	24994
chr1	32681001	32703870	22870
chr21	37792768	37823147	30380
chr20	50358367	50370009	11643
chr11	67137031	67150204	13174
chr12	54788020	54833656	45637
chr19	39887790	39895633	7844
chr22	39645708	39703550	57843
chr19	12892859	12907447	14589
chr3	73159814	73161135	1322
chr17	41434729	41467221	32493
chr10	102122898	102135015	12118
chr20	56565272	56596329	31058
chr16	2171265	2183791	12527
chr2	38319284	38343373	24090
chr17	79475114	79486751	11638
chr14	100934998	100945830	10833
chr3	156532008	156537496	5489
chr16	89403944	89494563	90620
chr1	230208595	230250075	41481
chr5	10013	11779	1767
chr18	46357020	46375716	18697
chr14	77370394	77387585	17192
chr2	161060095	161108541	48447
chr7	98863498	98873092	9595
chr16	15678422	15701551	23130
chr16	2072643	2092705	20063
chr12	66056897	66093549	36653
chrX	153232188	153240138	7951
chr17	19037652	19109768	72117
chr10	4692113	4749664	57552
chrX	24151400	24173233	21834
chr2	226978051	226985443	7393
chr7	35031218	35059635	28418
chr11	33709091	33718480	9390
chr4	40252041	40259526	7486
chr1	228742889	228785122	42234
chr11	129007415	129020740	13326
chr1	153533704	153545480	11777
chr12	125162543	125179886	17344
chr9	67017789	67030357	12569
chr1	161390864	161442000	51137
chr1	172311808	172330856	19049
chr1	143728213	143745669	17457
chr20	4131690	4161679	29990
chr16	19000086	19017937	17852
chr16	87860814	87899535	38722
chr17	18964181	18998027	33847
chr20	30132895	30162336	29442
chr7	74040040	74088073	48034
chr10	80722789	80735442	12654
chr11	9376876	9387779	10904
chr11	34391508	34403879	12372
chr4	39609636	39633991	24356
chr6	56802466	56825122	22657
chr6	155427832	155464828	36997
chr20	30175049	30201306	26258
chr1	84711238	84720877	9640
chr5	180579035	180619945	40911

## Sheet: broad H3K4me3-Linked Genes
siNC	siNC_TGFβ	siPHF13_TGFβ
FLJ27365	HOXC11	FLJ27365
RP11-834C11.12	RP11-834C11.12	RP11-834C11.12
HOXC9	HOXB6	HOXC9
ERRFI1	FLJ27365	HOXB6
FOSL1	HOXC9	ACTN4
HOXB6	TXNRD1	ERRFI1
SLC12A7	ACTN4	PAX2
SEMA4B	PLEC	ITPRIP
CCDC85B	ERRFI1	VPS37B
FAM102A	NR2F2	FAM102A
TLCD1	FOSL1	TGIF1
ACTN4	CD44	ANXA2R
GCNT2	ZNF217	SMAD3
PAX2	SMAD3	PTGER4
ITPRIP	CCDC85B	HIST1H4PS1
LMNA	PARD6B	TCF7L2
TGIF1	ANXA2	ZFP36
COMMD3-BMI1	SLC12A7	IRS1
VPS37B	SEMA4B	BCL6
IRF2BP2	EPHA2	BCL9L
PTGER4	TLCD1	HIST1H2AI
ITGB1	CDKN1B	VIM
MBP	FAM102A	CYP1B1
RPL23A	ASPH	NR3C1
ANXA2	TGIF1	ITGA2
ANXA2R	GCNT2	HIST1H2AJ
SMAD3	EHD1	RUNX1
CD44	AHNAK2	PLAU
NR3C1	CLIC1	BRD2
CYP1B1	ZNF365	TPM1
TCF7L2	RAB26	C10orf55
VIM	BTG1	RIPK4
HIST1H4PS1	PAX2	HIST1H2AB
2021-09-09	ITGB1	RPLP0
RP11-745A24.1	ITPRIP	IRF2BP2
ZFP36	ITGA2	ETS2
SOCS6	SLC38A2	SMAD7
SBNO2	VIM	ZFP36L2
IRS1	KLF6	RPL27A
SPRY1	MBP	TNRC18
BRD2	PTGER4	EEF1A1
BCL6	VPS37B	RGMB
EEF1A1	IRF2BP2	CD44
TM4SF1	BRD2	SSSCA1
FOXA2	RPL23A	KLF6
PURA	TCF7L2	TM4SF1
BTG1	ANXA2R	SPRY4
TPM1	SPRY4	ZFP36L1
ETS2	IFFO2	TSC22D2
RUNX1	PLAU	SEMA4B
HIST1H2AI	EEF1A1	GNB2L1
ITGA2	ITGA3	SLC38A2
HIST1H2AJ	BCL9L	ZNF608
BHLHE40	RP11-745A24.1	UBC
PLAU	HIST1H4PS1	MAZ
PPP1R18	SMAD7	CHD2
C10orf55	NR3C1	PCGF1
RPLP0	TM4SF1	RP13-766D20.1
UBC	BCL6	SLC12A7
IFFO2	2021-09-09	NDUFB10
BCOR	ZFP36	PHLDA1
RIPK4	SBNO2	FHL2
ZBTB7A	SOCS6	PPP1R18
SLC38A2	IRS1	MYPN
RGMB	PPP1R18	COMMD3-BMI1
ASPH	SPRY1	BTG1
CHD2	TPM1	VGLL4
TNRC18	SLC7A5	RHOF
HIST1H2AB	RUNX1	HMGA2
PPARG	ZBTB7A	DUSP5P1
ZFP36L2	TSC22D2	CFL1
TIPARP	DUSP5P1	HES7
KLF6	HIST1H2AJ	HIST1H3H
SSSCA1	RIPK4	ARF6
TSC22D2	TRIO	ITGB1
RPL27A	HIST1H2AI	PPARG
AHNAK	RPL3	ASPH
SPRY4	BHLHE40	RGS20
ZNF608	BCL2L1	SHC1
PTP4A2	UBC	ARL4C
SHB	MAFK	COL18A1
CFL1	C12orf79	ENO1
RPS12P26	ARL4C	HIST1H3B
TRIO	SMURF1	MAT2B
PFKP	C10orf55	CD59
SLC7A5	ZMYND8	SLC4A2
ID2	BCOR	HOXB8
ZFHX3	SHC1	MYC
CD59	CYP1B1	BHLHE40
ZFP36L1	IKBKG	SIN3A
RP11-1055B8.7	PHLDA1	AHNAK
GNB2L1	CD59	RP11-497E19.2
FKBP2	FOXA2	TBX1
ENO1	RPLP0	TNFRSF1A
PCGF1	DNAJB6	DUSP1
ITGA3	MYC	MBNL2
RP11-613M10.9	MYO1C	CDK6
MALL	BCOR	ONECUT3
SHC1	RP11-1070A24.1	2021-09-09
PPP1R14B	FNDC3B	FOXL1
CASZ1	ZFP36L1	BAIAP2
RP13-766D20.1	HIST1H2AB	MBP
RPL8	ZFP36L2	PLEC
MYPN	CHD2	HOXC11
ARL4C	AXL	UBE2E1
TMEM51	RPL27A	EPHA2
TNS3	AHNAK	HES1
TNFRSF1A	SERPINE1	HSPA8
NDUFB10	PTP4A2	CDKN1B
FSCN1	PPARG	GIT1
MYC	HSPA1A	IER2
RHOF	SSSCA1	ZNF217
PTMA	RP11-1055B8.7	PTMA
SEC14L1	GNB2L1	CDKN2C
SDC4	TNFRSF11A	TRIO
VGLL4	ENO1	RPS18
HMGA2	TNRC18	ACTG1
HES7	MYPN	MIDN
CDK6	RGMB	S100A10
ARHGAP29	ARHGAP29	YWHAZ
COL18A1	RPS12P26	SPRY1
HSPA8	SHB	EPAS1
RP11-318A15.7	BCL3	PLEC
FHL2	CDCA4	HSPA5
HOXB8	CFL1	PFKP
CDKN2C	PYGB	RBFOX2
PLEC	FKBP2	MCL1
HIST1H3H	MYEOV	RPS2
UBE2E1	RGS20	CRIP1
ALDOA	BBC3	ITGA3
MAT2B	EPAS1	IRF2BPL
SEMA3C	PRSS23	GABARAP
SLC4A2	MAZ	NRP1
HIST1H3B	HMGA2	PPP1R15B
SP1	SPINT2	TGFB2
MBNL2	TNFRSF1A	FAM89B
HSPA5	RHOF	SHB
ARF6	FOXC2	PMEPA1
IER2	NT5E	RTN4
SPRY2	HSP90AB1	HNRNPA2B1
TBX1	GPRC5A	DNMBP
SIN3A	AHR	HNRNPH1
NRP1	ZNF608	RPL3
RGS20	PCGF1	SMURF1
PKM	RP13-766D20.1	ZIC2
GIT1	ZFHX3	MYO10
BCL9L	TMEM51	HDGF
ZFYVE28	CASZ1	ZC3H12A
2021-09-09	RP11-613M10.9	RPS16
RBFOX2	NDUFB10	LRP11
GATA4	PPP1R14B	FOXC2
HNRNPA2B1	ANXA5	AL591479.1
MCL1	HSPA8	SOX4
BAIAP2	FSCN1	KLHL14
RP11-497E19.2	DUSP5	ARRDC3
HNRNPF	FDFT1	YWHAQ
DUSP1	SDC4	LMNA
HES1	RPL8	NFE2L3
EEPD1	SLC4A2	TMEM51
CRIP1	ARF6	EEPD1
SPATS2L	ETS1	SETD5
DUSP5	COL18A1	HNRNPF
CDKN1B	FOXL1	HNRNPA1
RPS18	ABHD2	BCL2A1
GPRC5A	RP11-318A15.7	MUS81
UGDH	FHL2	H2AFZ
PPP1R15B	NABP1	FOSL1
YWHAZ	MCL1	ANKRD13B
FOXL1	MBNL2	BAG3
FAM89B	HES7	STIM2
PLK2	CALM2	UBE2M
HNRNPL	IER2	PLK2
H2AFZ	ACTG1	SOCS6
ZNF217	HIST1H3H	RUSC1
SSH1	NAPSB	SLC7A5
TBC1D8	PMEPA1	MICALL2
DAXX	G6PD	HIVEP1
RPS2	PCED1B	DVL1
PLEC	MAT2B	TUBB3
EPHA2	ZFYVE28	KLF7
ACTG1	PLK2	SSPN
HERC4	RP11-761B3.1	BCL2L1
TRA2B	TBC1D8	WWTR1
ID3	SSH1	PDGFB
HNRNPH1	VGLL4	RP11-613M10.9
RPL3	RTN4	HIST1H1PS1
MAT2A	SPRY2	PKM
EPAS1	RPS18	UGCG
IRF2BPL	HNRNPA2B1	HOXB2
SOX9	TNS3	CAV1
ZC3H12A	RP11-497E19.2	EXT1
TGFB2	HSPA5	SMC4
INF2	SOX9	ING1
BRI3	BZW1	VMP1
ZIC2	HIST1H3B	FNDC3B
RTN4	TBX1	PTPN14
SRSF3	HOXB8	SPRY2
CPT1A	SEMA3C	CALM2
NFE2L1	NRIP1	PRDM16
SLCO4A1	PTPN14	AL354718.1
BMI1	CCNL1	DDX3X
BCL2A1	2021-09-09	PTBP1
CCNL1	S100A10	AC005363.9
JMJD8	PKM	VEGFA
KLHL14	CENPT	ID2
MIDN	EID3	SLC4A7
ATP1A1	HES1	UBE2D3
PCDH7	TGFB2	BSG
C12orf79	CAV1	GPBP1
DNMBP	HDGF	RP11-761B3.1
UACA	SP1	MSL2
UGCG	NRP1	DALRD3
NFE2L3	DUSP1	LGR4
RPL17-C18orf32	ZC3H12A	UACA
MUS81	ONECUT3	BIRC3
TNFAIP2	MIDN	NRG2
CALM2	EIF4G1	NPM1
SOX4	DNMBP	ANXA2
SLC3A2	UBE2D3	ZNF516
VMP1	SIN3A	TMBIM6
MICALL2	THAP11	HUWE1
NPM1	HNRNPA1	GULP1
PTPN14	NME4	SYNJ2
KLF7	NPM1	SOX9
AL591479.1	UBE2E1	PTEN
YWHAQ	HNRNPL	ETS1
RPS16	UACA	MICB
FOXC2	CDKN2C	C17orf59
RP11-761B3.1	LMNA	CSNK1E
HNRNPA1	CDK6	EHD1
TUBB3	SMIM3	VCPIP1
GPBP1	VMP1	PYGB
PDE4A	BAIAP2	USP43
HIVEP1	SPATS2L	PXN
KCTD1	EEPD1	BRI3
HNRNPH3	ZIC2	F2RL1
ARRDC3	GIT1	PSMB2
TMBIM6	TGFBR3L	PTPRK
G6PD	PAWR	AKAP12
EXT1	HMGA1	MAFG
WWTR1	IRF2BPL	HEXIM1
SSPN	CRIM1	HNRNPL
MSL2	HNRNPF	TNS3
BZW1	TRNP1	PAWR
LIPG	PTMA	CDK2AP2
SMC4	PLEC	GPRC5A
DDX3X	YWHAZ	JMJD1C
EIF4A2	HNRNPH1	SDC4
ELOVL2	RERE	VEGFC
RUSC1	MAT2A	C9orf3
STIM2	SLC20A1	ADRM1
SETD5	NFE2L1	DKK1
PYGB	SPATS2L	PTGES3
EHD1	TRA2B	FOXO3
DYRK1A	KIF3C	CRIM1
ANKRD13B	H2AFZ	HIST1H3D
UBE2M	PPP1R15B	SLC38A1
ING2	INF2	HNRNPH3
BSG	KCNMA1	HERC4
RARA	KRT19	PTP4A2
SLC4A7	ANPEP	ARID1B
SGK223	SOX4	CTD-2547E10.2
DALRD3	FAM89B	MYADM
MYADM	EXT1	HIST1H2AD
BCL2L1	HNRNPH3	SGK223
PPP1R14A	WWTR1	C17orf70
HIST1H1PS1	HERC4	ARHGAP11B
TNS3	TNFAIP2	NFE2L2
MYEOV	DAXX	ZNF365
MAFG	KLHL14	MIER1
ING1	GABARAP	MAT2A
LRP5	PPP1R14A	EIF4A2
VEGFA	RPS2	BAI2
VCPIP1	BCL2A1	PFKFB2
FAT1	SH3RF2	JOSD1
[truncated: 391 more rows]
