# Supplementary material for: PHF13 epigenetically activates TGFβ driven epithelial to mesenchymal transition
Source: Cell Death Dis. 2022 May 21;13(5):487. doi: 10.1038/s41419-022-04940-4 (PMC9124206; doi:10.1038/s41419-022-04940-4)
Supplement: Supplementary file 7 — Dataset 4 [file 41419_2022_4940_MOESM7_ESM.xlsx]

## Sheet: Sheet1
		width(mm)	length(mm)	tumor volume		width(mm)	length(mm)	tumor volume
day3	PHF13-WT1	0	0	0	PHF13-KO1	0	0	0
	PHF13-WT2	0	0	0	PHF13-KO2	0	0	0
	PHF13-WT3	0	0	0	PHF13-KO3	0	0	0
	PHF13-WT4	0	0	0	PHF13-KO4	0	0	0
	PHF13-WT5	0	0	0	PHF13-KO5	0	0	0
	PHF13-WT6	0	0	0	PHF13-KO6	0	0	0
day7	PHF13-WT1	3.28	3.44	18.5044	PHF13-KO1	1.9	2.21	3.98905
	PHF13-WT2	3.58	4.09	26.2095	PHF13-KO2	2	2.19	4.38
	PHF13-WT3	3.76	3.87	27.3563	PHF13-KO3	2.29	2.52	6.60757
	PHF13-WT4	3.64	3.7	24.5118	PHF13-KO4	2.58	2.69	8.95286
	PHF13-WT5	4.17	4.25	36.9514	PHF13-KO5	2.09	2.11	4.60835
	PHF13-WT6	4.2	4.4	38.808	PHF13-KO6	2.69	3.67	13.2782
day10	PHF13-WT1	3.39	3.57	20.5134	PHF13-KO1	1.99	2.36	4.67292
	PHF13-WT2	3.76	4.55	32.163	PHF13-KO2	2.16	2.34	5.45875
	PHF13-WT3	3.82	3.96	28.893	PHF13-KO3	2.48	2.68	8.24154
	PHF13-WT4	3.77	3.79	26.9334	PHF13-KO4	2.68	2.84	10.199
	PHF13-WT5	4.22	4.37	38.9114	PHF13-KO5	2.27	2.39	6.15772
	PHF13-WT6	4.32	4.49	41.8971	PHF13-KO6	2.79	3.79	14.7509
day13	PHF13-WT1	3.53	3.76	23.4265	PHF13-KO1	2.18	2.38	5.65536
	PHF13-WT2	3.99	4.7	37.4122	PHF13-KO2	2.45	2.45	7.35306
	PHF13-WT3	3.95	4.04	31.5171	PHF13-KO3	2.61	2.76	9.4007
	PHF13-WT4	3.99	3.99	31.7606	PHF13-KO4	2.99	3.01	13.4549
	PHF13-WT5	4.33	4.45	41.7163	PHF13-KO5	2.47	2.51	7.65663
	PHF13-WT6	4.41	4.62	44.9251	PHF13-KO6	3.03	3.99	18.3159
day20	PHF13-WT1	4.32	4.68	43.67	PHF13-KO1	2.38	2.41	6.8256
	PHF13-WT2	4.44	4.75	46.8198	PHF13-KO2	2.6	2.62	8.8556
	PHF13-WT3	4.34	4.39	41.3441	PHF13-KO3	2.77	2.8	10.7421
	PHF13-WT4	4.11	4.12	34.7977	PHF13-KO4	3.06	3.07	14.3731
	PHF13-WT5	4.54	4.54	46.7883	PHF13-KO5	2.79	2.94	11.4426
	PHF13-WT6	4.78	4.82	55.0646	PHF13-KO6	3.31	4.03	22.0765
day30	PHF13-WT1	4.62	5.16	55.0686	PHF13-KO1	2.96	3.12	13.6681
	PHF13-WT2	4.96	4.96	61.012	PHF13-KO2	2.72	2.72	10.0618
	PHF13-WT3	4.55	4.55	47.0982	PHF13-KO3	3.18	3.48	17.5956
	PHF13-WT4	4.41	4.41	42.8831	PHF13-KO4	3.69	3.69	25.1217
	PHF13-WT5	4.86	4.98	58.8128	PHF13-KO5	3.02	3.1	14.1366
	PHF13-WT6	5.57	5.89	91.3683	PHF13-KO6	3.72	4.44	30.7212
