# Supplementary material for: PHF13 epigenetically activates TGFβ driven epithelial to mesenchymal transition
Source: Cell Death Dis. 2022 May 21;13(5):487. doi: 10.1038/s41419-022-04940-4 (PMC9124206; doi:10.1038/s41419-022-04940-4)
Supplement: Supplementary file 8 — Dataset 5 [file 41419_2022_4940_MOESM8_ESM.xlsx]

## Sheet: DEG.PACA-CA
ID	high	low	baseMean	log2FoldChange	lfcSE	stat	pvalue	padj	geneName	geneType	chr	str	end	strand
ENSG00000004799	256.664	525.236	390.95	-1.03327	0.229015	-4.51179	6.42832e-06	0.000592929	PDK4	protein_coding	chr7	95212811	95225803	-
ENSG00000005421	8.50365	17.2598	12.8817	-1.00801	0.326734	-3.08511	0.00203477	0.0260785	PON1	protein_coding	chr7	94926988	95025673	-
ENSG00000005513	12.2967	35.8245	24.0606	-1.55173	0.389956	-3.97925	6.9133e-05	0.00280526	SOX8	protein_coding	chr16	1031808	1036979	+
ENSG00000006128	2.29914	6.63537	4.46725	-1.55016	0.5158	-3.00535	0.00265279	0.0310376	TAC1	protein_coding	chr7	97361220	97369784	+
ENSG00000006788	6.83846	14.5897	10.7141	-1.11413	0.305002	-3.65285	0.000259342	0.00669249	MYH13	protein_coding	chr17	10201401	10276447	-
ENSG00000009694	9.32659	44.9234	27.125	-1.18133	0.332516	-3.5527	0.000381301	0.00885475	TENM1	protein_coding	chrX	123509753	124097666	-
ENSG00000009950	140.039	284.258	212.148	-1.02279	0.275288	-3.71536	0.000202916	0.00580369	MLXIPL	protein_coding	chr7	73007524	73038873	-
ENSG00000011083	5.65069	15.161	10.4058	-1.43403	0.406846	-3.52474	0.000423899	0.00948899	SLC6A7	protein_coding	chr5	149569520	149602351	+
ENSG00000012223	52.5516	159.944	106.248	-1.60933	0.507334	-3.17213	0.00151327	0.0218724	LTF	protein_coding	chr3	46477136	46526724	-
ENSG00000015413	25.6447	88.5275	57.0861	-1.19115	0.342156	-3.48132	0.000498953	0.0104844	DPEP1	protein_coding	chr16	89679716	89704839	+
ENSG00000021488	14.5605	35.8045	25.1825	-1.30269	0.309192	-4.21322	2.51759e-05	0.00140544	SLC7A9	protein_coding	chr19	33321415	33360672	-
ENSG00000021826	340.926	330.28	335.603	-1.30854	0.407542	-3.21082	0.00132359	0.0200018	CPS1	protein_coding	chr2	211342406	211543831	+
ENSG00000034239	4.02409	1.47233	2.74821	1.60754	0.504275	3.18782	0.00143348	0.0211287	EFCAB1	protein_coding	chr8	49623348	49647870	-
ENSG00000036473	4.08314	55.1107	29.5969	-3.27606	0.596187	-5.49502	3.90663e-08	2.13628e-05	OTC	protein_coding	chrX	38211798	38280703	+
ENSG00000041982	1736.66	466.493	1101.58	1.89609	0.348566	5.4397	5.33715e-08	2.5016e-05	TNC	protein_coding	chr9	117782806	117880536	-
ENSG00000044524	209.692	102.882	156.287	1.02309	0.300972	3.39929	0.0006756	0.0127356	EPHA3	protein_coding	chr3	89156674	89531284	+
ENSG00000055732	15.095	34.3429	24.7189	-1.19524	0.298411	-4.00536	6.19244e-05	0.00258585	MCOLN3	protein_coding	chr1	85483765	85514182	-
ENSG00000055955	4.64344	9.43236	7.0379	-1.07102	0.338617	-3.16291	0.00156198	0.0223514	ITIH4	protein_coding	chr3	52846991	52865495	-
ENSG00000057593	1.66944	4.75196	3.2107	-1.11397	0.37984	-2.93274	0.00335985	0.0361432	F7	protein_coding	chr13	113760105	113774995	+
ENSG00000060303	1.42033	0.762737	1.09153	1.09182	0.376326	2.90125	0.00371679	0.0383312	RPS17P5	pseudogene	chr6	50824968	50825375	-
ENSG00000060566	18.0916	61.7226	39.9071	-1.77199	0.465722	-3.80482	0.000141906	0.00455957	CREB3L3	protein_coding	chr19	4153598	4173051	+
ENSG00000064655	202.542	96.858	149.7	1.06367	0.307096	3.46363	0.000532945	0.010919	EYA2	protein_coding	chr20	45523263	45817492	+
ENSG00000066230	271.123	638.52	454.821	-1.2358	0.354761	-3.48347	0.00049495	0.0104235	SLC9A3	protein_coding	chr5	473425	524447	-
ENSG00000069018	2.90036	7.52184	5.2111	-1.39468	0.340823	-4.09208	4.27521e-05	0.00202034	TRPC7	protein_coding	chr5	135548999	135732730	-
ENSG00000069188	58.9938	135.983	97.4885	-1.20249	0.327299	-3.67397	0.000238814	0.00635937	SDK2	protein_coding	chr17	71330523	71640228	-
ENSG00000070019	106.755	264.548	185.652	-1.31034	0.349056	-3.75397	0.000174058	0.0052477	GUCY2C	protein_coding	chr12	14765576	14849519	-
ENSG00000073282	172.149	50.7232	111.436	1.75924	0.3801	4.62836	3.68569e-06	0.000410918	TP63	protein_coding	chr3	189349205	189615068	+
ENSG00000075043	6.79934	16.8491	11.8242	-2.02705	0.483952	-4.18854	2.8076e-05	0.0015244	KCNQ2	protein_coding	chr20	62037542	62103993	-
ENSG00000077274	108.043	236.771	172.407	-1.13202	0.383958	-2.94828	0.00319546	0.0351317	CAPN6	protein_coding	chrX	110488331	110513751	-
ENSG00000077935	12.1521	18.3901	15.2711	-1.34617	0.333168	-4.04052	5.33333e-05	0.00238773	SMC1B	protein_coding	chr22	45739944	45809500	-
ENSG00000078596	25.4466	58.3295	41.888	-1.19612	0.344719	-3.46983	0.000520787	0.0107853	ITM2A	protein_coding	chrX	78615881	78623164	-
ENSG00000078900	49.757	21.5499	35.6535	1.21377	0.23003	5.27655	1.31635e-07	5.03878e-05	TP73	protein_coding	chr1	3569084	3652765	+
ENSG00000079215	144.612	63.8689	104.24	1.18021	0.265647	4.44277	8.88069e-06	0.000696119	SLC1A3	protein_coding	chr5	36606457	36688436	+
ENSG00000081842	15.3966	36.4824	25.9395	-1.26296	0.341264	-3.70081	0.00021491	0.00601198	PCDHA6	protein_coding	chr5	140207563	140391929	+
ENSG00000084674	193.956	562.661	378.308	-2.67962	0.449678	-5.95897	2.53827e-09	2.77602e-06	APOB	protein_coding	chr2	21224301	21266945	-
ENSG00000085741	107.247	38.1216	72.6844	1.49584	0.455989	3.28043	0.0010365	0.0169916	WNT11	protein_coding	chr11	75897369	75921780	-
ENSG00000086570	643.108	31.3097	337.209	3.31599	0.378402	8.76315	1.89875e-18	2.18043e-14	FAT2	protein_coding	chr5	150883654	150948505	-
ENSG00000087085	123.112	247.983	185.548	-1.00958	0.320089	-3.15406	0.00161018	0.0226599	ACHE	protein_coding	chr7	100487615	100494594	-
ENSG00000087128	24.1333	6.21065	15.172	1.9453	0.617268	3.15147	0.00162449	0.0227498	TMPRSS11E	protein_coding	chr4	69313167	69363322	+
ENSG00000088726	25.577	7.8349	16.7059	1.70662	0.424805	4.01743	5.8837e-05	0.00252354	TMEM40	protein_coding	chr3	12775024	12810956	-
ENSG00000089101	15.1929	7.24375	11.2183	1.08917	0.350125	3.11081	0.00186572	0.0247402	C20orf26	protein_coding	chr20	20033158	20341346	+
ENSG00000090402	98.7619	213.886	156.324	-2.02727	0.712962	-2.84345	0.00446286	0.0431936	SI	protein_coding	chr3	164696686	164796283	-
ENSG00000092054	0.958845	10.9479	5.95337	-1.52297	0.441941	-3.4461	0.000568738	0.0113456	MYH7	protein_coding	chr14	23881947	23904927	-
ENSG00000092850	20.9689	8.2103	14.5896	1.36641	0.345849	3.95089	7.78627e-05	0.00306888	TEKT2	protein_coding	chr1	36549676	36553876	+
ENSG00000095587	13.602	33.0451	23.3235	-1.27154	0.296488	-4.28866	1.79753e-05	0.00113107	TLL2	protein_coding	chr10	98124363	98273675	-
ENSG00000100234	678.416	303.009	490.712	1.16187	0.267275	4.34708	1.37964e-05	0.000951537	TIMP3	protein_coding	chr22	33197687	33259030	+
ENSG00000100433	7.48479	16.8224	12.1536	-1.16909	0.318363	-3.67218	0.00024049	0.00637343	KCNK10	protein_coding	chr14	88649113	88793251	-
ENSG00000100985	1513.31	127.874	820.591	1.1338	0.315035	3.59897	0.000319485	0.00776466	MMP9	protein_coding	chr20	44637547	44645200	+
ENSG00000101210	167.601	415.923	291.762	-1.31229	0.358515	-3.66035	0.000251872	0.00657357	EEF1A2	protein_coding	chr20	62119366	62130505	-
ENSG00000101222	4.79466	2.14911	3.47188	1.22712	0.383671	3.19835	0.00138216	0.0205729	SPEF1	protein_coding	chr20	3758151	3762095	-
ENSG00000101342	42.2332	101.516	71.8747	-1.26608	0.254734	-4.97021	6.6879e-07	0.000142434	TLDC2	protein_coding	chr20	35504524	35522638	+
ENSG00000101425	6.25842	6.78591	6.52217	1.34742	0.371827	3.62377	0.000290342	0.0072798	BPI	protein_coding	chr20	36888551	36965907	+
ENSG00000102271	12.8966	6.73351	9.81504	1.56337	0.427578	3.65634	0.00025584	0.00663191	KLHL4	protein_coding	chrX	86772752	86925050	+
ENSG00000102349	38.31	16.1602	27.2351	1.23391	0.266314	4.63329	3.59897e-06	0.000403207	KLF8	protein_coding	chrX	56258854	56314322	+
ENSG00000104044	3.05229	12.7951	7.92371	-2.03254	0.391978	-5.18534	2.15625e-07	6.80964e-05	OCA2	protein_coding	chr15	28000021	28344504	-
ENSG00000104537	122.039	273.169	197.604	-1.1619	0.351079	-3.3095	0.00093462	0.0158808	ANXA13	protein_coding	chr8	124693034	124749647	-
ENSG00000104760	13.1925	64.1368	38.6647	-3.05753	0.558119	-5.47828	4.29472e-08	2.24175e-05	FGL1	protein_coding	chr8	17721889	17767874	-
ENSG00000105251	0.282062	1.8573	1.06968	-2.27491	0.648304	-3.50902	0.000449755	0.00984824	SHD	protein_coding	chr19	4278598	4290721	+
ENSG00000105409	26.3679	54.7845	40.5762	-1.04546	0.353799	-2.95496	0.00312707	0.0346452	ATP1A3	protein_coding	chr19	42470734	42501649	-
ENSG00000105852	72.417	145.722	109.069	-1.00979	0.285072	-3.54224	0.000396745	0.00911887	PON3	protein_coding	chr7	94989256	95025680	-
ENSG00000106178	23.582	97.5122	60.5471	-2.04512	0.386286	-5.29431	1.19464e-07	4.73058e-05	CCL24	protein_coding	chr7	75440983	75452674	-
ENSG00000106384	19.321	44.3352	31.8281	-1.20721	0.42579	-2.83521	0.00457953	0.0439892	MOGAT3	protein_coding	chr7	100838288	100844302	-
ENSG00000107954	19.9972	48.7166	34.3569	-1.27201	0.3306	-3.84756	0.000119298	0.0040673	NEURL1	protein_coding	chr10	105253736	105352309	+
ENSG00000108176	24.6527	71.2251	47.9389	-1.53906	0.310898	-4.95036	7.40745e-07	0.000151899	DNAJC12	protein_coding	chr10	69556427	69597924	-
ENSG00000108849	227.84	108.948	168.394	2.40831	0.588225	4.09419	4.23643e-05	0.00201327	PPY	protein_coding	chr17	42018172	42019836	-
ENSG00000109182	3.65402	1.53268	2.59335	2.36106	0.667661	3.53631	0.000405758	0.00920854	CWH43	protein_coding	chr4	48988264	49064098	+
ENSG00000109472	208.519	487.508	348.013	-1.22413	0.315728	-3.87717	0.000105679	0.00374064	CPE	protein_coding	chr4	166282346	166419472	+
ENSG00000109991	0.424803	1.5684	0.996602	-1.81221	0.542889	-3.33809	0.000843559	0.0148299	P2RX3	protein_coding	chr11	57105848	57138073	+
ENSG00000112208	31.0466	15.3326	23.1896	1.03097	0.247632	4.16332	3.13656e-05	0.00164469	BAG2	protein_coding	chr6	57037124	57054631	+
ENSG00000112655	925.838	458.763	692.301	1.0138	0.185798	5.45647	4.8568e-08	2.4123e-05	PTK7	protein_coding	chr6	43044006	43129457	+
ENSG00000112818	13.2056	75.997	44.6013	-2.62136	0.641301	-4.08757	4.35913e-05	0.00204736	MEP1A	protein_coding	chr6	46761127	46807515	+
ENSG00000113303	90.8832	233.127	162.005	-1.35945	0.368586	-3.68829	0.000225771	0.00620248	BTNL8	protein_coding	chr5	180326077	180377906	+
ENSG00000113494	33.4269	69.0944	51.2606	-1.05351	0.318211	-3.31072	0.000930554	0.0158311	PRLR	protein_coding	chr5	35048861	35230794	-
ENSG00000113600	12.4898	17.7368	15.1133	2.03467	0.474986	4.28364	1.83864e-05	0.00115063	C9	protein_coding	chr5	39284364	39424970	-
ENSG00000113722	4.95297	24.159	14.556	-2.81961	0.767175	-3.67531	0.000237562	0.00634428	CDX1	protein_coding	chr5	149546358	149564120	+
ENSG00000114251	94.6691	45.0062	69.8377	1.06876	0.239798	4.45693	8.31425e-06	0.000674853	WNT5A	protein_coding	chr3	55499743	55523973	-
ENSG00000114279	4.26836	10.2372	7.25279	-1.28474	0.436842	-2.94097	0.00327182	0.0355963	FGF12	protein_coding	chr3	191857184	192485553	-
ENSG00000114771	63.7005	128.401	96.051	-1.01487	0.337835	-3.00405	0.0026641	0.0310536	AADAC	protein_coding	chr3	151531825	151546276	+
ENSG00000115009	178.315	403.281	290.798	-1.17643	0.308799	-3.80971	0.000139133	0.00450069	CCL20	protein_coding	chr2	228678558	228682272	+
ENSG00000116273	146.856	69.4644	108.16	1.07618	0.079428	13.5491	8.02223e-42	1.84247e-37	PHF13	protein_coding	chr1	6673745	6684093	+
ENSG00000116299	257.521	1068.76	663.138	-2.05292	0.384337	-5.34146	9.21997e-08	3.78134e-05	KIAA1324	protein_coding	chr1	109656301	109749401	+
ENSG00000117322	2.22921	5.77413	4.00167	-1.39606	0.446744	-3.12497	0.00177823	0.0240278	CR2	protein_coding	chr1	207627575	207663240	+
ENSG00000118017	22.0233	93.9498	57.9865	-2.09593	0.459706	-4.55928	5.13289e-06	0.000508134	A4GNT	protein_coding	chr3	137842560	137851229	-
ENSG00000118194	46.6772	151.329	99.003	-1.69557	0.296216	-5.72408	1.03994e-08	7.60522e-06	TNNT2	protein_coding	chr1	201328136	201346890	-
ENSG00000119681	1906.43	940.447	1423.44	1.01916	0.247811	4.11265	3.91136e-05	0.00190727	LTBP2	protein_coding	chr14	74964873	75079306	-
ENSG00000119913	0.848012	2.20562	1.52681	-1.29166	0.434748	-2.97106	0.00296776	0.0334065	TECTB	protein_coding	chr10	114043493	114064793	+
ENSG00000120211	0.196683	5.81332	3.005	-2.73067	0.972943	-2.80661	0.00500664	0.0464313	INSL4	protein_coding	chr9	5231419	5235304	+
ENSG00000120440	3.05762	6.19629	4.62695	-1.03902	0.296805	-3.5007	0.000464043	0.0100666	TTLL2	protein_coding	chr6	167738574	167772991	+
ENSG00000120498	2.89853	7.05445	4.97649	-1.28514	0.407559	-3.15325	0.00161462	0.0226946	TEX11	protein_coding	chrX	69748790	70128581	-
ENSG00000120915	98.3129	199.071	148.692	-1.02097	0.229456	-4.44952	8.60621e-06	0.000690229	EPHX2	protein_coding	chr8	27348296	27403081	+
ENSG00000121742	38.5698	11.3238	24.9468	1.25317	0.356754	3.51269	0.000443593	0.00973996	GJB6	protein_coding	chr13	20796110	20806534	-
ENSG00000122176	163.561	420.787	292.174	-1.36396	0.273751	-4.98249	6.27708e-07	0.000138621	FMOD	protein_coding	chr1	203309756	203320617	-
ENSG00000122691	18.5067	8.5608	13.5337	1.11719	0.271597	4.1134	3.89874e-05	0.00190516	TWIST1	protein_coding	chr7	19060614	19157295	-
ENSG00000123689	118.243	58.5004	88.3717	1.01123	0.336879	3.00175	0.00268433	0.0312157	G0S2	protein_coding	chr1	209848765	209849733	+
ENSG00000123838	77.2867	278.185	177.736	-1.84772	0.424254	-4.35523	1.32929e-05	0.000922348	C4BPA	protein_coding	chr1	207277607	207318317	+
ENSG00000123977	21.1161	10.6127	15.8644	1.30569	0.399945	3.26467	0.0010959	0.0176381	DAW1	protein_coding	chr2	228735770	228789060	+
ENSG00000124003	38.1573	114.602	76.3799	-1.58294	0.417673	-3.7899	0.000150705	0.00473494	MOGAT1	protein_coding	chr2	223536505	223574649	+
ENSG00000124191	31.263	16.2792	23.7711	1.56941	0.341345	4.59773	4.2712e-06	0.000454152	TOX2	protein_coding	chr20	42543504	42698256	+
ENSG00000124205	23.2354	73.2805	48.258	-1.65775	0.371464	-4.46276	8.09124e-06	0.000666063	EDN3	protein_coding	chr20	57875482	57901047	+
ENSG00000124215	98.5562	28.5401	63.5481	1.78034	0.364682	4.88191	1.05066e-06	0.000178758	CDH26	protein_coding	chr20	58533471	58609066	+
ENSG00000124233	2.56979	7.88199	5.22589	-1.64019	0.420911	-3.89677	9.74851e-05	0.00357088	SEMG1	protein_coding	chr20	43835638	43838413	+
ENSG00000124237	2.98024	2.04065	2.51045	1.92118	0.629836	3.05029	0.00228619	0.0280348	C20orf85	protein_coding	chr20	56725960	56736206	+
ENSG00000124466	159.661	65.6897	112.675	1.28678	0.315308	4.08102	4.48381e-05	0.00209735	LYPD3	protein_coding	chr19	43964939	43969812	-
ENSG00000124568	0.709203	1.32296	1.01608	-2.3246	0.766405	-3.03313	0.00242035	0.0292415	SLC17A1	protein_coding	chr6	25783125	25832287	-
ENSG00000124882	93.9394	42.1093	68.0244	1.17279	0.383171	3.06076	0.00220776	0.027364	EREG	protein_coding	chr4	75230860	75254468	+
ENSG00000125409	1.67656	3.15422	2.41539	-1.01526	0.329214	-3.0839	0.00204305	0.0261408	TEKT3	protein_coding	chr17	15207128	15244958	-
ENSG00000125780	1.97526	4.6551	3.31518	-1.2544	0.431549	-2.90673	0.00365226	0.038076	TGM3	protein_coding	chr20	2276647	2321724	+
ENSG00000125872	9.58486	21.0802	15.3325	-1.13808	0.315486	-3.60737	0.000309314	0.00762233	LRRN4	protein_coding	chr20	6021424	6034695	-
ENSG00000125931	3.62159	10.6905	7.15605	-1.56444	0.432363	-3.61834	0.000296499	0.00737021	CITED1	protein_coding	chrX	71521488	71527037	-
ENSG00000126562	55.2681	173.206	114.237	-1.64371	0.3467	-4.74101	2.12659e-06	0.000283195	WNK4	protein_coding	chr17	40932696	40948954	+
ENSG00000128710	10.5873	4.45004	7.51869	1.85848	0.657711	2.82567	0.00471812	0.0448328	HOXD10	protein_coding	chr2	176973518	176984670	+
ENSG00000129009	183.137	88.6824	135.91	1.04428	0.27783	3.7587	0.0001708	0.00517112	ISLR	protein_coding	chr15	74466012	74469213	+
ENSG00000129654	91.2195	33.0205	62.12	1.46958	0.463408	3.17125	0.00151784	0.0218854	FOXJ1	protein_coding	chr17	74132414	74137380	-
ENSG00000129682	8.84668	19.9305	14.3886	-1.16488	0.340882	-3.41724	0.00063259	0.0122193	FGF13	protein_coding	chrX	137713735	138304939	-
ENSG00000130035	2.27572	88.6784	45.4771	-2.1453	0.431594	-4.97064	6.67317e-07	0.000142434	GALNT8	protein_coding	chr12	4829507	4960277	+
ENSG00000130054	6.89893	15.9515	11.4252	-1.16067	0.295141	-3.93259	8.40343e-05	0.00323286	FAM155B	protein_coding	chrX	68725084	68752351	+
ENSG00000130234	118.966	321.483	220.225	-1.43406	0.396456	-3.6172	0.000297804	0.00737827	ACE2	protein_coding	chrX	15579156	15620271	-
ENSG00000130413	31.7454	64.0746	47.91	-1.00848	0.273693	-3.6847	0.000228968	0.0062455	STK33	protein_coding	chr11	8413418	8615836	-
ENSG00000130477	36.091	46.9899	41.5404	-1.09996	0.322805	-3.40749	0.000655633	0.0125343	UNC13A	protein_coding	chr19	17712137	17799401	-
ENSG00000130487	67.7883	23.764	45.7761	3.00098	0.409819	7.32268	2.4306e-13	1.39559e-09	KLHDC7B	protein_coding	chr22	50986462	50989451	+
ENSG00000130513	333.04	666.911	499.975	-1.00198	0.304071	-3.2952	0.000983515	0.0163922	GDF15	protein_coding	chr19	18485541	18499986	+
ENSG00000130595	16.4121	2.92504	9.66859	1.68261	0.392226	4.28989	1.78759e-05	0.00113097	TNNT3	protein_coding	chr11	1940792	1959936	+
ENSG00000130600	2381.23	831.853	1606.54	1.16853	0.362292	3.22537	0.00125809	0.0192888	H19	processed_transcript	chr11	2016406	2022700	-
ENSG00000130988	8.87591	24.0444	16.4601	-1.45863	0.319542	-4.56476	5.00074e-06	0.000499357	RGN	protein_coding	chrX	46937775	46952712	+
ENSG00000131080	5.35163	10.7994	8.0755	-1.04827	0.314672	-3.33133	0.000864322	0.0150272	EDA2R	protein_coding	chrX	65815479	65859108	-
ENSG00000131203	80.2607	26.934	53.5973	1.68268	0.394326	4.26724	1.97904e-05	0.00121531	IDO1	protein_coding	chr8	39759794	39785963	+
ENSG00000131885	7.65513	2.7435	5.19932	1.51185	0.337031	4.48578	7.26472e-06	0.000639038	KRT17P1	pseudogene	chr17	16744057	16749197	-
ENSG00000132000	43.4109	29.0817	36.2463	1.28788	0.287947	4.47263	7.72647e-06	0.000656022	PODNL1	protein_coding	chr19	14042000	14064204	-
ENSG00000132437	81.4001	197.71	139.555	-1.28002	0.388551	-3.29434	0.000986516	0.0163946	DDC	protein_coding	chr7	50526134	50633154	-
ENSG00000132854	61.9347	26.8236	44.3792	1.20981	0.346718	3.48933	0.000484236	0.0102976	KANK4	protein_coding	chr1	62702651	62785085	-
ENSG00000133110	2400.11	1128.5	1764.31	1.0885	0.295963	3.67784	0.000235217	0.00632281	POSTN	protein_coding	chr13	38136720	38172981	-
ENSG00000133962	223.874	488.214	356.044	-1.12641	0.269291	-4.18286	2.87865e-05	0.00155929	CATSPERB	protein_coding	chr14	92047040	92247051	-
ENSG00000134757	427.152	105.756	266.454	2.01372	0.441987	4.55606	5.21225e-06	0.00051158	DSG3	protein_coding	chr18	29027758	29058665	+
ENSG00000134762	200.258	52.273	126.266	1.93856	0.442902	4.37695	1.2035e-05	0.000858407	DSC3	protein_coding	chr18	28569974	28622781	-
ENSG00000134812	5.83172	13.3098	9.57076	-1.22507	0.35317	-3.4688	0.000522795	0.0107901	GIF	protein_coding	chr11	59596741	59612974	-
ENSG00000134955	221.103	93.9069	157.505	1.23547	0.343855	3.593	0.000326896	0.00786984	SLC37A2	protein_coding	chr11	124932963	124959131	+
ENSG00000135097	7.91874	21.6564	14.7876	-1.0827	0.324017	-3.34148	0.000833321	0.0147222	MSI1	protein_coding	chr12	120779133	120806983	-
ENSG00000135248	0.890277	2.30912	1.5997	-1.4833	0.392126	-3.78272	0.000155122	0.00482097	FAM71F1	protein_coding	chr7	128349115	128371797	+
ENSG00000135902	2.54928	7.70088	5.12508	-1.55635	0.335636	-4.63702	3.53467e-06	0.000399906	CHRND	protein_coding	chr2	233390703	233401377	+
ENSG00000135917	134.682	327.369	231.026	-1.28329	0.383092	-3.34981	0.000808676	0.0143976	SLC19A3	protein_coding	chr2	228549926	228582728	-
ENSG00000135919	137.515	284.555	211.035	-1.05015	0.293757	-3.57491	0.000350353	0.00827836	SERPINE2	protein_coding	chr2	224839829	224904036	-
ENSG00000136531	36.6556	134.047	85.3511	-1.86695	0.412487	-4.52609	6.0084e-06	0.000570227	SCN2A	protein_coding	chr2	166095912	166248818	+
ENSG00000136881	43.2385	113.439	78.3387	-1.38655	0.371595	-3.73135	0.000190453	0.00555093	BAAT	protein_coding	chr9	104122699	104145801	-
ENSG00000137077	14.0953	7.66692	10.8811	1.5225	0.478826	3.17964	0.00147457	0.0215573	CCL21	protein_coding	chr9	34709002	34710121	-
ENSG00000137251	16.5094	43.2818	29.8956	-1.39111	0.369934	-3.76043	0.000169621	0.00515986	TINAG	protein_coding	chr6	54172657	54254950	+
ENSG00000137273	29.9744	11.1763	20.5754	1.41821	0.237186	5.97933	2.24052e-09	2.70832e-06	FOXF2	protein_coding	chr6	1390069	1395832	+
ENSG00000137331	483.855	1014.12	748.986	-1.06807	0.205328	-5.2018	1.97369e-07	6.56953e-05	IER3	protein_coding	chr6	30710976	30712331	-
ENSG00000137440	83.662	29.7852	56.7236	1.48902	0.357915	4.16025	3.17893e-05	0.00165853	FGFBP1	protein_coding	chr4	15937192	15940363	-
ENSG00000137757	5.77565	19.1476	12.4616	-1.73121	0.35492	-4.87774	1.0731e-06	0.000179897	CASP5	protein_coding	chr11	104864962	104893895	-
ENSG00000137975	132.991	4.98905	68.9901	2.30043	0.519504	4.42814	9.50505e-06	0.000725257	CLCA2	protein_coding	chr1	86889769	86922241	+
ENSG00000138075	10.1191	22.435	16.2771	-1.13319	0.346722	-3.26831	0.00108193	0.0175238	ABCG5	protein_coding	chr2	44039611	44066004	-
ENSG00000138152	64.9819	24.5615	44.7717	1.40093	0.364955	3.83862	0.000123726	0.0041544	BTBD16	protein_coding	chr10	124030821	124097677	+
ENSG00000138271	67.0506	29.751	48.4008	1.16918	0.398994	2.93031	0.00338628	0.0363254	GPR87	protein_coding	chr3	151011891	151034740	-
ENSG00000138308	0.31722	2.95692	1.63707	-2.15312	0.519617	-4.14367	3.4179e-05	0.00174831	PLA2G12B	protein_coding	chr10	74694928	74714536	-
ENSG00000138315	2.33419	5.6693	4.00174	-1.26173	0.362216	-3.48337	0.000495149	0.0104235	OIT3	protein_coding	chr10	74653339	74692791	+
ENSG00000138356	42.7604	205.268	124.014	-1.28964	0.347182	-3.7146	0.000203527	0.00580673	AOX1	protein_coding	chr2	201450591	201541787	+
ENSG00000138755	26.7035	19.0413	22.8724	1.73868	0.356201	4.88119	1.05447e-06	0.000178758	CXCL9	protein_coding	chr4	76922428	76928641	-
ENSG00000139364	13.5223	19.7806	16.6514	-1.24751	0.301525	-4.13734	3.51356e-05	0.00178137	TMEM132B	protein_coding	chr12	125671382	126146917	+
ENSG00000139438	10.6498	21.6778	16.1638	-1.00769	0.261557	-3.85266	0.000116842	0.00402929	FAM222A	protein_coding	chr12	110152033	110208312	+
ENSG00000139540	46.0695	125.746	85.9077	-1.4534	0.331123	-4.3893	1.13714e-05	0.00082648	SLC39A5	protein_coding	chr12	56623833	56631630	+
ENSG00000139874	22.1947	45.0874	33.6411	-1.02068	0.294789	-3.46241	0.000535361	0.0109489	SSTR1	protein_coding	chr14	38677204	38682272	+
ENSG00000140287	17.5618	7.35691	12.4594	1.21889	0.355069	3.43283	0.000597308	0.0117051	HDC	protein_coding	chr15	50534144	50558223	-
ENSG00000141527	39.3846	80.0591	59.7218	-1.02469	0.249511	-4.10677	4.01229e-05	0.0019441	CARD14	protein_coding	chr17	78143791	78183130	+
ENSG00000142484	51.4982	116.463	83.9808	-1.17789	0.297986	-3.95284	7.72303e-05	0.00306877	TM4SF5	protein_coding	chr17	4675179	4686506	+
ENSG00000142615	14.2162	235.434	124.825	-1.43598	0.510273	-2.81414	0.00489077	0.0457432	CELA2A	protein_coding	chr1	15783223	15798586	+
ENSG00000142619	49.5175	19.1111	34.3143	1.38292	0.461512	2.9965	0.00273096	0.0315662	PADI3	protein_coding	chr1	17575593	17610728	+
ENSG00000143595	1.67163	4.54016	3.1059	-1.49098	0.465246	-3.20473	0.00135192	0.0203013	AQP10	protein_coding	chr1	154293566	154297801	+
ENSG00000143627	1.15509	3.90509	2.53009	-1.92956	0.540639	-3.56903	0.00035831	0.00844032	PKLR	protein_coding	chr1	155259630	155271225	-
ENSG00000143921	12.6889	27.1059	19.8974	-1.08791	0.36497	-2.98083	0.00287466	0.0326036	ABCG8	protein_coding	chr2	44066103	44105605	+
ENSG00000144278	5.8286	14.0605	9.94453	-1.26139	0.437826	-2.88104	0.00396364	0.0399092	GALNT13	protein_coding	chr2	154728426	155310361	+
ENSG00000144481	9.16167	27.6908	18.4262	-1.59566	0.395657	-4.03294	5.50832e-05	0.00242355	TRPM8	protein_coding	chr2	234826043	234928166	+
ENSG00000144485	18.537	39.6471	29.092	-1.09047	0.284798	-3.82894	0.000128696	0.00425902	HES6	protein_coding	chr2	239146908	239149303	-
ENSG00000144596	14.8008	51.2043	33.0025	-1.78397	0.355426	-5.01924	5.18764e-07	0.000121576	GRIP2	processed_transcript	chr3	14530619	14583588	-
ENSG00000144810	273.885	124.558	199.221	1.13444	0.287474	3.94624	7.93886e-05	0.00310088	COL8A1	protein_coding	chr3	99357319	99518070	+
ENSG00000145192	3.92231	20.3557	12.139	-1.38095	0.415991	-3.31966	0.000901268	0.0154919	AHSG	protein_coding	chr3	186330712	186339107	+
ENSG00000145321	147.035	411.366	279.201	-1.48515	0.427707	-3.47235	0.000515922	0.0107048	GC	protein_coding	chr4	72607410	72669758	-
ENSG00000145335	21.9735	49.62	35.7968	-1.1735	0.385336	-3.04539	0.00232379	0.0283952	SNCA	protein_coding	chr4	90645250	90759466	-
ENSG00000145451	1.36798	2.11804	1.74301	-1.3365	0.447827	-2.98441	0.00284124	0.0324004	GLRA3	protein_coding	chr4	175558065	175750465	-
ENSG00000146039	26.812	64.0463	45.4291	-1.25929	0.450956	-2.7925	0.00523024	0.0477626	SLC17A4	protein_coding	chr6	25754927	25781419	+
ENSG00000147655	1.65616	7.95078	4.80347	-1.95164	0.621943	-3.13797	0.00170123	0.0233775	RSPO2	protein_coding	chr8	108911544	109095913	-
ENSG00000147689	322.544	143.047	232.795	1.17348	0.379968	3.08837	0.00201257	0.0259095	FAM83A	protein_coding	chr8	124191200	124222314	+
ENSG00000147724	4.24228	11.0599	7.6511	-1.39541	0.416818	-3.34778	0.00081461	0.0144696	FAM135B	protein_coding	chr8	139142266	139509065	-
ENSG00000148584	47.9791	131.003	89.4909	-1.44751	0.318219	-4.54878	5.39581e-06	0.000525108	A1CF	protein_coding	chr10	52559169	52645435	-
ENSG00000148677	32.0355	73.7292	52.8824	-1.20481	0.409995	-2.93859	0.00329713	0.0357531	ANKRD1	protein_coding	chr10	92671853	92681033	-
ENSG00000148680	9.89177	2.97701	6.43439	2.45058	0.499369	4.90735	9.23163e-07	0.000167271	HTR7	protein_coding	chr10	92500578	92617671	-
ENSG00000148702	171.242	377.093	274.168	-1.14042	0.397622	-2.86811	0.00412937	0.0411094	HABP2	protein_coding	chr10	115310596	115349361	+
ENSG00000148826	3.47672	18.3938	10.9353	-2.41785	0.641895	-3.76673	0.000165397	0.0050569	NKX6-2	protein_coding	chr10	134598297	134599556	-
ENSG00000149021	14.4578	0.925886	7.69185	3.04909	0.677496	4.50052	6.77859e-06	0.000617793	SCGB1A1	protein_coding	chr11	62172575	62190667	+
ENSG00000149090	48.1685	23.4315	35.8	1.0278	0.29024	3.54121	0.000398295	0.00911887	PAMR1	protein_coding	chr11	35453370	35551848	-
ENSG00000149488	1.14136	2.41916	1.78026	-1.12287	0.40392	-2.77993	0.00543705	0.049013	TMC2	protein_coding	chr20	2517253	2622430	+
ENSG00000149534	10.2134	4.17195	7.1927	1.24359	0.361615	3.43898	0.000583901	0.0115366	MS4A2	protein_coding	chr11	59855734	59863444	+
ENSG00000150045	6.41081	2.18082	4.29581	1.53717	0.439319	3.49898	0.000467037	0.0101002	KLRF1	protein_coding	chr12	9980077	9997606	+
ENSG00000150051	0.754858	2.05699	1.40592	-1.52206	0.469511	-3.24181	0.00118775	0.0186078	MKX	protein_coding	chr10	27961804	28034989	-
ENSG00000150201	2.43721	9.38847	5.91284	-1.92066	0.525252	-3.65664	0.000255542	0.00663167	FXYD4	protein_coding	chr10	43867090	43871783	+
ENSG00000151224	11.7845	34.3416	23.063	-1.20769	0.391072	-3.08814	0.00201411	0.0259149	MAT1A	protein_coding	chr10	82031576	82049440	-
ENSG00000151655	55.8317	325.412	190.622	-1.54512	0.360187	-4.28977	1.7886e-05	0.00113097	ITIH2	protein_coding	chr10	7745232	7791483	+
ENSG00000151892	6.88065	91.846	49.3633	-1.57814	0.379612	-4.15725	3.22106e-05	0.00166993	GFRA1	protein_coding	chr10	117816444	118032979	-
ENSG00000152954	0.973851	2.21741	1.59563	-1.2719	0.456141	-2.7884	0.00529691	0.0481798	NRSN1	protein_coding	chr6	24126350	24155128	+
ENSG00000153086	11.1159	43.4809	27.2984	-1.9741	0.320494	-6.15956	7.29494e-10	1.11367e-06	ACMSD	protein_coding	chr2	135596117	135659604	+
ENSG00000153253	41.1833	133.415	87.299	-1.6918	0.405255	-4.17464	2.98453e-05	0.00159039	SCN3A	protein_coding	chr2	165944032	166060577	-
ENSG00000153303	3.79493	8.09783	5.94638	-1.6089	0.559296	-2.87664	0.00401928	0.040328	FRMD1	protein_coding	chr6	168456425	168482237	-
ENSG00000153993	7.25544	66.8632	37.0593	-1.08019	0.367544	-2.93895	0.00329328	0.0357283	SEMA3D	protein_coding	chr7	84624869	84816171	-
ENSG00000156234	10.2962	4.45897	7.37759	2.50029	0.516537	4.84048	1.29526e-06	0.000202148	CXCL13	protein_coding	chr4	78432907	78532988	+
ENSG00000157703	7.31035	2.25321	4.78178	1.61994	0.427183	3.79216	0.000149345	0.00471156	SVOPL	protein_coding	chr7	138279030	138386097	-
ENSG00000157856	21.333	14.6368	17.9849	1.89448	0.400206	4.73377	2.20391e-06	0.000289241	DRC1	protein_coding	chr2	26624784	26679579	+
ENSG00000158163	119.101	250.318	184.709	-1.07332	0.241248	-4.44905	8.62523e-06	0.000690229	DZIP1L	protein_coding	chr3	137780832	137834660	-
ENSG00000158786	11.9786	5.42349	8.70104	1.88902	0.5269	3.58516	0.000336866	0.00805079	PLA2G2F	protein_coding	chr1	20465819	20476879	+
ENSG00000159307	4.01381	13.3673	8.69057	-1.16613	0.344079	-3.38913	0.00070116	0.0129838	SCUBE1	protein_coding	chr22	43593289	43739394	-
ENSG00000159625	16.8342	8.66927	12.7517	1.09353	0.362144	3.0196	0.00253113	0.030183	CCDC135	protein_coding	chr16	57728705	57765717	+
ENSG00000160180	378.375	967.907	673.141	-1.35481	0.390827	-3.46652	0.000527247	0.0108603	TFF3	protein_coding	chr21	43731777	43735761	-
ENSG00000160678	31.1608	39.7427	35.4518	-1.4894	0.253652	-5.87182	4.31035e-09	4.12483e-06	S100A1	protein_coding	chr1	153600402	153604513	+
ENSG00000160870	4.36919	8.69404	6.53161	-1.00748	0.240107	-4.19594	2.71743e-05	0.00147894	CYP3A7	protein_coding	chr7	99302660	99332819	-
ENSG00000161544	59.5863	27.6715	43.6289	1.09637	0.228949	4.78869	1.6787e-06	0.000242398	CYGB	protein_coding	chr17	74523438	74547257	-
ENSG00000161958	1.4527	0.503706	0.978205	1.22918	0.370529	3.31736	0.000908724	0.0155403	FGF11	protein_coding	chr17	7341592	7348256	+
ENSG00000162006	24.0235	63.7633	43.8934	-1.40841	0.336958	-4.17979	2.91775e-05	0.00156839	MSLNL	protein_coding	chr16	819428	833370	-
ENSG00000162413	215.696	107.255	161.476	1.0202	0.165892	6.14979	7.75842e-10	1.11367e-06	KLHL21	protein_coding	chr1	6650784	6674667	-
ENSG00000162897	2.50596	7.33319	4.91958	-1.53729	0.358134	-4.2925	1.76672e-05	0.00112399	FCAMR	protein_coding	chr1	207131310	207143970	-
ENSG00000162975	1.33077	4.52562	2.9282	-1.31825	0.448169	-2.94142	0.00326709	0.0355786	KCNF1	protein_coding	chr2	11052063	11054350	+
ENSG00000163032	15.92	20.4628	18.1914	1.07205	0.290988	3.68417	0.000229452	0.00625092	VSNL1	protein_coding	chr2	17720393	17838285	+
ENSG00000163207	27.9472	4.04859	15.9979	2.30986	0.735414	3.1409	0.00168427	0.0232049	IVL	protein_coding	chr1	152881021	152884362	+
ENSG00000163331	9.17387	3.15732	6.16559	1.50434	0.453149	3.31975	0.000900971	0.0154919	DAPL1	protein_coding	chr2	159651829	159719293	+
ENSG00000163518	0.448611	1.51126	0.979935	-1.49456	0.524045	-2.85197	0.00434495	0.0426273	FCRL4	protein_coding	chr1	157543539	157567870	-
ENSG00000163568	24.3333	9.41122	16.8723	1.35125	0.466274	2.89798	0.00375574	0.0385425	AIM2	protein_coding	chr1	159032274	159116886	-
ENSG00000163631	144.064	1090.87	617.469	-1.98171	0.462014	-4.28929	1.79245e-05	0.00113097	ALB	protein_coding	chr4	74262831	74287129	+
ENSG00000163751	63.3875	25.0211	44.2043	1.32884	0.351604	3.77935	0.000157239	0.00487355	CPA3	protein_coding	chr3	148583043	148614983	+
ENSG00000163762	6.57573	23.6628	15.1193	-1.192	0.383737	-3.10628	0.00189455	0.0249438	TM4SF18	protein_coding	chr3	149036285	149052201	-
ENSG00000164076	0.956556	2.87746	1.91701	-1.45921	0.395741	-3.68729	0.000226655	0.00621192	CAMKV	protein_coding	chr3	49895421	49907655	-
ENSG00000164236	8.52038	4.82486	6.67262	1.00499	0.311252	3.22888	0.00124277	0.0191506	ANKRD33B	protein_coding	chr5	10564442	10650308	+
ENSG00000164362	10.966	33.7607	22.3634	-1.62311	0.377822	-4.29598	1.73924e-05	0.00110958	TERT	protein_coding	chr5	1253262	1295184	-
ENSG00000164485	2.62176	0.880145	1.75095	1.52643	0.50656	3.01333	0.00258401	0.030544	IL22RA2	protein_coding	chr6	137464968	137494785	-
ENSG00000164556	0.720366	2.14901	1.43469	-1.68538	0.446856	-3.77164	0.000162181	0.00497305	FAM183B	protein_coding	chr7	38724946	38726637	-
ENSG00000164588	2.31776	5.68438	4.00107	-1.29912	0.449946	-2.88727	0.00388599	0.0393645	HCN1	protein_coding	chr5	45259349	45696253	-
ENSG00000164746	22.383	7.44354	14.9133	1.60176	0.394599	4.05921	4.9238e-05	0.0022617	C7orf57	protein_coding	chr7	48075108	48100901	+
ENSG00000164761	173.159	535.519	354.339	-1.62844	0.31153	-5.22723	1.72067e-07	5.98766e-05	TNFRSF11B	protein_coding	chr8	119935796	119964439	-
ENSG00000164796	2.32348	22.7515	12.5375	-1.81188	0.477105	-3.79764	0.000146078	0.00464036	CSMD3	protein_coding	chr8	113235157	114449328	-
ENSG00000164972	12.8345	5.92923	9.38186	1.17109	0.288105	4.0648	4.80743e-05	0.00222605	C9orf24	protein_coding	chr9	34379017	34397830	-
ENSG00000165186	4.97193	18.9611	11.9665	-1.30859	0.41398	-3.161	0.00157229	0.0224111	PTCHD1	protein_coding	chrX	23352133	23422489	+
ENSG00000165238	322.708	694.427	508.567	-1.10575	0.314634	-3.5144	0.000440755	0.00970548	WNK2	protein_coding	chr9	95947198	96082854	+
ENSG00000165309	68.3049	30.8214	49.5632	1.15138	0.376583	3.05744	0.00223235	0.0275925	ARMC3	protein_coding	chr10	23216953	23326518	+
ENSG00000165443	5.31291	29.1213	17.2171	-1.49741	0.393757	-3.80288	0.000143023	0.00457462	PHYHIPL	protein_coding	chr10	60936350	61007534	+
ENSG00000165633	33.3464	16.4983	24.9223	1.0064	0.248056	4.05716	4.96734e-05	0.00227714	VSTM4	protein_coding	chr10	50222290	50323554	-
ENSG00000166268	26.9132	64.4792	45.6962	-1.25873	0.331022	-3.80255	0.000143212	0.00457462	MYRFL	protein_coding	chr12	70219084	70352877	+
ENSG00000166415	391.248	976.259	683.754	-1.31925	0.34428	-3.83191	0.000127154	0.00421948	WDR72	protein_coding	chr15	53805938	54055075	-
ENSG00000166535	460.435	66.0973	263.266	2.80094	0.510409	5.48763	4.07364e-08	2.1758e-05	A2ML1	protein_coding	chr12	8975068	9039597	+
ENSG00000166592	69.0302	27.1711	48.1007	1.3448	0.332938	4.03919	5.36363e-05	0.00239197	RRAD	protein_coding	chr16	66955582	66959547	-
ENSG00000166736	21.4812	62.7179	42.0995	-1.53694	0.427266	-3.59715	0.000321725	0.00779437	HTR3A	protein_coding	chr11	113845603	113861035	+
ENSG00000166823	2.32634	5.31621	3.82127	-1.16639	0.410852	-2.83894	0.00452631	0.0436345	MESP1	protein_coding	chr15	90291892	90294541	-
ENSG00000166825	895.967	2605.5	1750.74	-1.54028	0.400634	-3.84461	0.000120743	0.00410221	ANPEP	protein_coding	chr15	90328120	90358633	-
ENSG00000166840	1.65899	4.46053	3.05976	-1.38376	0.391092	-3.53819	0.000402881	0.00917678	GLYATL1	protein_coding	chr11	58672871	58811000	+
ENSG00000166863	8.00201	25.5762	16.7891	-1.65678	0.389131	-4.25764	2.06593e-05	0.00125129	TAC3	protein_coding	chr12	57403784	57422667	-
ENSG00000166866	424.397	907.782	666.09	-1.09668	0.368966	-2.97231	0.00295564	0.0332986	MYO1A	protein_coding	chr12	57422301	57444982	-
ENSG00000167037	46.1682	94.3685	70.2684	-1.03122	0.268847	-3.8357	0.000125207	0.00417363	SGSM1	protein_coding	chr22	25202236	25323545	+
ENSG00000167244	35.3312	10.4156	22.8734	1.06748	0.359521	2.96916	0.00298616	0.0334735	IGF2	protein_coding	chr11	2150342	2170833	-
ENSG00000167588	38.5659	85.8875	62.2267	-1.15821	0.303249	-3.81934	0.000133808	0.00437773	GPD1	protein_coding	chr12	50497602	50505102	+
ENSG00000167618	2.47573	8.93677	5.70625	-1.82183	0.487442	-3.73753	0.000185837	0.00547011	LAIR2	protein_coding	chr19	55009100	55021897	+
ENSG00000167653	1631.18	399.869	1015.53	2.02866	0.412201	4.92152	8.58727e-07	0.000162995	PSCA	protein_coding	chr8	143751726	143764142	+
ENSG00000167748	34.385	128.942	81.6635	-1.38969	0.359848	-3.86187	0.000112522	0.00392751	KLK1	protein_coding	chr19	51322404	51327043	-
ENSG00000167759	11.4751	4.28507	7.88007	1.4024	0.363855	3.85427	0.000116073	0.0040088	KLK13	protein_coding	chr19	51559463	51568371	-
ENSG00000167780	1.26567	2.98595	2.12581	-1.13259	0.403821	-2.80467	0.00503677	0.0465153	SOAT2	protein_coding	chr12	53497302	53518322	+
ENSG00000167800	3.24463	5.91589	4.58026	-1.35865	0.377781	-3.59639	0.000322664	0.00780066	TBX10	protein_coding	chr11	67398774	67407031	-
ENSG00000167858	3.00092	2.10814	2.55453	1.9852	0.637707	3.11303	0.00185175	0.0246689	TEKT1	protein_coding	chr17	6692452	6735080	-
ENSG00000168539	1.27253	3.51293	2.39273	-1.45139	0.500107	-2.90216	0.00370604	0.0383312	CHRM1	protein_coding	chr11	62676151	62689279	-
ENSG00000168907	54.1372	120.096	87.1166	-1.14913	0.273618	-4.19974	2.67217e-05	0.00146822	PLA2G4F	protein_coding	chr15	42433332	42448839	-
ENSG00000168993	6.71355	14.8067	10.7601	-1.10331	0.269379	-4.09574	4.20822e-05	0.00200936	CPLX1	protein_coding	chr4	778745	819986	-
ENSG00000169064	35.414	14.9037	25.1588	2.75945	0.504666	5.46788	4.55447e-08	2.3245e-05	ZBBX	protein_coding	chr3	166958075	167099134	-
ENSG00000169245	33.2236	30.0162	31.6199	1.42607	0.35499	4.0172	5.8894e-05	0.00252354	CXCL10	protein_coding	chr4	76942273	76944650	-
ENSG00000169347	60.5067	1346.38	703.444	-2.1831	0.554362	-3.93803	8.21516e-05	0.00318299	GP2	protein_coding	chr16	20320894	20339130	-
ENSG00000169507	30.5791	124.285	77.4321	-2.02524	0.400199	-5.0606	4.17947e-07	0.000109079	SLC38A11	protein_coding	chr2	165752696	165812035	-
ENSG00000169894	6224.17	14895.2	10559.7	-1.25889	0.323682	-3.88927	0.000100544	0.00364802	MUC3A	protein_coding	chr7	100547187	100611118	+
ENSG00000169994	1005	2035.4	1520.2	-1.01814	0.33099	-3.07606	0.00209758	0.0264844	MYO7B	protein_coding	chr2	128293378	128395304	+
ENSG00000170011	12.4049	30.1224	21.2636	-1.27176	0.264005	-4.81718	1.45605e-06	0.000218569	MYRIP	protein_coding	chr3	39850405	40301812	+
ENSG00000170074	21.3706	64.608	42.9893	-1.59458	0.388438	-4.10511	4.04126e-05	0.00195401	FAM153A	protein_coding	chr5	177134982	177210399	-
ENSG00000170298	17.9728	43.7795	30.8762	-1.27408	0.33827	-3.76646	0.000165576	0.0050569	LGALS9B	protein_coding	chr17	20352708	20370852	-
ENSG00000170369	37.1946	17.1968	27.1957	1.10565	0.337639	3.27465	0.00105792	0.0172535	CST2	protein_coding	chr20	23804406	23807368	-
ENSG00000170454	4.97982	0.27793	2.62887	1.77797	0.6085	2.92189	0.0034791	0.0369928	KRT75	protein_coding	chr12	52817854	52828309	-
ENSG00000170477	174.635	19.2583	96.9469	1.50726	0.477675	3.15541	0.00160271	0.0226241	KRT4	protein_coding	chr12	53200333	53208335	-
ENSG00000170561	3.31111	12.2511	7.78112	-1.93995	0.448816	-4.32239	1.5435e-05	0.00102607	IRX2	protein_coding	chr5	2745959	2752969	-
ENSG00000170579	6.57875	17.726	12.1524	-1.39745	0.436478	-3.20164	0.00136648	0.0204322	DLGAP1	protein_coding	chr18	3496030	4455335	-
ENSG00000170782	1.64141	4.22957	2.93549	-1.23005	0.302208	-4.07021	4.69699e-05	0.00218003	OR10A4	protein_coding	chr11	6897856	6898850	+
ENSG00000170835	133.967	1730.01	931.99	-1.21412	0.418599	-2.90045	0.00372631	0.0383512	CEL	protein_coding	chr9	135937365	135947248	+
ENSG00000171101	4.17466	1.79316	2.98391	1.08526	0.341555	3.17742	0.00148591	0.0216542	SIGLEC17P	pseudogene	chr19	51670585	51676780	+
ENSG00000171119	14.2002	29.264	21.7321	-1.03393	0.231321	-4.46966	7.83427e-06	0.000656022	NRTN	protein_coding	chr19	5823813	5828335	+
ENSG00000171234	51.4818	134.35	92.9159	-1.38291	0.357905	-3.8639	0.00011159	0.00390685	UGT2B7	protein_coding	chr4	69917081	69978705	+
ENSG00000171621	137.997	64.4977	101.247	1.09841	0.159931	6.86802	6.50973e-12	2.49182e-08	SPSB1	protein_coding	chr1	9352939	9429591	+
ENSG00000171631	17.7762	7.30633	12.5413	1.26608	0.331865	3.81503	0.000136166	0.00443425	P2RY6	protein_coding	chr11	72975550	73009662	+
ENSG00000171815	1.1197	2.85392	1.98681	-1.38425	0.489638	-2.8271	0.00469719	0.0446803	PCDHB1	protein_coding	chr5	140430979	140433512	+
ENSG00000171916	11.6852	38.513	25.0991	-1.71726	0.367385	-4.67428	2.94983e-06	0.000364241	LGALS9C	protein_coding	chr17	18380051	18398259	+
ENSG00000172236	44.4332	12.022	28.2276	1.87415	0.344463	5.44079	5.30461e-08	2.5016e-05	TPSAB1	protein_coding	chr16	1290697	1292555	+
ENSG00000173110	584.239	304.482	444.361	1.36667	0.358257	3.81477	0.000136308	0.00443425	HSPA6	protein_coding	chr1	161494036	161496681	+
ENSG00000173267	134.492	39.4357	86.964	1.77095	0.410027	4.31912	1.56651e-05	0.00103076	SNCG	protein_coding	chr10	88718375	88723017	+
ENSG00000173535	30.33	66.3478	48.3389	-1.1356	0.271589	-4.18133	2.89804e-05	0.0015661	TNFRSF10C	protein_coding	chr8	22941868	22974950	+
ENSG00000173546	236.506	116.548	176.527	1.02383	0.276096	3.70824	0.000208706	0.00591042	CSPG4	protein_coding	chr15	75966663	76005189	-
ENSG00000174358	29.9403	133.126	81.533	-2.15231	0.485957	-4.42901	9.46662e-06	0.000724733	SLC6A19	protein_coding	chr5	1201710	1225232	+
ENSG00000174502	654.592	1400.91	1027.75	-1.09778	0.343773	-3.19333	0.00140644	0.0207861	SLC26A9	protein_coding	chr1	205882176	205912588	-
ENSG00000174564	109.646	47.9757	78.8111	1.20003	0.282553	4.2471	2.16555e-05	0.0012885	IL20RB	protein_coding	chr3	136665072	136729927	+
ENSG00000174672	20.1977	48.6085	34.4031	-1.27696	0.27646	-4.61896	3.8566e-06	0.000421783	BRSK2	protein_coding	chr11	1411129	1483919	+
ENSG00000174721	1.74236	3.70285	2.7226	-1.12035	0.27821	-4.02699	5.64949e-05	0.00245742	FGFBP3	protein_coding	chr10	93666346	93669240	-
ENSG00000174827	46.9499	105.16	76.0548	-1.16523	0.283147	-4.11526	3.86735e-05	0.0018961	PDZK1	protein_coding	chr1	145726918	145764074	+
ENSG00000174885	5.47162	36.3003	20.8859	-1.04605	0.265169	-3.94482	7.98583e-05	0.00311393	NLRP6	protein_coding	chr11	278365	285359	+
ENSG00000175267	67.1719	24.9042	46.0381	1.43448	0.375812	3.81702	0.000135072	0.0044113	VWA3A	protein_coding	chr16	22103859	22168287	+
ENSG00000175329	0.672741	2.59462	1.63368	-1.86229	0.554503	-3.3585	0.000783681	0.0140506	ISX	protein_coding	chr22	35462129	35483380	+
ENSG00000175497	6.43826	15.7347	11.0865	-2.43451	0.601254	-4.04906	5.1424e-05	0.00233872	DPP10	protein_coding	chr2	115199876	116603328	+
ENSG00000175894	4.09862	11.4007	7.74964	-1.50215	0.41668	-3.60504	0.000312107	0.00765011	TSPEAR	protein_coding	chr21	45917775	46131495	-
ENSG00000175906	43.368	19.482	31.425	1.15564	0.30297	3.81436	0.000136535	0.00443536	ARL4D	protein_coding	chr17	41476327	41478505	+
ENSG00000175985	4.03272	9.54222	6.78747	-1.20616	0.332253	-3.63024	0.000283155	0.00714639	PLEKHD1	protein_coding	chr14	69951409	69995215	+
ENSG00000176769	0.560628	1.86699	1.21381	-1.67239	0.554348	-3.01686	0.00255405	0.0303759	TCERG1L	protein_coding	chr10	132890654	133109984	-
ENSG00000176840	8.28275	11.0214	9.65209	-1.3726	0.489594	-2.80354	0.00505443	0.0466205	MIR7-3HG	lincRNA	chr19	4769117	4772545	+
ENSG00000176884	10.0574	37.3117	23.6845	-1.28525	0.329942	-3.89539	9.80426e-05	0.00358162	GRIN1	protein_coding	chr9	140032842	140063207	+
ENSG00000176919	6.80265	20.3299	13.5663	-1.13294	0.356999	-3.1735	0.00150611	0.0218238	C8G	protein_coding	chr9	139839698	139841426	+
ENSG00000177103	21.9958	46.1869	34.0913	-1.0698	0.356571	-3.00024	0.00269769	0.0313077	DSCAML1	protein_coding	chr11	117298489	117688240	-
ENSG00000177398	0.973699	1.82069	1.3972	-1.08952	0.376378	-2.89476	0.00379452	0.0388018	UMODL1	protein_coding	chr21	43483068	43563563	+
ENSG00000177494	12.0181	4.73785	8.37798	1.3602	0.455457	2.98646	0.00282229	0.0323411	ZBED2	protein_coding	chr3	111311747	111314290	-
ENSG00000177875	2.8708	1.13438	2.00259	1.21178	0.329023	3.68297	0.000230528	0.00625092	C12orf68	protein_coding	chr12	48577366	48579709	+
ENSG00000177994	1.90745	0.818799	1.36312	1.15295	0.416152	2.77051	0.00559691	0.0499288	C2orf73	protein_coding	chr2	54557171	54610879	+
ENSG00000178150	8.95833	7.29317	8.12575	-1.32122	0.415867	-3.17702	0.00148794	0.02167	ZNF114	protein_coding	chr19	48675575	48790865	+
ENSG00000178372	3.20772	1.40756	2.30764	2.68658	0.688998	3.89926	9.64891e-05	0.0035457	CALML5	protein_coding	chr10	5540658	5541533	-
ENSG00000178445	7.78984	31.2221	19.506	-1.99316	0.41027	-4.85816	1.18483e-06	0.000195476	GLDC	protein_coding	chr9	6532464	6645650	-
ENSG00000178462	2.2432	5.61262	3.92791	-1.31873	0.383614	-3.43763	0.000586823	0.0115687	TUBAL3	protein_coding	chr10	5435061	5446793	-
ENSG00000178568	7.10154	13.9358	10.5187	-1.0052	0.360458	-2.78868	0.00529231	0.0481762	ERBB4	protein_coding	chr2	212240446	213403565	-
ENSG00000178773	176.046	363.961	270.003	-1.04776	0.255726	-4.0972	4.18171e-05	0.00200086	CPNE7	protein_coding	chr16	89642176	89663654	+
ENSG00000178934	19.6285	10.7386	15.1836	1.36424	0.411016	3.31919	0.00090278	0.0154964	LGALS7B	protein_coding	chr19	39279851	39282389	+
ENSG00000178965	3.7795	10.5438	7.16164	-1.42059	0.471374	-3.01373	0.00258056	0.030544	C1orf173	protein_coding	chr1	75033795	75139422	-
ENSG00000179242	8.66005	11.4617	10.0609	-1.01457	0.299107	-3.392	0.000693847	0.0128817	CDH4	protein_coding	chr20	59827482	60515673	+
ENSG00000179636	0.90986	1.91257	1.41121	-1.06113	0.354941	-2.98958	0.00279359	0.0320963	TPPP2	protein_coding	chr14	21492268	21504435	+
ENSG00000179813	4.24599	1.86257	3.05428	1.1659	0.39037	2.98665	0.00282054	0.0323411	FAM216B	protein_coding	chr13	43355686	43365683	+
ENSG00000179914	22.732	491.227	256.979	-2.1944	0.557696	-3.93475	8.32832e-05	0.00321473	ITLN1	protein_coding	chr1	160846329	160854960	-
ENSG00000180210	11.4484	45.4491	28.4488	-1.26238	0.367419	-3.4358	0.000590815	0.0116275	F2	protein_coding	chr11	46740730	46761056	+
ENSG00000180287	0.363439	1.90436	1.1339	-1.51623	0.503672	-3.01035	0.00260951	0.0306717	PLD5	protein_coding	chr1	242246288	242687998	-
ENSG00000180438	28.3112	9.1839	18.7475	1.62699	0.578916	2.81042	0.00494775	0.0460725	TPRXL	protein_coding	chr3	13978756	14124311	+
ENSG00000180739	3.66209	0.778645	2.22037	2.2159	0.464332	4.77223	1.82194e-06	0.000252029	S1PR5	protein_coding	chr19	10623623	10628607	-
ENSG00000180745	76.3851	162.893	119.639	-1.08952	0.350295	-3.1103	0.00186899	0.0247692	CLRN3	protein_coding	chr10	129676105	129691211	-
ENSG00000181074	1.77503	4.5791	3.17707	-1.2714	0.42314	-3.00468	0.00265857	0.0310536	OR52N4	protein_coding	chr11	5775923	5776959	+
ENSG00000182230	32.4343	115.755	74.0946	-1.8355	0.389953	-4.70698	2.51416e-06	0.000324398	FAM153B	protein_coding	chr5	175487692	175559261	+
ENSG00000182264	3.4856	9.0801	6.28285	-1.42014	0.358108	-3.96568	7.31868e-05	0.0029386	IZUMO1	protein_coding	chr19	49244109	49250166	-
ENSG00000182389	8.79518	18.1193	13.4572	-1.05617	0.24686	-4.27842	1.88227e-05	0.00117473	CACNB4	protein_coding	chr2	152689290	152955593	-
ENSG00000182472	165.113	353.056	259.084	-1.09623	0.253927	-4.3171	1.58091e-05	0.0010315	CAPN12	protein_coding	chr19	39220827	39260544	-
ENSG00000182782	28.177	12.2044	20.1907	1.2131	0.419801	2.8897	0.00385604	0.0392213	HCAR2	protein_coding	chr12	123185840	123187890	-
ENSG00000183091	664.017	1664.89	1164.46	-1.32617	0.314814	-4.21253	2.52523e-05	0.00140544	NEB	protein_coding	chr2	152341850	152591001	-
ENSG00000183287	8.20389	3.81557	6.00973	1.68401	0.360004	4.67776	2.90026e-06	0.00036399	CCBE1	protein_coding	chr18	57098172	57364612	-
ENSG00000183378	8.724	3.53425	6.12912	1.32037	0.436285	3.02639	0.00247497	0.0297294	OVCH2	polymorphic_pseudogene	chr11	7710669	7727968	-
ENSG00000183773	33.5526	78.5793	56.0659	-1.22813	0.235927	-5.20556	1.93415e-07	6.5326e-05	AIFM3	protein_coding	chr22	21319396	21335649	+
ENSG00000183807	2.61893	1.14344	1.88119	1.08753	0.387535	2.80628	0.00501167	0.0464313	FAM162B	protein_coding	chr6	117073363	117086886	-
ENSG00000183876	19.7643	6.79302	13.2786	1.53785	0.299109	5.14143	2.72652e-07	7.92659e-05	ARSI	protein_coding	chr5	149675906	149718870	-
ENSG00000184156	48.7124	109.9	79.306	-1.17577	0.336661	-3.49244	0.000478637	0.0102019	KCNQ3	protein_coding	chr8	133133108	133493200	-
ENSG00000184434	16.4793	33.1104	24.7948	-1.01507	0.261811	-3.87711	0.000105703	0.00374064	LRRC19	protein_coding	chr9	26993134	27005691	-
ENSG00000184564	91.4918	39.5291	65.5104	1.21039	0.414203	2.92222	0.00347544	0.0369822	SLITRK6	protein_coding	chr13	86366925	86373623	-
ENSG00000184672	4.81968	17.8814	11.3505	-1.88687	0.466885	-4.0414	5.31338e-05	0.00238631	RALYL	protein_coding	chr8	85095022	85834079	+
ENSG00000184709	0.843126	10.5095	5.67632	-2.16652	0.512097	-4.23069	2.32975e-05	0.0013478	LRRC26	protein_coding	chr9	140063210	140064503	-
ENSG00000184838	18.4002	8.69376	13.547	1.08379	0.231823	4.6751	2.93816e-06	0.000364241	PRR16	protein_coding	chr5	119799973	120023027	+
ENSG00000185518	10.3411	43.0378	26.6895	-1.3632	0.413144	-3.29958	0.000968286	0.0162326	SV2B	protein_coding	chr15	91643180	91844539	+
ENSG00000185585	88.7465	38.5883	63.6674	1.19986	0.312195	3.84331	0.000121386	0.00410381	OLFML2A	protein_coding	chr9	127539437	127577164	+
ENSG00000185614	7.58165	3.24156	5.41161	1.34281	0.240982	5.57226	2.51461e-08	1.5609e-05	FAM212A	protein_coding	chr3	49840687	49842463	+
ENSG00000185615	27.0816	145.031	86.0562	-1.76319	0.388102	-4.5431	5.54331e-06	0.00053493	PDIA2	protein_coding	chr16	333152	337215	+
ENSG00000185634	16.864	5.56307	11.2136	1.63039	0.390035	4.18011	2.91368e-05	0.00156839	SHC4	protein_coding	chr15	49115932	49255641	-
ENSG00000185681	1.62602	0.566477	1.09625	1.76266	0.608149	2.8984	0.00375068	0.0385078	MORN5	protein_coding	chr9	124922190	124962367	+
ENSG00000185792	1.57469	3.27748	2.42608	-1.14603	0.334906	-3.42195	0.000621745	0.0120503	NLRP9	protein_coding	chr19	56219798	56249768	-
ENSG00000185860	18.2157	8.36006	13.2879	1.87615	0.514285	3.64808	0.000264205	0.00676476	C1orf110	protein_coding	chr1	162794248	162838605	-
ENSG00000186081	1760.4	203.009	981.706	3.39103	0.504411	6.72275	1.78325e-11	5.85085e-08	KRT5	protein_coding	chr12	52908359	52914471	-
ENSG00000186188	13.6803	27.814	20.7472	-1.00163	0.343763	-2.91373	0.00357144	0.037523	FFAR4	protein_coding	chr10	95326422	95364237	+
ENSG00000186197	15.4946	7.09322	11.2939	1.08922	0.297654	3.65935	0.000252852	0.00659167	EDARADD	protein_coding	chr1	236511562	236648214	+
ENSG00000186281	32.3453	15.6943	24.0198	1.07465	0.288482	3.7252	0.000195159	0.00564677	GPAT2	protein_coding	chr2	96687694	96705199	-
ENSG00000186481	89.9794	187.341	138.66	-1.05669	0.301538	-3.50434	0.000457738	0.00997474	ANKRD20A5P	pseudogene	chr18	14179096	14249455	+
ENSG00000186510	6.43782	13.0113	9.72458	-1.04825	0.310254	-3.37867	0.000728373	0.0133602	CLCNKA	protein_coding	chr1	16345370	16360545	+
ENSG00000186831	24.4078	9.74335	17.0756	1.38134	0.318014	4.34364	1.40144e-05	0.000960804	KRT17P2	pseudogene	chr17	18330175	18335162	+
ENSG00000186847	200.495	32.4593	116.477	2.62441	0.515417	5.09183	3.54628e-07	9.81294e-05	KRT14	protein_coding	chr17	39738531	39743173	-
ENSG00000187068	6.54202	16.6472	11.5946	-1.34134	0.336222	-3.98945	6.62271e-05	0.00273077	C3orf70	protein_coding	chr3	184795838	184870802	-
ENSG00000187398	21.1995	16.6512	18.9254	1.90634	0.387928	4.91416	8.91661e-07	0.000165151	LUZP2	protein_coding	chr11	24518516	25104150	+
ENSG00000187416	2.57068	11.486	7.02835	-2.24942	0.448377	-5.01681	5.2537e-07	0.000121881	LHFPL3	protein_coding	chr7	103969104	104549001	+
ENSG00000187689	6.74821	3.2754	5.0118	2.91458	0.746134	3.90625	9.37405e-05	0.00348372	AMTN	protein_coding	chr4	71384257	71398459	+
ENSG00000187889	9.64747	27.0221	18.3348	-1.5011	0.409651	-3.66434	0.000247972	0.00649394	C1orf168	protein_coding	chr1	57184477	57285369	-
ENSG00000188257	46.9285	102.231	74.5799	-1.95347	0.521359	-3.74689	0.000179043	0.00536824	PLA2G2A	protein_coding	chr1	20301925	20306932	-
ENSG00000188523	4.23024	1.65292	2.94158	1.37336	0.456457	3.00874	0.00262336	0.0307413	C9orf171	protein_coding	chr9	135285430	135448704	+
ENSG00000188596	85.5198	32.8364	59.1781	1.38375	0.354693	3.90126	9.56944e-05	0.00353346	C12orf55	protein_coding	chr12	96883349	97269333	+
ENSG00000188620	2.82508	11.7291	7.2771	-2.04101	0.604603	-3.37579	0.00073604	0.0134698	HMX3	protein_coding	chr10	124895478	124897257	+
ENSG00000188818	46.3334	100.638	73.4856	-1.11859	0.217925	-5.13291	2.85292e-07	8.11965e-05	ZDHHC11	protein_coding	chr5	710471	851101	-
ENSG00000189052	23.8719	5.58195	14.7269	2.08762	0.51149	4.08145	4.47565e-05	0.00209735	CGB5	protein_coding	chr19	49547141	49548568	+
ENSG00000189127	2.56293	0.970327	1.76663	1.70685	0.570967	2.9894	0.00279527	0.0320995	ANKRD34B	protein_coding	chr5	79852574	79866307	-
ENSG00000189184	101.087	45.3704	73.2286	1.15323	0.254532	4.5308	5.87603e-06	0.000559978	PCDH18	protein_coding	chr4	138440072	138453648	-
ENSG00000196091	146.553	930.693	538.623	-2.66746	0.596257	-4.47368	7.68853e-06	0.000656022	MYBPC1	protein_coding	chr12	101962131	102079796	+
ENSG00000196353	4.77645	12.2201	8.4983	-1.36483	0.475827	-2.86833	0.0041265	0.0410985	CPNE4	protein_coding	chr3	131252399	132004254	-
ENSG00000196364	0.556443	2.02691	1.29168	-1.70174	0.512652	-3.31948	0.000901844	0.0154919	PRSS29P	lincRNA	chr16	1310953	1313846	-
ENSG00000196754	256.638	79.8389	168.239	1.68821	0.403936	4.1794	2.92277e-05	0.00156839	S100A2	protein_coding	chr1	153533584	153540366	-
ENSG00000197253	28.8328	9.42527	19.129	1.60122	0.363199	4.40866	1.0401e-05	0.000773076	TPSB2	polymorphic_pseudogene	chr16	1277272	1280214	-
ENSG00000197415	29.047	61.3678	45.2074	-1.08164	0.256812	-4.2118	2.53342e-05	0.00140544	VEPH1	protein_coding	chr3	156977531	157251408	-
ENSG00000197444	11.4787	36.376	23.9274	-1.66497	0.364599	-4.56656	4.95788e-06	0.000497238	OGDHL	protein_coding	chr10	50942689	50970425	-
ENSG00000197520	39.0863	138.988	89.037	-1.83004	0.371183	-4.93028	8.21107e-07	0.000158629	FAM177B	protein_coding	chr1	222910549	222924147	+
ENSG00000197565	36.9702	19.7667	28.3685	1.32132	0.415762	3.17807	0.00148259	0.0216332	COL4A6	protein_coding	chrX	107386780	107682727	-
ENSG00000197632	105.123	32.3	68.7115	1.69752	0.36096	4.70278	2.56638e-06	0.000329286	SERPINB2	protein_coding	chr18	61538926	61571124	+
ENSG00000197641	27.8429	0.263053	14.053	3.80989	0.917009	4.15469	3.25729e-05	0.00168113	SERPINB13	protein_coding	chr18	61254223	61271873	+
ENSG00000197847	20.6006	46.4777	33.5391	-1.17011	0.254389	-4.59969	4.23117e-06	0.000452758	SLC22A20	pseudogene	chr11	64981311	65010228	+
ENSG00000197893	2.74434	7.13138	4.93786	-1.41563	0.402854	-3.514	0.000441413	0.00971066	NRAP	protein_coding	chr10	115348475	115423886	-
ENSG00000198488	23.9527	71.0412	47.497	-1.57014	0.498502	-3.14973	0.00163423	0.0227904	B3GNT6	protein_coding	chr11	76745385	76753096	+
ENSG00000198610	16.0462	33.7538	24.9	-1.06196	0.360183	-2.94839	0.00319436	0.0351317	AKR1C4	protein_coding	chr10	5237425	5260912	+
ENSG00000198650	3.01335	34.3661	18.6897	-1.11268	0.334149	-3.32989	0.000868813	0.0150824	TAT	protein_coding	chr16	71599563	71611033	-
ENSG00000198732	101.572	285.887	193.73	-2.15399	0.415457	-5.18463	2.16442e-07	6.80964e-05	SMOC1	protein_coding	chr14	70320848	70499083	+
ENSG00000198734	1720.24	3712.48	2716.36	-1.10977	0.281814	-3.93794	8.21836e-05	0.00318299	F5	protein_coding	chr1	169483404	169555826	-
ENSG00000198768	23.4675	4.3728	13.9202	1.71671	0.407254	4.21532	2.49419e-05	0.00140544	APCDD1L	protein_coding	chr20	57034157	57090187	-
ENSG00000198788	604.987	28128.8	14366.9	-2.44945	0.535476	-4.57434	4.77729e-06	0.000491004	MUC2	protein_coding	chr11	1074875	1104419	+
ENSG00000198842	40.5922	58.3633	49.4777	2.58627	0.60751	4.25717	2.07033e-05	0.00125129	DUSP27	protein_coding	chr1	167063282	167098402	+
ENSG00000199085	0.812341	1.68368	1.24801	-1.09262	0.387539	-2.81937	0.00481179	0.0454398	MIR148A	miRNA	chr7	25989539	25989606	-
ENSG00000203799	23.8884	54.9377	39.413	-1.19891	0.303088	-3.95565	7.63267e-05	0.00304339	CCDC162P	pseudogene	chr6	109612231	109676266	+
ENSG00000204021	3.17656	5.86067	4.51861	1.12061	0.39006	2.87292	0.00406692	0.0406993	LIPK	protein_coding	chr10	90484301	90512543	+
ENSG00000204044	11.0892	0.967236	6.02823	1.18955	0.380667	3.12492	0.00177852	0.0240278	RP11-465L10.10	antisense	chr20	44642141	44650712	-
ENSG00000204128	49.0593	112.432	80.7455	-1.19338	0.240513	-4.96181	6.98389e-07	0.000144504	C2orf72	protein_coding	chr2	231902205	231914434	+
ENSG00000204248	87.417	528.688	308.053	-2.59645	0.418454	-6.20488	5.47395e-10	8.98001e-07	COL11A2	protein_coding	chr6	33130458	33160276	-
ENSG00000204588	0.751097	1.59724	1.17417	-1.14693	0.403255	-2.84419	0.00445251	0.0431298	LINC01123	lincRNA	chr2	110744640	110753717	+
ENSG00000204614	1.86103	7.67777	4.7694	-2.02262	0.452657	-4.46832	7.88357e-06	0.000656022	TRIM40	protein_coding	chr6	30103885	30116512	+
ENSG00000204677	1.70393	9.53199	5.61796	-1.43724	0.406229	-3.53801	0.00040316	0.00917678	FAM153C	protein_coding	chr5	177433406	177482560	+
ENSG00000204711	1.51299	0.438731	0.975861	1.70061	0.570986	2.97838	0.00289773	0.0327843	C9orf135	protein_coding	chr9	72435709	72521148	+
ENSG00000204930	2.88715	7.08566	4.98641	-1.28437	0.363138	-3.53685	0.000404927	0.00919878	FAM221B	protein_coding	chr9	35816388	35828744	-
ENSG00000204961	9.22016	20.0701	14.6451	-1.15466	0.401343	-2.87699	0.00401489	0.0403016	PCDHA9	protein_coding	chr5	140227048	140391929	+
ENSG00000204969	5.6383	11.4147	8.52648	-1.08089	0.313241	-3.45068	0.000559182	0.0112411	PCDHA2	protein_coding	chr5	140174444	140391929	+
ENSG00000204970	1.70095	4.65725	3.1791	-1.46871	0.393754	-3.73001	0.000191471	0.00556646	PCDHA1	protein_coding	chr5	140165876	140391929	+
ENSG00000205076	16.5406	1.63503	9.08779	2.54246	0.61172	4.15624	3.23522e-05	0.0016735	LGALS7	protein_coding	chr19	39261611	39264132	-
ENSG00000205277	324.118	954.135	639.126	-1.55756	0.349202	-4.46035	8.1824e-06	0.000671161	MUC12	protein_coding	chr7	100612904	100662230	+
ENSG00000205362	9.52061	4.77516	7.14788	1.14357	0.403999	2.83063	0.00464564	0.0443459	MT1A	protein_coding	chr16	56672578	56673999	+
ENSG00000205426	38.9162	16.5408	27.7285	1.04259	0.312227	3.33921	0.00084017	0.0147977	KRT81	protein_coding	chr12	52679697	52685318	-
ENSG00000205592	0.791945	2.7578	1.77487	-1.82052	0.436476	-4.17095	3.03335e-05	0.00160523	MUC19	protein_coding	chr12	40787197	40964632	+
ENSG00000206069	1.67556	9.90827	5.79192	-1.86605	0.472465	-3.9496	7.82819e-05	0.00306888	TMEM211	protein_coding	chr22	25331077	25342662	-
ENSG00000206144	1.7011	0.853777	1.27744	1.24171	0.326513	3.80295	0.000142982	0.00457462	RP11-400K9.2	pseudogene	chr8	54449620	54452860	+
ENSG00000206899	2.07808	0.91938	1.49873	1.09315	0.36585	2.98797	0.00280835	0.0322174	RNU6-36P	snRNA	chr12	98115494	98115600	+
ENSG00000207263	1.15487	2.31958	1.73723	-1.05561	0.343893	-3.06958	0.00214358	0.0268445	SNORD116-16	snoRNA	chr15	25327915	25328006	+
ENSG00000207643	3.86429	2.11503	2.98966	1.13187	0.274074	4.12979	3.631e-05	0.00182143	Z95704.1	miRNA	chr4	65017	65125	+
ENSG00000207725	0.938677	2.21313	1.5759	-1.22585	0.39579	-3.09723	0.00195339	0.0254473	MIR222	miRNA	chrX	45606421	45606530	-
ENSG00000208035	1.68421	0.695288	1.18975	1.35913	0.355234	3.82602	0.000130229	0.00428984	MIR143	miRNA	chr5	148808481	148808586	+
ENSG00000211590	1.01718	3.52236	2.26977	-1.75563	0.474554	-3.69954	0.000215994	0.00602761	MIR802	miRNA	chr21	37093013	37093106	+
ENSG00000211592	756.068	609.786	682.927	1.06692	0.382957	2.78599	0.00533642	0.0483745	IGKC	IG_C_gene	chr2	89156674	89157196	-
ENSG00000211625	7.07918	2.22677	4.65297	1.61492	0.510331	3.16446	0.00155373	0.0222776	IGKV3D-20	IG_V_gene	chr2	90077680	90078311	+
ENSG00000211651	25.9359	23.033	24.4844	1.84024	0.560836	3.28123	0.00103354	0.0169673	IGLV1-44	IG_V_gene	chr22	22735135	22735715	+
ENSG00000211659	16.9163	4.08214	10.4992	2.03937	0.530059	3.84744	0.000119361	0.0040673	IGLV3-25	IG_V_gene	chr22	23029190	23029735	+
ENSG00000211662	22.5438	4.68995	13.6169	2.2547	0.576444	3.91139	9.17649e-05	0.00343252	IGLV3-21	IG_V_gene	chr22	23054174	23055688	+
ENSG00000211673	28.2961	13.9371	21.1166	1.72135	0.54058	3.18426	0.00145125	0.0212705	IGLV3-1	IG_V_gene	chr22	23222886	23223576	+
ENSG00000211893	127.349	54.2448	90.797	1.22859	0.420302	2.92311	0.00346554	0.0369341	IGHG2	IG_C_gene	chr14	106109389	106111127	-
ENSG00000211896	674.216	794.231	734.224	1.05154	0.369466	2.84611	0.0044257	0.0431159	IGHG1	IG_C_gene	chr14	106202680	106209408	-
ENSG00000212123	4.69764	10.1344	7.41603	-1.11717	0.240073	-4.65348	3.26373e-06	0.00038584	PRR22	protein_coding	chr19	5782971	5784776	-
ENSG00000213088	10.1741	2.69398	6.43406	1.89022	0.590103	3.2032	0.0013591	0.020375	DARC	protein_coding	chr1	159173097	159176290	+
ENSG00000213694	65.1005	30.3467	47.7236	1.10066	0.257924	4.26737	1.97791e-05	0.00121531	S1PR3	protein_coding	chr9	91606362	91619925	+
ENSG00000213997	9.30074	4.30205	6.80139	1.23373	0.292104	4.22361	2.40421e-05	0.00137699	PGAM1P7	pseudogene	chrX	46506029	46506765	-
ENSG00000214049	11.7908	6.43837	9.11456	1.73717	0.362828	4.78786	1.68573e-06	0.000242398	UCA1	processed_transcript	chr19	15939771	15947130	+
ENSG00000214286	1.28197	2.23102	1.7565	-2.08172	0.553861	-3.75856	0.000170892	0.00517112	PDCL3P3	pseudogene	chr3	17918947	17919661	-
ENSG00000214335	0.745417	2.04899	1.3972	-1.38286	0.349923	-3.9519	7.75346e-05	0.00306888	CTAGE16P	pseudogene	chr13	59102749	59105160	+
ENSG00000214456	5.8171	12.5354	9.17627	-1.11456	0.314729	-3.54134	0.000398101	0.00911887	PLIN5	protein_coding	chr19	4522543	4535236	-
ENSG00000214860	1.31662	3.07143	2.19402	-1.26202	0.395143	-3.19383	0.00140398	0.0207765	EVPLL	protein_coding	chr17	18280976	18292961	+
ENSG00000214894	1.01129	2.21382	1.61255	-1.22652	0.367737	-3.33532	0.000852	0.0148805	LINC00243	processed_transcript	chr6	30766431	30798436	-
ENSG00000215018	69.9427	187.364	128.653	-1.42506	0.271313	-5.25246	1.50082e-07	5.38583e-05	COL28A1	protein_coding	chr7	7395834	7575484	-
ENSG00000215063	1.94687	0.880156	1.41351	1.42622	0.415378	3.43356	0.000595709	0.0116937	RPL21P2	pseudogene	chr20	4040280	4040760	-
ENSG00000215217	7.97732	2.21819	5.09775	1.96378	0.517572	3.79421	0.000148114	0.00467966	C5orf49	protein_coding	chr5	7830491	7851603	-
ENSG00000215478	0.89713	1.16141	1.02927	-1.85201	0.658005	-2.81458	0.00488406	0.0457099	CES5AP1	pseudogene	chr22	23701790	23729918	-
ENSG00000215887	1.99334	5.24448	3.61891	-1.34258	0.466808	-2.87609	0.0040263	0.0403533	ZNF859P	pseudogene	chr1	50307493	50312072	+
ENSG00000218632	2.86979	6.03451	4.45215	-1.04547	0.353011	-2.96158	0.00306061	0.0341394	RPL7P28	pseudogene	chr6	109648378	109649117	-
ENSG00000219607	12.9581	5.51504	9.23656	1.26192	0.284406	4.43703	9.12091e-06	0.000706457	PPP1R3G	protein_coding	chr6	5085720	5087455	+
ENSG00000219797	2.74399	3.63581	3.1899	2.03981	0.553399	3.68597	0.000227837	0.00623686	PPIAP9	pseudogene	chr6	31487257	31488068	-
ENSG00000220793	5.76547	2.59077	4.17812	1.35542	0.245631	5.51814	3.42615e-08	1.96733e-05	RPL21P119	pseudogene	chr16	9250219	9250761	-
ENSG00000221019	2.42821	5.66673	4.04747	-1.1812	0.349289	-3.38171	0.000720355	0.0132567	AC127526.1	miRNA	chr11	3578572	3578719	+
ENSG00000221406	3.04573	6.49374	4.76973	-1.12657	0.236311	-4.76733	1.8668e-06	0.000255207	MIR320B2	miRNA	chr1	224444706	224444843	-
ENSG00000223886	1.42505	0.647747	1.0364	1.14862	0.409405	2.80558	0.00502268	0.0464769	RP11-251G23.2	pseudogene	chr7	105170656	105171118	+
ENSG00000224016	3.06013	6.17435	4.61724	-1.10129	0.254806	-4.32206	1.54578e-05	0.00102607	RP11-728K20.1	pseudogene	chr7	149588280	149606793	-
ENSG00000224594	2.17627	0.913011	1.54464	2.00589	0.612185	3.27661	0.00105061	0.0171901	RPL29P19	pseudogene	chr8	49297150	49297609	+
ENSG00000225177	1.64922	0.765743	1.20748	1.17342	0.363156	3.23117	0.00123283	0.0190798	RP11-390P2.4	antisense	chr6	139013685	139018425	+
ENSG00000225217	169.956	109.542	139.749	1.15443	0.314257	3.67352	0.000239234	0.00635937	HSPA7	pseudogene	chr1	161576081	161578007	+
ENSG00000225254	0.511272	1.46244	0.986857	-1.39882	0.461505	-3.03099	0.00243751	0.0293716	RP11-403F21.1	pseudogene	chr9	38452779	38454067	-
ENSG00000225329	0.460882	1.20144	0.831161	-1.58921	0.558039	-2.84785	0.00440159	0.0429528	RP11-325F22.5	lincRNA	chr7	104558007	104567077	-
ENSG00000225405	3.20918	1.46909	2.33913	1.54321	0.303498	5.08474	3.68127e-07	9.9468e-05	RP11-84A1.1	pseudogene	chr4	62971378	62971767	-
ENSG00000225738	4.89575	11.4391	8.1674	-1.18909	0.355798	-3.34204	0.000831646	0.0147135	NRG3-AS1	processed_transcript	chr10	83988741	83992676	-
ENSG00000225745	0.921849	2.20244	1.56214	-1.1447	0.411568	-2.78131	0.00541399	0.048877	PLAC4	antisense	chr21	42548249	42558715	-
ENSG00000225854	6.53643	3.19261	4.86452	1.13074	0.291588	3.87788	0.000105371	0.00374064	RP11-569G9.7	pseudogene	chr1	26653179	26653524	+
ENSG00000226430	9.46829	20.654	15.0612	-1.13008	0.267653	-4.22218	2.41951e-05	0.00137907	USP17L7	pseudogene	chr8	11989926	11991953	-
ENSG00000226986	3.55524	3.70019	3.62771	1.08574	0.321239	3.37984	0.000725286	0.0133155	RP11-543B16.2	pseudogene	chr1	211380389	211381286	+
ENSG00000228974	8.94556	4.33486	6.64021	1.25712	0.270707	4.64384	3.41996e-06	0.000394463	AC006483.5	pseudogene	chr7	5600374	5600686	+
ENSG00000229211	1.3396	0.665692	1.00264	1.02719	0.344458	2.98206	0.0028632	0.0325379	RP11-363L24.2	pseudogene	chr8	31077410	31078500	-
ENSG00000229314	53.1124	202.512	127.812	-2.87552	0.55361	-5.19413	2.05684e-07	6.65896e-05	ORM1	protein_coding	chr9	117085336	117088755	+
ENSG00000229519	2.87633	1.9467	2.41151	1.12264	0.302781	3.70774	0.000209114	0.00591469	RP11-58A11.2	pseudogene	chr1	6607965	6608679	+
ENSG00000229941	1.54201	3.41379	2.4779	-1.14133	0.276517	-4.12751	3.66716e-05	0.00183095	AC012499.1	antisense	chr2	178563157	178588017	+
ENSG00000230037	3.54555	2.69511	3.12033	1.59985	0.377104	4.24247	2.21075e-05	0.00130862	UBBP1	pseudogene	chr2	137087011	137087483	-
ENSG00000230305	3.4331	7.19704	5.31507	-1.09917	0.294682	-3.73003	0.000191456	0.00556646	AC004980.9	pseudogene	chr7	76153832	76162009	+
ENSG00000230937	127.76	17.5623	72.6611	4.39025	0.768786	5.71063	1.12559e-08	7.83375e-06	MIR205HG	lincRNA	chr1	209602165	209606183	+
ENSG00000231684	1.8512	0.817051	1.33412	1.21069	0.384056	3.15237	0.00161949	0.0227074	RP11-416K24.2	pseudogene	chr1	182305136	182305475	+
ENSG00000231870	13.3189	5.58112	9.45001	1.30488	0.317397	4.11118	3.93639e-05	0.0019154	KRT17P3	pseudogene	chr17	28894718	28898766	-
ENSG00000232070	2.89151	7.36243	5.12697	-1.36594	0.303643	-4.4985	6.84347e-06	0.000621241	TMEM253	protein_coding	chr14	21567096	21571883	+
ENSG00000232629	64.354	29.0498	46.7019	1.1608	0.336861	3.44594	0.000569085	0.0113456	HLA-DQB2	protein_coding	chr6	32723875	32731311	-
ENSG00000232774	6.99095	8.821	7.90597	1.24319	0.392192	3.16984	0.00152521	0.0219758	RP11-47I22.3	protein_coding	chr14	62037258	62125414	+
ENSG00000232810	16.4859	7.50333	11.9946	1.13841	0.334179	3.40659	0.000657795	0.0125343	TNF	protein_coding	chr6	31543344	31546113	+
ENSG00000234949	2.55445	1.24527	1.89986	1.00084	0.299277	3.34419	0.000825223	0.0146242	AC104667.3	protein_coding	chr2	238499663	238504624	+
ENSG00000235044	1.20144	0.643034	0.922238	1.06266	0.360303	2.94936	0.00318436	0.0350769	PPIAP3	pseudogene	chr20	36158441	36158945	+
ENSG00000235169	6.805	2.95941	4.88221	1.22049	0.206842	5.90059	3.62207e-09	3.61688e-06	SMIM1	protein_coding	chr1	3689352	3692546	+
ENSG00000235559	2.32208	1.20257	1.76232	1.27118	0.328725	3.867	0.000110181	0.00386932	NOL5BP	pseudogene	chr6	28751410	28751781	-
ENSG00000236283	1.50592	5.47357	3.48974	-1.83366	0.53446	-3.43086	0.000601667	0.0117573	AC013463.2	antisense	chr2	165848494	165947803	+
ENSG00000236334	1.58778	0.597004	1.09239	1.09404	0.364201	3.00395	0.00266498	0.0310536	PPIAL4G	protein_coding	chr1	143767144	143767881	-
ENSG00000236348	2.22085	0.681429	1.45114	1.92412	0.500718	3.84271	0.000121683	0.00410381	PSMC1P10	pseudogene	chr2	17566358	17567684	+
ENSG00000236816	10.8452	39.8319	25.3385	-1.87789	0.466811	-4.0228	5.75114e-05	0.0024922	ANKRD20A7P	pseudogene	chr9	44076368	44118444	-
ENSG00000237007	1.27767	2.73512	2.0064	-1.11054	0.390763	-2.84199	0.00448331	0.0433368	KRT18P52	pseudogene	chr2	32047660	32048505	-
ENSG00000237226	2.41598	5.04226	3.72912	-1.05231	0.358957	-2.93156	0.00337261	0.0362126	RPS3AP39	pseudogene	chr11	3570975	3571749	-
ENSG00000237234	5.57752	2.77463	4.17607	1.02298	0.290927	3.51627	0.000437657	0.00966506	RP1-142L7.5	antisense	chr6	112475967	112487670	+
ENSG00000237541	150.322	51.7085	101.015	1.54141	0.379454	4.06218	4.86162e-05	0.0022421	HLA-DQA2	protein_coding	chr6	32709119	32714992	+
ENSG00000237781	7.95392	15.8421	11.898	-1.02065	0.248671	-4.1044	4.05364e-05	0.00195588	RP11-54A4.2	antisense	chr1	150521040	150530200	-
ENSG00000237882	2.57363	2.07439	2.32401	1.38605	0.30651	4.52204	6.12467e-06	0.00057887	PPIAP13	pseudogene	chr10	76849006	76849483	-
ENSG00000239389	9.85286	30.3687	20.1108	-1.64672	0.353441	-4.65912	3.1757e-06	0.00038584	PCDHA13	protein_coding	chr5	140261793	140391929	+
ENSG00000241088	1.2055	4.98588	3.09569	-2.04627	0.585548	-3.49462	0.000474736	0.0101551	RPL17P44	pseudogene	chr18	60082911	60083460	+
ENSG00000241233	1.06191	2.53347	1.79769	-1.2623	0.343594	-3.67381	0.00023896	0.00635937	KRTAP5-8	protein_coding	chr11	71249071	71250253	+
ENSG00000241838	2.31597	1.20416	1.76007	1.31011	0.392717	3.33602	0.000849876	0.0148805	LA16c-3G11.7	pseudogene	chr22	16255355	16256477	-
ENSG00000242173	4.13586	11.3049	7.72038	-1.42922	0.446783	-3.19892	0.00137942	0.0205454	ARHGDIG	protein_coding	chr16	318726	333003	+
ENSG00000242206	0.521136	2.32679	1.42396	-1.81244	0.478993	-3.78385	0.00015442	0.0048123	RPS26P35	pseudogene	chr8	119774095	119774440	-
ENSG00000242265	180.634	68.9231	124.778	1.38728	0.365632	3.79418	0.000148131	0.00467966	PEG10	protein_coding	chr7	94285637	94299007	+
ENSG00000242731	4.84131	1.9641	3.4027	1.24951	0.405422	3.082	0.00205614	0.0262101	FAM86LP	pseudogene	chr7	6971315	6979234	-
ENSG00000243480	11.764	257.717	134.74	-2.5191	0.541597	-4.65125	3.29924e-06	0.00038584	AMY2A	protein_coding	chr1	104159999	104168402	+
ENSG00000243495	2.02868	1.22745	1.62807	1.63275	0.472954	3.45224	0.00055596	0.0111961	GMFBP1	pseudogene	chr3	100383894	100384320	-
ENSG00000243696	6.75746	16.7061	11.7318	-1.33694	0.304647	-4.38848	1.14143e-05	0.000826982	RP5-966M1.6	protein_coding	chr3	52847298	52869745	-
ENSG00000244411	1.86182	4.09337	2.9776	-1.17633	0.271423	-4.33392	1.46476e-05	0.000989445	KRTAP5-7	protein_coding	chr11	71238313	71239210	+
ENSG00000244575	8.9837	6.47641	7.73005	1.6255	0.551959	2.94497	0.00322989	0.035341	IGKV1-27	IG_V_gene	chr2	89512908	89513413	-
ENSG00000245067	1.84115	0.700529	1.27084	1.31138	0.405641	3.23287	0.00122554	0.0190053	IGFBP7-AS1	antisense	chr4	57975928	58071676	+
ENSG00000245848	10.475	20.9066	15.6908	-1.00467	0.299063	-3.35939	0.000781139	0.0140159	CEBPA	protein_coding	chr19	33790840	33793470	-
ENSG00000248144	325.689	697.743	511.716	-1.09911	0.376328	-2.92063	0.00349328	0.0371092	ADH1C	polymorphic_pseudogene	chr4	100257649	100274184	-
ENSG00000248383	16.731	34.0298	25.3804	-1.03407	0.367889	-2.81081	0.00494169	0.0460616	PCDHAC1	protein_coding	chr5	140306302	140391929	+
ENSG00000248469	0.563319	1.49073	1.02702	-1.48238	0.478893	-3.09543	0.0019653	0.0255269	RP11-826N14.2	protein_coding	chr5	175476681	175489024	-
ENSG00000249158	18.7554	60.1445	39.45	-1.69739	0.356576	-4.76026	1.93346e-06	0.00026121	PCDHA11	protein_coding	chr5	140248689	140391929	+
ENSG00000249170	2.25613	6.03832	4.14723	-1.51609	0.409041	-3.70645	0.000210185	0.00592308	RP11-1J11.1	pseudogene	chr4	72165975	72166952	-
ENSG00000249948	7.55029	19.4724	13.5113	-1.38424	0.444775	-3.11221	0.0018569	0.0247089	GBA3	polymorphic_pseudogene	chr4	22694537	22821198	+
ENSG00000250496	2.18846	1.04683	1.61765	1.1389	0.310117	3.6725	0.000240187	0.00637343	ABT1P1	pseudogene	chr4	99943462	99944282	-
ENSG00000251095	0.838624	2.35922	1.59892	-1.41763	0.462059	-3.06807	0.00215444	0.026905	RP11-115D19.1	antisense	chr4	90472507	90647654	+
ENSG00000251273	2.19179	1.08667	1.63923	1.1933	0.331327	3.60158	0.000316295	0.00771981	RP11-549K20.1	lincRNA	chr5	25126414	25190765	-
ENSG00000251402	4.35821	10.1286	7.24341	-1.20982	0.249369	-4.85152	1.22519e-06	0.000198162	FAM90A25P	pseudogene	chr8	12272589	12275599	-
ENSG00000251624	1.79956	0.869705	1.33463	1.06098	0.308515	3.43898	0.000583918	0.0115366	UNC93B7	pseudogene	chr4	9495380	9499710	+
ENSG00000251664	20.2798	52.3119	36.2958	-1.38123	0.375592	-3.67747	0.00023556	0.00632281	PCDHA12	protein_coding	chr5	140255058	140391929	+
ENSG00000253414	2.5955	5.87259	4.23404	-1.16927	0.388578	-3.00911	0.00262015	0.0307413	RP11-150O12.6	sense_intronic	chr8	37373928	37374539	-
ENSG00000253755	11.9094	3.69847	7.80395	1.67998	0.489174	3.43432	0.000594046	0.0116711	IGHGP	IG_C_pseudogene	chr14	106130970	106136180	-
ENSG00000254111	0.629726	2.29626	1.46299	-1.75665	0.553349	-3.17458	0.00150052	0.0218101	RP11-150O12.5	lincRNA	chr8	37417884	37422884	+
ENSG00000254221	52.0505	138.9	95.4753	-1.41866	0.396788	-3.57535	0.000349758	0.00827279	PCDHGB1	protein_coding	chr5	140729828	140892546	+
ENSG00000254839	0.784291	1.60176	1.19302	-1.14599	0.365375	-3.13649	0.00170985	0.0234589	AF131215.6	lincRNA	chr8	10920157	10924599	-
ENSG00000255247	2.37304	0.801073	1.58706	1.37216	0.404122	3.39542	0.000685246	0.012799	CTD-2523D13.1	lincRNA	chr11	119580630	119584635	+
ENSG00000255367	8.06109	18.0378	13.0494	-1.16578	0.286422	-4.07014	4.69855e-05	0.00218003	RP13-726E6.2	processed_transcript	chr11	3502750	3602441	-
ENSG00000255398	17.1093	5.13022	11.1198	1.75468	0.408139	4.29923	1.71394e-05	0.00109956	HCAR3	protein_coding	chr12	123199303	123201439	-
ENSG00000256340	7.13961	15.9333	11.5365	-1.18223	0.294084	-4.02003	5.81905e-05	0.00250743	ABCC6P1	pseudogene	chr16	18582484	18609650	+
ENSG00000257514	0.384781	2.70886	1.54682	-2.7475	0.985159	-2.78889	0.00528897	0.0481649	RP11-755O11.2	antisense	chr12	102040498	102053748	-
ENSG00000257524	1.80403	5.04889	3.42646	-1.42987	0.319996	-4.46841	7.88043e-06	0.000656022	RP11-203J24.9	processed_transcript	chr9	130630143	130649066	-
ENSG00000257743	742.979	1848.15	1295.56	-1.31473	0.37109	-3.54289	0.000395765	0.00910776	RP11-1220K2.2	protein_coding	chr7	141811549	141922124	+
ENSG00000257907	2.00005	1.44504	1.72254	1.86004	0.402212	4.62454	3.75439e-06	0.000414553	EEF1A1P17	pseudogene	chr12	44053630	44054904	+
ENSG00000258571	2.34521	0.922965	1.63409	1.08734	0.297785	3.65143	0.000260787	0.00671112	PTTG4P	pseudogene	chr14	71552199	71552550	-
ENSG00000258774	14.7546	40.878	27.8163	-1.48497	0.298792	-4.96993	6.69782e-07	0.000142434	NANOGP7	pseudogene	chr14	92070746	92071663	-
ENSG00000258986	0.927194	2.78098	1.85409	-1.62796	0.524141	-3.10595	0.00189669	0.0249492	TMEM179	protein_coding	chr14	104941015	105071984	-
ENSG00000259803	1.43568	6.3631	3.89939	-2.45454	0.560941	-4.37576	1.2101e-05	0.000860448	SLC22A31	protein_coding	chr16	89262406	89268072	-
ENSG00000259974	0.441808	1.8621	1.15195	-1.96814	0.675519	-2.91352	0.00357377	0.0375303	LINC00261	lincRNA	chr20	22528309	22559280	-
ENSG00000260549	37.4194	18.6488	28.0341	1.19511	0.372817	3.20563	0.00134765	0.0202695	MT1L	pseudogene	chr16	56651388	56652730	+
ENSG00000260628	8.95068	4.06885	6.50976	1.15975	0.229311	5.05754	4.24701e-07	0.000109081	RP11-1166P10.1	pseudogene	chr16	31987124	32015049	+
ENSG00000260711	1.17355	2.5831	1.87833	-1.16655	0.379833	-3.07122	0.00213184	0.0267845	RP11-747H7.3	sense_intronic	chr14	92223103	92226142	-
ENSG00000260807	71.6875	177.973	124.83	-1.31242	0.335134	-3.91612	8.99849e-05	0.00339915	RP11-161M6.2	lincRNA	chr16	1025761	1031596	-
ENSG00000261457	3.25917	1.41429	2.33673	1.23999	0.302404	4.10043	4.1239e-05	0.00197732	AC002519.6	pseudogene	chr16	31814268	31819294	+
ENSG00000261559	3.04233	1.4725	2.25741	1.19815	0.355594	3.36942	0.000753267	0.013633	RP11-1H8.3	pseudogene	chr15	34786621	34788101	+
ENSG00000261583	4.96736	13.8899	9.42863	-1.50928	0.306981	-4.91651	8.80995e-07	0.000165151	CTD-2385L22.1	antisense	chr16	23723311	23724114	+
ENSG00000261997	2.46545	1.21834	1.84189	1.07038	0.343008	3.12057	0.00180501	0.0243089	RP11-212I21.4	lincRNA	chr16	55572112	55575939	+
ENSG00000262576	52.485	105.916	79.2003	-1.01686	0.317312	-3.20462	0.00135242	0.0203013	PCDHGA4	protein_coding	chr5	140734768	140892546	+
ENSG00000263464	3.04088	1.50101	2.27095	1.15521	0.354665	3.25718	0.00112524	0.0179468	PPIAL4G	protein_coding	chrHG1287_PATCH	149169083	149169742	-
ENSG00000263639	17.0078	128.31	72.6588	-2.09005	0.531309	-3.93377	8.36233e-05	0.00322244	MSMB	protein_coding	chrHG1211_PATCH	46528753	46541772	-
ENSG00000263887	2.9302	1.00822	1.96921	1.45479	0.330464	4.40225	1.07133e-05	0.000788627	RP11-51L5.5	pseudogene	chr17	60359748	60374387	-
ENSG00000264006	1.58091	5.8903	3.73561	-1.03458	0.36706	-2.81856	0.00482395	0.0454623	AKR1CL1	pseudogene	chrHG871_PATCH	5196335	5227379	-
ENSG00000264230	315.446	104.939	210.193	1.58864	0.331831	4.78751	1.68867e-06	0.000242398	AC244230.1	protein_coding	chrHG1211_PATCH	46871075	46887229	+
ENSG00000264424	7.32396	17.1928	12.2584	-1.25052	0.292843	-4.27027	1.95238e-05	0.00120863	MYH4	protein_coding	chr17	10346607	10372876	-
ENSG00000265190	568.446	179.924	374.185	1.66026	0.344106	4.82486	1.40105e-06	0.000211697	ANXA8	protein_coding	chrHG1211_PATCH	47955610	47979557	-
ENSG00000265733	2.33722	1.37192	1.85457	1.04653	0.298954	3.50063	0.000464168	0.0100666	SNORA74	snoRNA	chrHG1211_PATCH	46480058	46480258	+
ENSG00000266145	11.3987	22.8748	17.1367	-1.00199	0.28411	-3.52675	0.000420692	0.00943557	RHOT1P1	pseudogene	chr18	14222007	14222330	+
ENSG00000267749	1.9034	3.87837	2.89088	-1.07131	0.340791	-3.14358	0.00166892	0.023035	CTC-265F19.1	sense_intronic	chr19	2641836	2643851	-
ENSG00000267892	6.52696	14.5272	10.5271	-1.15172	0.284288	-4.05122	5.09504e-05	0.0023264	CTD-2540F13.2	antisense	chr19	39228924	39230503	+
ENSG00000268278	0.507557	1.36928	0.938419	-1.5806	0.540849	-2.92244	0.003473	0.0369793	RP11-420K14.1	pseudogene	chr19	21820776	21839102	+
ENSG00000268295	5.47938	12.8227	9.15105	-1.28422	0.308057	-4.16877	3.06245e-05	0.0016132	RP11-248B24.4	pseudogene	chr14	92069517	92069777	-
ENSG00000268628	20.8872	9.30332	15.0952	1.16854	0.388399	3.00859	0.00262459	0.0307413	AL121761.2	protein_coding	chr20	19738296	19738679	-
ENSG00000269888	2.19894	0.937145	1.56804	1.393	0.415613	3.35167	0.000803256	0.0143122	RP11-3P17.5	lincRNA	chr3	161146900	161147401	+
ENSG00000270362	3.70451	2.05434	2.87943	1.01785	0.260876	3.90167	9.55314e-05	0.00353312	HMGN3-AS1	antisense	chr6	79943435	79946514	+
ENSG00000270550	33.0379	71.0946	52.0663	1.46728	0.50248	2.92007	0.00349954	0.0371414	IGHV3-30	IG_V_gene	chrHG1592_PATCH	106801419	106801950	-
ENSG00000271795	4.10097	1.98484	3.0429	1.00289	0.325694	3.07924	0.00207528	0.0263186	CTC-251D13.1	antisense	chr5	150889014	150892330	+
ENSG00000272159	0.915983	1.93332	1.42465	-1.30602	0.309505	-4.2197	2.44627e-05	0.00138725	RP11-350N15.6	antisense	chr8	38265566	38266260	-
ENSG00000273132	11.2905	5.30079	8.29565	1.11932	0.231173	4.8419	1.28602e-06	0.000202148	RP11-350J20.12	antisense	chr6	150173598	150174328	+

## Sheet: DEG.PACA-US
ID	high	low	baseMean	log2FoldChange	lfcSE	stat	pvalue	padj
PHF13	1968.48	942.883	1455.68	1.06223	0.0601445	17.6613	8.33343e-70	1.6226e-65
PLK3	2277.22	961.349	1619.29	1.24484	0.154757	8.04381	8.70874e-16	8.47839e-12
AMY2B	7345.95	40634.2	23990.1	-4.04145	0.559276	-7.22622	4.96624e-13	3.22326e-09
KCNJ3	64.6214	168.592	116.607	-2.72563	0.384907	-7.08127	1.4284e-12	6.78844e-09
ERP27	644.836	3878.67	2261.75	-3.57974	0.507504	-7.05362	1.74322e-12	6.78844e-09
KIAA1324	3423.89	13171.8	8297.83	-2.73515	0.391414	-6.98786	2.79114e-12	9.05773e-09
FGL1	157.683	2856.58	1507.13	-4.17914	0.600476	-6.95971	3.40977e-12	9.48453e-09
XIRP1	512.939	74.066	293.503	2.79253	0.404866	6.89742	5.29536e-12	1.28882e-08
DLGAP1	39.0091	65.2209	52.115	-3.51573	0.512049	-6.86601	6.60238e-12	1.42839e-08
AMY1A	253.85	3126.2	1690.03	-3.95968	0.59385	-6.66781	2.59641e-11	4.21289e-08
KLHL32	25.5023	144.606	85.0542	-2.27955	0.34417	-6.62333	3.51187e-11	4.97644e-08
MAP7D1	7031.3	4479.16	5755.23	0.650614	0.0982716	6.62057	3.57815e-11	4.97644e-08
C20orf56	1269.18	4362.7	2815.94	-2.61827	0.399488	-6.55407	5.59909e-11	6.52826e-08
ZG16	71.6843	182.859	127.271	-4.82276	0.736141	-6.55141	5.69978e-11	6.52826e-08
ITPRIP	3400.57	1587.19	2493.88	1.09939	0.168488	6.52501	6.7999e-11	7.3556e-08
CLCA1	308.652	18961.5	9635.08	-5.54547	0.852124	-6.50782	7.62507e-11	7.63216e-08
BCDIN3D	241.035	378.652	309.844	-0.649029	0.100128	-6.48201	9.05104e-11	8.31254e-08
KLK1	1747.33	17729.9	9738.64	-3.61479	0.558146	-6.47642	9.39222e-11	8.31254e-08
NAB2	1989.5	1132.6	1561.05	0.81328	0.12573	6.46848	9.89923e-11	8.38035e-08
SLC38A11	40.9165	239.88	140.398	-2.55179	0.395988	-6.4441	1.16292e-10	9.43464e-08
SERPINI2	205.716	2480.19	1342.95	-4.73833	0.742735	-6.37957	1.77583e-10	1.38308e-07
ITLN1	265.783	10906.2	5586.01	-4.52384	0.711613	-6.35716	2.05517e-10	1.53908e-07
ELOVL2	64.0456	225.207	144.626	-1.81298	0.285534	-6.34945	2.16083e-10	1.55828e-07
ACE2	293.662	1612.75	953.209	-2.45724	0.390652	-6.29011	3.17245e-10	2.2061e-07
CYP2C8	48.8273	300.108	174.468	-2.6188	0.416716	-6.28437	3.29188e-10	2.21021e-07
GPHA2	24.4264	226.424	125.425	-4.61827	0.742789	-6.21747	5.05237e-10	3.17337e-07
DUSP5	4208.02	1569.11	2888.57	1.42319	0.229604	6.19846	5.70199e-10	3.46948e-07
NBL1	27377	15501.7	21439.3	0.820548	0.132492	6.19317	5.89673e-10	3.47925e-07
LOC653501	123.047	217.758	170.402	-0.826099	0.134028	-6.16364	7.10909e-10	4.07121e-07
B3GALT2	58.413	251.847	155.13	-2.10838	0.343299	-6.14153	8.1732e-10	4.42057e-07
BHLHA15	21.3619	150.079	85.7207	-2.81135	0.45911	-6.12347	9.1558e-10	4.81818e-07
CUZD1	1336.14	11166	6251.09	-3.45948	0.565656	-6.11588	9.60269e-10	4.87695e-07
PRSS3	6922.23	64191.1	35556.7	-2.85848	0.467596	-6.11315	9.76842e-10	4.87695e-07
AQP8	274.733	2364.8	1319.77	-4.67194	0.765742	-6.10118	1.05286e-09	5.08555e-07
C12orf34	361.349	661.694	511.521	-2.00472	0.328725	-6.09847	1.07086e-09	5.08555e-07
FKBP11	1099.32	3143.92	2121.62	-1.51558	0.248828	-6.09088	1.12293e-09	5.13178e-07
PDIA2	352.682	12615.4	6484.05	-3.51927	0.577934	-6.08941	1.13331e-09	5.13178e-07
METRNL	2732.51	1226.58	1979.54	1.15602	0.190868	6.05664	1.38991e-09	6.15065e-07
C3orf33	155.928	254.937	205.432	-0.702927	0.116203	-6.04913	1.45632e-09	6.30134e-07
CEBPB	6557.7	2987.65	4772.68	1.13436	0.187883	6.0376	1.5642e-09	6.62098e-07
XBP1	7228.64	17838.2	12533.4	-1.30313	0.21599	-6.0333	1.60648e-09	6.65526e-07
PRSS1	60481.7	771020	415751	-4.34471	0.722484	-6.01357	1.81479e-09	7.3616e-07
GSDMC	136.077	24.6662	80.3715	2.4626	0.409838	6.00873	1.86988e-09	7.43028e-07
PRLR	752.714	615.387	684.05	-1.60256	0.267321	-5.9949	2.03611e-09	7.92901e-07
GP2	15617.4	201876	108747	-4.36655	0.733151	-5.95587	2.58688e-09	9.68639e-07
NUCB2	2069.28	4714.39	3391.84	-1.18759	0.200926	-5.91062	3.40825e-09	1.22893e-06
SLC2A3	5549.63	2075.26	3812.44	1.41913	0.240685	5.8962	3.7196e-09	1.31681e-06
SKI	5256.57	3463.7	4360.13	0.601751	0.102201	5.88791	3.91108e-09	1.35987e-06
PARM1	2123.01	7206.65	4664.83	-1.76323	0.30023	-5.87293	4.28157e-09	1.46257e-06
CTRL	1437.56	13499.8	7468.7	-3.68582	0.635521	-5.79968	6.64408e-09	2.11733e-06
RALYL	21.0223	110.021	65.5217	-2.39127	0.412342	-5.79924	6.66181e-09	2.11733e-06
DUSP7	2445.99	1404.49	1925.24	0.800068	0.138009	5.79723	6.74205e-09	2.11733e-06
CRISP3	1099.13	11373.4	6236.26	-3.37124	0.582221	-5.79031	7.02557e-09	2.17135e-06
SLC39A5	283.58	1807.98	1045.78	-2.67238	0.462761	-5.77485	7.7021e-09	2.34324e-06
SERTAD2	2136.71	1323.63	1730.17	0.69078	0.119919	5.7604	8.39124e-09	2.51363e-06
SLC16A3	12104.2	4779.56	8441.88	1.34062	0.233253	5.74747	9.05898e-09	2.67254e-06
SEC11C	1350.14	3070.24	2210.19	-1.18498	0.206452	-5.73974	9.48224e-09	2.75565e-06
CPS1	242.164	1317.87	780.017	-2.44498	0.42703	-5.72554	1.03102e-08	2.92737e-06
SCGB3A1	157.478	2095.29	1126.38	-3.7339	0.652266	-5.7245	1.03738e-08	2.92737e-06
CTSD	89754.5	49143.4	69449	0.868995	0.152007	5.71681	1.08542e-08	2.99897e-06
C14orf64	16.3224	69.6376	42.98	-2.09595	0.36671	-5.71554	1.09356e-08	2.99897e-06
LOC730101	149.508	308.062	228.785	-1.04252	0.184178	-5.6604	1.51021e-08	4.02812e-06
GPR98	126.679	256.031	191.355	-2.23479	0.396677	-5.6338	1.76284e-08	4.63843e-06
ACMSD	16.689	109.119	62.9039	-2.71029	0.483485	-5.60573	2.07382e-08	5.17683e-06
SNCG	1563.64	392.549	978.097	1.99405	0.355973	5.60169	2.12275e-08	5.23191e-06
TSPAN12	970.419	1352.94	1161.68	-1.03719	0.185424	-5.59363	2.2237e-08	5.41221e-06
HPN	396.711	2208.94	1302.82	-2.477	0.444609	-5.57118	2.53016e-08	6.00791e-06
MYCN	62.4895	123.381	92.9352	-1.5936	0.286769	-5.55709	2.74303e-08	6.4349e-06
GPR64	550.811	714.805	632.808	-2.09855	0.378034	-5.55123	2.83675e-08	6.57551e-06
SPINK4	183.971	16477	8330.49	-3.63134	0.656042	-5.53522	3.1084e-08	7.12044e-06
TRY6	6183.12	72301.3	39242.2	-3.62766	0.658146	-5.51193	3.54915e-08	8.03553e-06
CEL	25178.9	224690	124934	-3.96672	0.720302	-5.50702	3.64953e-08	8.09933e-06
GAS2	58.0695	151.069	104.569	-1.37948	0.250737	-5.50171	3.76125e-08	8.13725e-06
OTC	17.3519	137.962	77.657	-2.99604	0.545385	-5.49343	3.94193e-08	8.43443e-06
DPP10	14.0398	84.0472	49.0435	-2.58374	0.473826	-5.45294	4.95438e-08	1.03728e-05
B4GALT5	8125.99	5108.71	6617.35	0.669395	0.123221	5.43248	5.55776e-08	1.14133e-05
NTS	52.355	1310.29	681.324	-2.87375	0.530817	-5.41383	6.16924e-08	1.23441e-05
ITGA5	12894.1	6166.67	9530.38	1.06415	0.19657	5.4136	6.17702e-08	1.23441e-05
SERPINE1	23896.1	8283.41	16089.7	1.52847	0.282392	5.41256	6.21295e-08	1.23441e-05
ANGPTL2	5695.77	2425.01	4060.39	1.23184	0.228653	5.38737	7.14956e-08	1.3803e-05
ZFP3	247.434	429.04	338.237	-0.794173	0.147421	-5.38711	7.1599e-08	1.3803e-05
LRRC19	55.8239	259.274	157.549	-2.21605	0.411898	-5.38008	7.44539e-08	1.42127e-05
BRP44	1587.97	2471.72	2029.84	-0.638229	0.119625	-5.33526	9.54081e-08	1.80358e-05
BAG3	3900.09	2362.58	3131.33	0.723089	0.13592	5.31995	1.03796e-07	1.94327e-05
G6PC	12.9088	134.876	73.8924	-3.38567	0.636927	-5.31563	1.06287e-07	1.95656e-05
LRRC36	52.4533	145.448	98.9505	-1.46612	0.276198	-5.30821	1.10709e-07	1.99593e-05
CCKBR	16.9491	97.6247	57.2869	-2.52457	0.478017	-5.28134	1.28243e-07	2.27001e-05
CYP24A1	363.99	41.9947	202.992	3.12049	0.591933	5.27169	1.35176e-07	2.35002e-05
FAM127A	4898.73	3133.28	4016.01	0.644928	0.122773	5.25301	1.49636e-07	2.55576e-05
C2CD4A	190.758	981.994	586.376	-1.87732	0.357584	-5.25001	1.52094e-07	2.57514e-05
S100A1	77.9024	237.673	157.788	-1.60485	0.305917	-5.24603	1.55414e-07	2.60867e-05
SPINK1	14094.1	76666.9	45380.5	-2.44351	0.466024	-5.24331	1.57724e-07	2.62027e-05
GNMT	51.4027	435.52	243.461	-2.50008	0.476927	-5.24206	1.58796e-07	2.62027e-05
RIC8B	568.922	866.372	717.647	-0.607181	0.116115	-5.22913	1.70305e-07	2.78657e-05
C7orf68	1084.75	484.645	784.695	1.16252	0.222793	5.21793	1.80934e-07	2.9358e-05
TNFRSF6B	4093.02	1115.4	2604.21	1.8758	0.360063	5.20964	1.89207e-07	3.04467e-05
ADH6	437.446	553.21	495.328	-1.76321	0.338991	-5.20135	1.97848e-07	3.13379e-05
MAFF	3812.15	2103.82	2957.98	0.857653	0.16521	5.1913	2.08834e-07	3.25814e-05
ACTN1	22752.1	14436.5	18594.3	0.656259	0.126422	5.191	2.09166e-07	3.25814e-05
WDR17	84.3742	155.677	120.026	-1.78409	0.344949	-5.17203	2.31563e-07	3.49517e-05
LOC100126784	197.569	71.3644	134.467	1.47026	0.28512	5.15665	2.51411e-07	3.76556e-05
EPHX2	467.732	1035.35	751.543	-1.14618	0.222477	-5.15192	2.57835e-07	3.80327e-05
EHD1	5570.63	3546.14	4558.38	0.651631	0.126731	5.14185	2.72045e-07	3.98269e-05
MARVELD1	4554.11	2630.03	3592.07	0.792074	0.154334	5.1322	2.86378e-07	4.14869e-05
KCNA6	99.0193	402.147	250.583	-2.02264	0.394506	-5.12702	2.94364e-07	4.21439e-05
RDH12	129.079	423.236	276.157	-1.7729	0.346248	-5.12032	3.05021e-07	4.33509e-05
IL11	604.583	107.827	356.205	1.94108	0.379226	5.11854	3.07903e-07	4.34433e-05
EHBP1L1	6881.01	4391.24	5636.13	0.647883	0.126695	5.11373	3.15858e-07	4.42451e-05
CLPS	8596.86	189385	98990.7	-4.20906	0.823444	-5.11153	3.19563e-07	4.44443e-05
SLC20A1	5823.61	3109.72	4466.67	0.90515	0.177143	5.10971	3.22652e-07	4.45557e-05
SLCO4C1	38.6847	154.071	96.3778	-1.99418	0.391055	-5.09949	3.40574e-07	4.63388e-05
PON1	10.9805	154.123	82.5517	-2.50108	0.49057	-5.09831	3.42704e-07	4.63388e-05
HEPACAM2	163.224	1951.89	1057.56	-2.28868	0.449046	-5.09675	3.45527e-07	4.63983e-05
WDR86	177.384	61.2895	119.337	1.53492	0.301558	5.08997	3.58127e-07	4.7761e-05
ABCB1	586.92	1694.08	1140.5	-1.52947	0.30081	-5.0845	3.686e-07	4.88233e-05
ZNF396	46.3406	88.7695	67.555	-0.935123	0.183976	-5.08284	3.71824e-07	4.89174e-05
GABRB3	1385.65	1349	1367.32	-1.44063	0.285531	-5.04543	4.52495e-07	5.75851e-05
MBOAT4	50.3784	176.705	113.541	-1.80976	0.359541	-5.03353	4.81538e-07	6.03693e-05
FBXO32	2741.19	1393.48	2067.34	0.975983	0.194099	5.02827	4.94934e-07	6.13812e-05
P4HA1	4426.81	2478.18	3452.49	0.837031	0.166687	5.02157	5.12521e-07	6.27629e-05
HRH1	1204.83	674.821	939.825	0.835863	0.166629	5.0163	5.26749e-07	6.4102e-05
DACH1	159.779	422.31	291.044	-1.40266	0.28031	-5.00395	5.6167e-07	6.78684e-05
CHST9	234.879	849.356	542.117	-1.85455	0.370694	-5.00292	5.64669e-07	6.78684e-05
CELA2B	2355.96	20371.7	11363.8	-4.66025	0.932022	-5.00016	5.72842e-07	6.84283e-05
ICAM5	105.842	26.4773	66.1596	1.99642	0.399444	4.998	5.79276e-07	6.85493e-05
FOSL1	1913.91	650.942	1282.43	1.55626	0.31141	4.99746	5.80896e-07	6.85493e-05
PLA2G1B	7037.23	66803.7	36920.5	-3.89635	0.781775	-4.98397	6.22927e-07	7.21558e-05
KLHL21	3241.36	2022.99	2632.18	0.680059	0.136478	4.98293	6.26282e-07	7.21558e-05
COL24A1	201.598	67.8863	134.742	1.56873	0.315349	4.97457	6.5392e-07	7.44699e-05
CDKN2D	758.833	468.998	613.915	0.694672	0.139645	4.97454	6.54017e-07	7.44699e-05
GATM	4109.62	13892.2	9000.92	-1.75717	0.353329	-4.97317	6.58654e-07	7.45619e-05
A1CF	63.1898	223.936	143.563	-1.82458	0.367237	-4.96839	6.75117e-07	7.57453e-05
CELP	1356.35	12720	7038.19	-4.99154	1.00476	-4.96788	6.76888e-07	7.57453e-05
RELN	203.888	848.83	526.359	-2.05793	0.414603	-4.9636	6.91971e-07	7.69906e-05
PAIP2B	465.979	544.614	505.297	-1.43114	0.288424	-4.96194	6.97911e-07	7.72104e-05
SNAP25	596.965	1101.9	849.43	-1.85792	0.374695	-4.95848	7.10481e-07	7.8157e-05
CELA2A	13117.7	212501	112809	-5.08892	1.02872	-4.94686	7.54217e-07	8.24819e-05
KIF19	46.2589	588.212	317.236	-1.68661	0.341018	-4.94581	7.58269e-07	8.24819e-05
LRRC8A	11211.6	5966.01	8588.81	0.910114	0.184193	4.94107	7.76932e-07	8.31189e-05
RUNDC3B	53.1726	123.267	88.2198	-1.21513	0.246222	-4.93511	8.01069e-07	8.50048e-05
ERO1LB	1305.26	4403.35	2854.31	-1.75429	0.35551	-4.93457	8.03291e-07	8.50048e-05
RAP1GAP2	2646.65	3828.99	3237.82	-1.03367	0.209604	-4.93152	8.15913e-07	8.51362e-05
PTHLH	477.869	170.005	323.937	1.49142	0.302452	4.93111	8.17651e-07	8.51362e-05
ZSCAN5A	105.487	160.642	133.065	-0.607004	0.123321	-4.92213	8.56053e-07	8.82622e-05
TSPAN5	268.24	129.628	198.934	1.04607	0.212564	4.92119	8.60202e-07	8.82622e-05
TWIST1	663.272	225.825	444.549	1.55523	0.316312	4.91675	8.79927e-07	8.93324e-05
GLS2	95.3066	327.246	211.276	-1.77689	0.361411	-4.91654	8.8089e-07	8.93324e-05
LYPD2	314.144	75.1661	194.655	3.3338	0.678338	4.91465	8.89413e-07	8.97293e-05
MFSD6L	120.535	324.14	222.338	-1.42569	0.290496	-4.90778	9.21144e-07	9.24515e-05
GLT25D1	8545.84	5641.59	7093.71	0.599197	0.122219	4.90266	9.45494e-07	9.44088e-05
GAS1	2259.17	782.176	1520.68	1.53028	0.312465	4.89743	9.70994e-07	9.64603e-05
ACTBL2	61.6282	19.4097	40.519	1.66348	0.340977	4.87858	1.06853e-06	0.000105078
PLAUR	7618.97	3528.75	5573.86	1.11048	0.22798	4.87094	1.11066e-06	0.000108672
FCGBP	8891.41	80159.2	44525.3	-2.22519	0.457165	-4.86738	1.13088e-06	0.000110097
PACSIN1	46.8276	206.997	126.912	-1.53429	0.315684	-4.86022	1.17255e-06	0.000113024
IRAK2	1460.22	703.914	1082.07	1.05235	0.216837	4.8532	1.21488e-06	0.000116526
TP73	100.972	36.8568	68.9146	1.45445	0.299839	4.85076	1.22988e-06	0.000116954
EPHA2	11581.7	4829.22	8205.44	1.262	0.260223	4.84969	1.23653e-06	0.000116954
PNLIPRP1	2101.85	16527.4	9314.63	-4.29979	0.886636	-4.84956	1.23735e-06	0.000116954
LOC400657	232.129	367.342	299.735	-0.661817	0.136545	-4.84688	1.25421e-06	0.000117975
NR4A3	1319.36	397.681	858.523	1.7302	0.35712	4.84487	1.26697e-06	0.000118602
ENO1	55922.3	34314.3	45118.3	0.704625	0.145707	4.8359	1.32546e-06	0.000123062
CCDC141	32.3886	92.4101	62.3993	-1.50984	0.312387	-4.83323	1.34332e-06	0.000123961
BHLHE40	25053.1	12674.7	18863.9	0.983044	0.203533	4.82991	1.36596e-06	0.000124648
HMGN5	177.248	303.434	240.341	-0.776771	0.160871	-4.82853	1.37542e-06	0.000124648
PRODH2	1.18544	109.929	55.5573	-2.60057	0.5386	-4.8284	1.37637e-06	0.000124648
COX6B2	525.731	139.554	332.642	1.91339	0.396622	4.82422	1.40553e-06	0.000126295
FSCN1	7264.81	3521.75	5393.28	1.04465	0.216654	4.82175	1.42304e-06	0.000127101
ASRGL1	583.732	1322.19	952.96	-1.17941	0.2451	-4.81196	1.49454e-06	0.000132878
AKR1C4	94.2829	149.954	122.118	-2.39395	0.497961	-4.80752	1.52817e-06	0.000134638
SUOX	894.983	1356.71	1125.84	-0.600163	0.125213	-4.79314	1.64194e-06	0.000142724
ZNF658	51.874	83.34	67.607	-0.686631	0.14371	-4.77789	1.77148e-06	0.000152622
FZD1	3116.03	1837.97	2477	0.761617	0.159564	4.77311	1.81401e-06	0.000155598
LGALS2	388.066	1438.29	913.176	-1.88977	0.396053	-4.77151	1.82851e-06	0.000156153
KY	27.6749	84.4798	56.0774	-1.61467	0.338529	-4.76966	1.8454e-06	0.000156225
REG1B	2194.46	67010	34602.3	-3.85291	0.808076	-4.76801	1.86059e-06	0.000156829
PTPRU	4465.07	2137.29	3301.18	1.06289	0.223127	4.76362	1.90152e-06	0.000159588
ESRRG	88.735	208.558	148.647	-1.23167	0.25904	-4.75474	1.98704e-06	0.000165341
PTK7	8288.73	4722.09	6505.41	0.811788	0.170777	4.75351	1.9992e-06	0.000165644
AEBP1	61343.6	27073.3	44208.5	1.18005	0.248418	4.75026	2.0316e-06	0.000165922
RND3	2870.37	1712.24	2291.31	0.745225	0.156886	4.75011	2.03302e-06	0.000165922
KIAA0319	165.898	242.898	204.398	-1.42725	0.300467	-4.7501	2.03315e-06	0.000165922
ADAM8	4870.87	2162.12	3516.5	1.17179	0.246738	4.74915	2.0427e-06	0.000165922
MTERFD3	409.298	673.482	541.39	-0.718178	0.151354	-4.74503	2.08473e-06	0.000168431
ARHGAP23	3203	1554.9	2378.95	1.04263	0.21978	4.74395	2.0959e-06	0.000168565
SERPINA6	321.225	1341.47	831.345	-2.06197	0.4355	-4.73471	2.19365e-06	0.000173568
IGFBP2	4711.15	13948.2	9329.68	-1.56591	0.331359	-4.72571	2.29309e-06	0.000179196
GALNT8	2.79497	686.622	344.709	-3.00015	0.635046	-4.7243	2.3091e-06	0.000179196
REG3A	16158.4	57736.1	36947.3	-3.32942	0.704756	-4.72422	2.31001e-06	0.000179196
ZNF596	74.9766	117.74	96.3582	-0.652455	0.138319	-4.71704	2.39296e-06	0.000184163
DIRAS1	173.818	381.415	277.616	-1.6275	0.34567	-4.70825	2.49854e-06	0.000190758
KCNK10	48.2211	156.767	102.494	-1.69933	0.361164	-4.70513	2.53699e-06	0.000192167
SLC11A1	2301.31	922.149	1611.73	1.3197	0.280524	4.70439	2.54631e-06	0.000192167
AQP3	2476.33	7374.96	4925.65	-1.5746	0.335195	-4.69757	2.63272e-06	0.000196335
HAS1	284.381	63.3743	173.878	2.16549	0.460996	4.69743	2.63458e-06	0.000196335
SLC2A14	124.33	55.4625	89.896	1.1668	0.248421	4.69686	2.64186e-06	0.000196335
GSTA2	94.3009	557.845	326.073	-2.564	0.546504	-4.69165	2.71016e-06	0.000200644
ZNF253	217.457	350.319	283.888	-0.687456	0.146668	-4.68717	2.7701e-06	0.000203769
SLC2A2	74.9181	353.594	214.256	-2.23878	0.477665	-4.68693	2.77329e-06	0.000203769
GUCA2A	12.2984	202.212	107.255	-2.48607	0.530739	-4.68415	2.81119e-06	0.000205006
ST6GALNAC5	626.206	487.986	557.096	1.39123	0.29709	4.68286	2.82901e-06	0.000205536
AVPI1	1177.1	680.891	928.996	0.790431	0.168824	4.68198	2.84113e-06	0.000205649
CPA2	10438	110271	60354.5	-3.8922	0.83178	-4.67936	2.87765e-06	0.000207521
TMEM132A	2937.01	1604.72	2270.87	0.872212	0.186632	4.67344	2.9619e-06	0.000212808
MCOLN3	223.784	242.821	233.302	-1.27214	0.272293	-4.67196	2.98341e-06	0.000213092
SLC7A9	49.217	116.189	82.703	-1.84147	0.394179	-4.67166	2.98773e-06	0.000213092
AXL	5625.67	2813.46	4219.56	0.999601	0.2142	4.66666	3.06133e-06	0.000216529
C2orf72	652.19	1605.7	1128.95	-1.29972	0.278531	-4.66633	3.06625e-06	0.000216529
NDE1	1552.13	922.634	1237.38	0.750021	0.160849	4.66289	3.11799e-06	0.000218383
TMEM97	1284.83	3100.35	2192.59	-1.27042	0.272802	-4.65694	3.20942e-06	0.000223181
MYCL1	274.762	694.124	484.443	-1.33688	0.287268	-4.65376	3.25935e-06	0.000225846
AFAP1	4625.13	2986.99	3806.06	0.630731	0.135696	4.64812	3.34967e-06	0.000231282
PCSK1	1006.18	2308.89	1657.53	-2.0198	0.435301	-4.64001	3.48392e-06	0.000238857
LRRC15	3085.53	846.004	1965.77	1.86683	0.402405	4.63917	3.49816e-06	0.000238992
G0S2	1754.66	648.586	1201.62	1.43605	0.309791	4.63553	3.56017e-06	0.000242378
C8orf79	141.693	299.976	220.834	-1.08257	0.233631	-4.63365	3.59268e-06	0.000243592
SLC1A2	62.3325	217.629	139.981	-1.80205	0.38926	-4.62943	3.66676e-06	0.000247044
DSG3	1030.27	178.198	604.235	2.53063	0.546811	4.62798	3.69246e-06	0.000247917
IER5L	1922.39	908.669	1415.53	1.08144	0.23382	4.62511	3.74403e-06	0.000250515
FLJ40330	32.6438	94.0238	63.3338	-1.53089	0.331429	-4.61906	3.85483e-06	0.00025582
CCL26	50.466	178.19	114.328	-1.81592	0.393489	-4.61492	3.93245e-06	0.000258569
INHBA	2616.81	902.178	1759.49	1.53623	0.332991	4.61342	3.96102e-06	0.000258569
LOXL2	7201.53	3105.13	5153.33	1.21367	0.263194	4.61131	4.00136e-06	0.000259702
ADAMTS4	3216.11	1529.95	2373.03	1.07191	0.232564	4.60909	4.04444e-06	0.000260759
CHST15	3144.95	1772.31	2458.63	0.827294	0.179523	4.60828	4.06008e-06	0.000260903
PPP1R15A	5872.76	3559.71	4716.24	0.722237	0.156802	4.60605	4.10385e-06	0.000261987
RP1L1	85.8492	31.9728	58.911	1.42996	0.310568	4.60433	4.13791e-06	0.000263298
ZNF594	196.828	326.988	261.908	-0.732684	0.159519	-4.59309	4.36723e-06	0.000274686
ARL4C	6649.46	3488.3	5068.88	0.930782	0.20265	4.59305	4.36815e-06	0.000274686
PANX1	1411.1	940.422	1175.76	0.585126	0.12774	4.58059	4.6367e-06	0.000286607
C5AR1	1742.81	791.644	1267.23	1.13874	0.248729	4.57824	4.68898e-06	0.000288921
CRISP2	21.1417	131.292	76.2171	-2.63659	0.576569	-4.5729	4.8103e-06	0.000295462
CEACAM19	163.8	602.581	383.191	-1.13142	0.247538	-4.5707	4.86091e-06	0.000297631
NHLRC1	92.1955	145.219	118.707	-0.654557	0.143415	-4.56407	5.01722e-06	0.000303386
CCDC110	40.7713	92.0426	66.4069	-1.16679	0.255813	-4.56113	5.08793e-06	0.000306709
ITGB5	18346.1	11224	14785	0.708896	0.155581	4.55646	5.2024e-06	0.000311492
WNK4	164.056	585.618	374.837	-2.01536	0.442622	-4.55324	5.28269e-06	0.000311695
C10orf55	74.5099	32.5129	53.5114	1.19746	0.263176	4.55004	5.36354e-06	0.000314982
CELA3B	10545.9	147884	79214.9	-4.40216	0.967724	-4.54898	5.3907e-06	0.000315202
ETNK1	3305.09	6085.26	4695.18	-0.880596	0.193632	-4.54779	5.4213e-06	0.000316042
ANXA1	22156.8	10584.2	16370.5	1.06583	0.23448	4.54551	5.48015e-06	0.00031852
PLOD1	10847.4	6639.16	8743.29	0.708355	0.155911	4.54334	5.53688e-06	0.000320859
PTGES	2976.34	1078.01	2027.17	1.46521	0.322651	4.54116	5.59443e-06	0.000322276
AQP12B	74.9406	526.869	300.905	-2.7735	0.610871	-4.54024	5.61913e-06	0.000322744
TSPAN13	3527.66	6216.92	4872.29	-0.817463	0.180074	-4.5396	5.63598e-06	0.000322759
SLC25A34	89.119	199.771	144.445	-1.16406	0.25678	-4.53331	5.80674e-06	0.000331563
TSPAN33	484.364	967.549	725.957	-0.998158	0.220283	-4.53126	5.86337e-06	0.000333818
SLC29A4	1001.61	1472.88	1237.24	-1.5752	0.348084	-4.52533	6.03014e-06	0.000342312
FTH1	82261.2	53645.3	67953.3	0.616787	0.136344	4.52375	6.0753e-06	0.000343872
MUC2	774.83	59716.3	30245.6	-3.48952	0.771572	-4.52261	6.10829e-06	0.000344737
CTNND2	176.001	561.903	368.952	-1.67438	0.370552	-4.51859	6.22517e-06	0.000347341
SLC13A2	166.978	327.798	247.388	-2.3673	0.524224	-4.51582	6.30709e-06	0.000350872
ALDOC	1215.44	683.413	949.429	0.830958	0.1841	4.51362	6.37305e-06	0.000353532
SDK2	171.946	506.223	339.085	-1.55777	0.3453	-4.51135	6.44164e-06	0.000355529
RPL19P12	75.4707	137.106	106.289	-0.862634	0.191241	-4.51071	6.46118e-06	0.000355529
GAST	2342.12	116.076	1229.1	4.0542	0.898811	4.51062	6.46382e-06	0.000355529
ARSI	470.459	201.684	336.071	1.22303	0.271245	4.50896	6.51475e-06	0.000357321
UCA1	1174.18	289.605	731.894	2.01904	0.447861	4.50819	6.53827e-06	0.000357603
FAM46C	1075.94	2252.54	1664.24	-1.06597	0.236615	-4.50507	6.63512e-06	0.000361883
FTHL3	1164.73	716.304	940.519	0.702579	0.156059	4.50201	6.73137e-06	0.000365088
PAK3	50.8701	166.324	108.597	-1.70913	0.379816	-4.4999	6.79869e-06	0.000365776
ATP2A3	7493.73	12365.7	9929.71	-1.01261	0.225032	-4.49984	6.80042e-06	0.000365776
CYP4A11	14.7748	72.5387	43.6568	-2.29798	0.511191	-4.49535	6.94554e-06	0.000371538
SLC22A5	515.926	809.243	662.584	-0.649581	0.144501	-4.49535	6.9457e-06	0.000371538
NFIL3	2155.35	1369.27	1762.31	0.654576	0.145677	4.49333	7.01173e-06	0.00037302
PFKP	8817.22	5484.82	7151.02	0.684837	0.152607	4.48758	7.20372e-06	0.00038219
FHIT	126.457	283.425	204.941	-1.16311	0.259295	-4.48567	7.26859e-06	0.000384583
VASN	2662.38	1418.98	2040.68	0.90807	0.202641	4.48118	7.42322e-06	0.000390642
TMEM52	89.6844	405.315	247.5	-1.81329	0.405482	-4.47194	7.75119e-06	0.000402462
UNC93B1	5040.66	2858.44	3949.55	0.818444	0.183091	4.47014	7.81683e-06	0.000404791
CTRC	15572.5	132023	73797.7	-3.67585	0.822696	-4.46805	7.89342e-06	0.000407673
TUBB3	3173.15	1846.67	2509.91	0.781292	0.174921	4.46655	7.94906e-06	0.000409461
DNASE1	177.684	452.195	314.94	-1.34511	0.301213	-4.46565	7.98266e-06	0.000410106
BCL9L	6865.57	4405.7	5635.64	0.639909	0.143422	4.46172	8.13041e-06	0.000414642
PM20D1	32.6693	275.995	154.332	-2.27463	0.509822	-4.4616	8.13483e-06	0.000414642
TRIM50	14.5526	74.703	44.6278	-2.3535	0.527921	-4.45805	8.27068e-06	0.000420466
USP45	280.119	431.189	355.654	-0.623252	0.139874	-4.45581	8.35781e-06	0.000421729
PRDX4	3112.03	6044.87	4578.45	-0.957543	0.214901	-4.45574	8.3605e-06	0.000421729
CCDC39	29.325	57.3358	43.3304	-0.971478	0.218256	-4.4511	8.54304e-06	0.000429823
GPR77	63.2896	27.2299	45.2597	1.2128	0.272514	4.45041	8.57056e-06	0.000430096
AKR1E2	91.9819	46.2053	69.0936	0.98599	0.221902	4.44335	8.85697e-06	0.00044219
SPTB	313.803	762.825	538.314	-1.28174	0.288544	-4.44211	8.9082e-06	0.00044361
SULF2	13611.1	7740.96	10676.1	0.814166	0.183625	4.43386	9.25617e-06	0.000457694
SRCIN1	385.107	445.246	415.176	-1.11611	0.251834	-4.43193	9.33954e-06	0.000457694
UNC13A	303.657	996.103	649.88	-1.62069	0.365718	-4.43151	9.35736e-06	0.000457694
H1F0	15676.3	10351.4	13013.9	0.598751	0.135118	4.43132	9.36591e-06	0.000457694
MAT1A	53.7832	207.525	130.654	-1.94605	0.439464	-4.42823	9.50103e-06	0.000462486
CACNA2D2	631.533	1038.08	834.807	-1.74072	0.393851	-4.41974	9.88211e-06	0.000478643
PLAU	15477.5	6355.48	10916.5	1.28411	0.290597	4.41886	9.92231e-06	0.000479398
BEX5	180.631	471.356	325.994	-1.38323	0.313093	-4.41796	9.9638e-06	0.000480211
TMEM189	3123.66	2075.49	2599.57	0.590005	0.133993	4.40324	1.06647e-05	0.000510203
CELA3A	35928.4	378373	207151	-3.98525	0.905495	-4.40119	1.0766e-05	0.000512529
TMED6	111.808	669.382	390.595	-1.92931	0.438694	-4.39785	1.09329e-05	0.000517941
FAM20C	4862.45	2941.6	3902.02	0.725203	0.165271	4.38795	1.14422e-05	0.000534269
GCK	75.3221	289.75	182.536	-1.9446	0.443351	-4.38615	1.15375e-05	0.000535564
NDUFA9	2172.1	3822.29	2997.19	-0.815282	0.185888	-4.38587	1.15524e-05	0.000535564
PIM1	4265.57	2640.31	3452.94	0.691994	0.157986	4.38008	1.18634e-05	0.000546079
EML5	73.5144	153.593	113.554	-0.609174	0.139157	-4.37759	1.20001e-05	0.000548485
PNLIP	38277.9	532124	285201	-4.55903	1.04507	-4.3624	1.28646e-05	0.000582882
AMDHD2	716.862	439.895	578.378	0.705675	0.161768	4.36226	1.28724e-05	0.000582882
ANPEP	5134.26	15574.4	10354.3	-1.60094	0.367195	-4.35992	1.30112e-05	0.0005878
CD70	108.322	35.9673	72.1448	1.5951	0.366161	4.35628	1.32294e-05	0.000594003
C14orf105	319.521	897.177	608.349	-1.48937	0.341923	-4.35586	1.32546e-05	0.000594003
MATN2	2122.1	3838.6	2980.35	-0.855135	0.196353	-4.35509	1.33011e-05	0.000594003
NFATC4	2194.97	1427.21	1811.09	0.621147	0.142677	4.35353	1.33963e-05	0.000595649
ST6GALNAC3	101.864	183.967	142.916	-0.854715	0.196722	-4.34478	1.39412e-05	0.000615532
FGFR4	1453.32	3276.53	2364.93	-1.17277	0.270057	-4.34267	1.40763e-05	0.00062009
KCNH3	84.5027	252.494	168.499	-1.3662	0.315095	-4.33582	1.45216e-05	0.000638261
FN1	290175	121175	205675	1.25982	0.290633	4.33475	1.45923e-05	0.000638487
MYRIP	88.1236	211.673	149.899	-1.26374	0.292334	-4.32292	1.53976e-05	0.000666293
LIPT2	36.7306	59.3312	48.0309	-0.694916	0.160752	-4.3229	1.53989e-05	0.000666293
IMPA2	1552.73	3263	2407.86	-1.07111	0.248029	-4.31849	1.57104e-05	0.000678263
C10orf12	277.309	183.659	230.484	0.589946	0.1367	4.31563	1.59149e-05	0.000685573
CAV1	7300.61	3603.2	5451.91	1.01863	0.236742	4.30269	1.6874e-05	0.000723294
CPA1	51015.2	620162	335589	-4.42969	1.02982	-4.30143	1.69698e-05	0.000723294
GPC1	6418.24	3825.19	5121.72	0.746735	0.173731	4.29822	1.72172e-05	0.000730363
DYRK4	608.95	1101.06	855.006	-0.854273	0.198818	-4.29677	1.73308e-05	0.000733584
CMTM3	5168.45	2769.6	3969.03	0.900119	0.209583	4.2948	1.74852e-05	0.00073623
GEM	4124.07	2130.98	3127.52	0.952456	0.221777	4.29466	1.74963e-05	0.00073623
MAP3K8	671.799	395.264	533.532	0.765027	0.17814	4.29452	1.75068e-05	0.00073623
SLC5A9	71.1108	172.221	121.666	-1.27383	0.296754	-4.29254	1.76641e-05	0.000741243
RAI14	4819.61	2938.14	3878.87	0.714013	0.166561	4.28679	1.81271e-05	0.000757376
ADM	2299.79	952.476	1626.13	1.27181	0.296708	4.28642	1.81577e-05	0.000757376
GRIA2	112.894	163.05	137.972	-2.10292	0.490823	-4.28447	1.83177e-05	0.00075886
IGSF11	51.8896	125.353	88.6212	-1.27266	0.297255	-4.28138	1.85737e-05	0.000767831
KCNJ11	338.22	646.288	492.254	-1.52068	0.355522	-4.27732	1.8916e-05	0.000780324
C17orf28	3288.46	6583.75	4936.1	-1.00145	0.234324	-4.27377	1.92198e-05	0.000789273
STC1	2768.02	1622.76	2195.39	0.770352	0.180274	4.27323	1.92663e-05	0.000789273
PTPRN2	3539.34	6065.81	4802.58	-1.30041	0.30443	-4.27163	1.94052e-05	0.000792113
RBPJL	143.591	1342.54	743.063	-3.86458	0.905358	-4.26857	1.96731e-05	0.00080137
RGS16	2675.05	1124.45	1899.75	1.25063	0.293155	4.2661	1.9892e-05	0.000808596
EDN3	363.889	1088.58	726.234	-1.58098	0.371244	-4.2586	2.05711e-05	0.000834458
ENAM	82.0506	261.898	171.974	-1.67428	0.393263	-4.2574	2.06818e-05	0.000837205
TTLL6	161.533	157.637	159.585	-1.49485	0.351233	-4.256	2.08115e-05	0.000840709
AKAP7	439.601	1015.52	727.562	-1.20749	0.283855	-4.25388	2.10094e-05	0.000843452
PDLIM4	2469.19	1220.34	1844.76	1.01702	0.2395	4.24641	2.17219e-05	0.000866255
NEB	657.522	991.177	824.35	-1.8521	0.436425	-4.24381	2.19756e-05	0.000870676
C1orf114	77.2773	193.165	135.221	-1.32299	0.31194	-4.24117	2.22362e-05	0.000876441
UBTD1	1069.69	690.915	880.3	0.631864	0.149083	4.23835	2.25169e-05	0.000885711
GBA3	38.8768	136.88	87.8787	-1.81964	0.430423	-4.22756	2.36244e-05	0.00091998
SIRT4	33.958	55.3084	44.6332	-0.709808	0.167938	-4.22662	2.37229e-05	0.000921253
THBS1	50174	21454.4	35814.2	1.22566	0.290117	4.2247	2.39262e-05	0.000926177
A4GALT	1622.83	934.879	1278.85	0.795862	0.188411	4.22407	2.3993e-05	0.000926921
POSTN	34555.9	14968.2	24762	1.20704	0.285951	4.22113	2.43081e-05	0.000937095
CD109	2614.68	1244.28	1929.48	1.07112	0.253965	4.21762	2.469e-05	0.000945627
TRPA1	38.0178	151.602	94.8099	-1.99632	0.473359	-4.21734	2.47201e-05	0.000945627
TREM1	641.453	250.302	445.877	1.35866	0.322545	4.21231	2.52776e-05	0.00096317
CHST6	392.836	143.743	268.29	1.45033	0.344507	4.20986	2.55525e-05	0.000971745
TSKU	4235.26	2559.98	3397.62	0.726379	0.172797	4.20366	2.6263e-05	0.000993918
HHEX	534.237	1049.87	792.054	-0.974417	0.231838	-4.203	2.63398e-05	0.000993918
SDS	960.103	346.82	653.462	1.46877	0.349567	4.20169	2.64932e-05	0.000995848
ISL1	239.244	677.466	458.355	-1.50201	0.357788	-4.19805	2.69229e-05	0.00100831
SPIN4	559.18	350.93	455.055	0.670266	0.15968	4.19757	2.698e-05	0.00100831
TMEM158	1094.71	529.479	812.097	1.04823	0.24993	4.19409	2.73973e-05	0.00102194
DGKB	21.887	67.8836	44.8853	-1.63512	0.389926	-4.19341	2.74798e-05	0.00102306
ASNS	1010.4	1685.85	1348.12	-0.738107	0.176162	-4.18994	2.7903e-05	0.00103683
HCFC1R1	2995.16	1976.97	2486.06	0.599828	0.143198	4.1888	2.8043e-05	0.00104005
BAAT	153.846	479.926	316.886	-1.64133	0.392032	-4.18673	2.83007e-05	0.00104761
CHSY1	3593.28	2238.7	2915.99	0.682575	0.163138	4.18403	2.8638e-05	0.00105011
EYA2	894.714	345.519	620.116	1.3726	0.328169	4.18261	2.88183e-05	0.00105474
NPHS1	54.4468	217.497	135.972	-1.9959	0.478456	-4.17154	3.0255e-05	0.00109906
IL6R	472.996	1006.69	739.843	-1.0901	0.261355	-4.17093	3.03356e-05	0.00109993
CTSL2	516.394	200.439	358.417	1.36487	0.32756	4.16678	3.08931e-05	0.00111599
JPH1	243.374	517.47	380.422	-1.08806	0.261568	-4.15974	3.18609e-05	0.00114292
ALDH5A1	664.57	1025.91	845.238	-0.626173	0.150535	-4.15965	3.18732e-05	0.00114292
ERMN	128.062	50.671	89.3664	1.33716	0.321788	4.15539	3.24735e-05	0.00115593
CHRNB2	137.529	172.12	154.825	-1.70912	0.411677	-4.15161	3.3015e-05	0.00117021
ODC1	2450.53	4005.68	3228.11	-0.708936	0.170773	-4.15133	3.30552e-05	0.00117021
RPL22L1	1033.77	1725.21	1379.49	-0.73836	0.177922	-4.14991	3.32601e-05	0.00117442
SPSB1	3902.34	2512.93	3207.63	0.635093	0.153149	4.14689	3.37025e-05	0.00118666
RAPGEF4	221.208	428.549	324.879	-0.954905	0.230302	-4.14631	3.37874e-05	0.0011875
MICAL2	10001.1	6282.77	8141.95	0.670681	0.161878	4.14314	3.42587e-05	0.00119973
AGTRAP	2751.23	1782.37	2266.8	0.627011	0.151574	4.13667	3.52383e-05	0.00122961
SPIB	168.967	542.628	355.797	-1.68338	0.407168	-4.13436	3.55945e-05	0.00123546
TMEM151B	31.5617	70.246	50.9038	-1.16043	0.280811	-4.13241	3.58975e-05	0.00124149
NR5A2	626.176	1528.48	1077.33	-1.28716	0.311764	-4.12864	3.64909e-05	0.00125533
PDCD4	3948.54	5994.47	4971.5	-0.602007	0.146075	-4.12123	3.76848e-05	0.00128956
GGN	55.3508	28.823	42.0869	0.94619	0.229898	4.11569	3.86023e-05	0.00131434
ACSM3	336.764	684.14	510.452	-1.02182	0.248415	-4.11336	3.89943e-05	0.00132275
CLU	23715.9	55492.7	39604.3	-1.22644	0.298342	-4.11085	3.94208e-05	0.00133278
SLC22A23	1309.61	2517.17	1913.39	-0.942591	0.229296	-4.11081	3.9427e-05	0.00133278
ACADL	44.2464	137.393	90.8197	-1.63226	0.397198	-4.10943	3.96634e-05	0.00133845
NRIP3	215.638	114.526	165.082	0.913253	0.222348	4.10732	4.00274e-05	0.0013484
CABC1	1855.91	2991.83	2423.87	-0.688451	0.167677	-4.10581	4.02904e-05	0.00135453
GC	1432.39	15401.4	8416.91	-1.9674	0.479263	-4.10506	4.04215e-05	0.00135453
COCH	125.693	304.544	215.118	-1.27485	0.310576	-4.1048	4.04672e-05	0.00135453
RAB39B	66.1484	176.276	121.212	-1.41435	0.344602	-4.10429	4.05553e-05	0.00135453
MMP14	47653.8	25840	36746.9	0.882985	0.215218	4.10274	4.08291e-05	0.00135815
COL12A1	30798.4	13052.9	21925.7	1.23848	0.301951	4.10159	4.1032e-05	0.00135815
LOC145837	400.184	48.1867	224.185	-1.35684	0.330811	-4.10156	4.10371e-05	0.00135815
CD276	7904.74	5122.94	6513.84	0.62583	0.152583	4.10156	4.10382e-05	0.00135815
LMCD1	3665.49	2042.12	2853.81	0.844069	0.20581	4.1012	4.11009e-05	0.00135815
SERPINA1	48812.9	118320	83566.4	-1.27736	0.311891	-4.09554	4.21191e-05	0.00138765
GRB14	104.217	245.477	174.847	-1.23295	0.301089	-4.09496	4.22243e-05	0.00138877
APOE	25389	9814.62	17601.8	1.37121	0.334979	4.09342	4.2505e-05	0.00139564
MXRA8	11653.9	6112.1	8883.01	0.931124	0.227908	4.08553	4.39761e-05	0.00143187
KLKB1	37.8123	197.326	117.569	-1.1789	0.288685	-4.08369	4.43259e-05	0.00144085
PGAM4	138.333	91.8209	115.077	0.584458	0.143237	4.08036	4.49668e-05	0.00145682
FAM47E	198.151	273.33	235.741	-0.948443	0.23269	-4.07599	4.58188e-05	0.0014795
VTN	2223.51	1236.62	1730.06	-1.6655	0.408765	-4.07447	4.61196e-05	0.00148675
LTBP3	11479.5	7211.5	9345.48	0.670742	0.164654	4.07366	4.6281e-05	0.00148948
TEX11	28.4414	151.143	89.7924	-1.66062	0.408059	-4.06956	4.71016e-05	0.0015109
EHD2	8266.39	5334.35	6800.37	0.631976	0.155315	4.069	4.72147e-05	0.00151204
PCDHA5	22.6339	206.579	114.606	-1.31383	0.32298	-4.06783	4.74531e-05	0.00151221
LRRC2	46.4388	102.492	74.4652	-1.14325	0.28122	-4.06534	4.79634e-05	0.00152348
EPHB2	2195.84	1137.89	1666.87	0.948324	0.233356	4.06385	4.827e-05	0.00153073
CADPS	1082.38	1341.04	1211.71	-1.37483	0.338485	-4.06171	4.8715e-05	0.00153637
PAX6	563.017	891.228	727.123	-1.46679	0.361661	-4.0557	4.99843e-05	0.00156722
PLCXD2	117.62	183.509	150.565	-0.642817	0.158586	-4.05342	5.04739e-05	0.00157749
FOSL2	6335.58	4033.49	5184.53	0.651335	0.160927	4.0474	5.179e-05	0.00160539
CPB1	56021	466298	261160	-3.95529	0.977534	-4.04619	5.20574e-05	0.0016089
C17orf97	150.566	258.934	204.75	-0.781993	0.193297	-4.04554	5.22024e-05	0.00161083
ADH1C	894.24	2633.03	1763.63	-1.55803	0.385181	-4.04492	5.23401e-05	0.00161252
MAPK8IP1	902.935	1170.16	1036.55	-1.03554	0.25606	-4.04412	5.25199e-05	0.0016155
SSR4	7841.37	13980.2	10910.8	-0.834086	0.206323	-4.04262	5.28565e-05	0.00162074
KAL1	811.094	370.661	590.877	1.1297	0.279529	4.04145	5.31211e-05	0.00162629
MYOF	14817.8	8863.36	11840.6	0.741374	0.183753	4.03463	5.46894e-05	0.00166906
REG1A	35310.4	246940	141125	-2.806	0.696043	-4.03136	5.54554e-05	0.00168796
FBN3	100.811	4.24698	52.5292	2.61999	0.64992	4.03125	5.54821e-05	0.00168796
CLCN5	620.568	958.078	789.323	-0.627102	0.155697	-4.02771	5.63221e-05	0.00171084
FAT3	112.212	51.7339	81.973	1.11583	0.277169	4.0258	5.67811e-05	0.00172195
LARP6	981.492	636.36	808.926	0.625436	0.155401	4.02466	5.70581e-05	0.00172512
ADRA1B	153.746	28.3363	91.0409	1.41879	0.35259	4.02392	5.72381e-05	0.00172788
SIGLEC1	1403.79	611.196	1007.49	1.19944	0.29817	4.02266	5.7545e-05	0.00172968
SYNGR3	226.328	110.307	168.318	1.03619	0.257595	4.02257	5.75673e-05	0.00172968
FAM163A	176.076	199.004	187.54	-1.52976	0.380329	-4.02222	5.7653e-05	0.00172968
PTF1A	18.1561	177.517	97.8364	-3.28895	0.817884	-4.02129	5.78799e-05	0.00173007
PLOD2	5297.69	2933.8	4115.74	0.852562	0.212023	4.02108	5.79325e-05	0.00173007
KIF5C	467.645	672.386	570.015	-1.42409	0.354313	-4.01931	5.83686e-05	0.00174042
SERTAD3	2109.45	1394.23	1751.84	0.597776	0.148775	4.01798	5.8698e-05	0.00174757
C12orf27	114.336	329.928	222.132	-1.52836	0.380673	-4.01488	5.94755e-05	0.00176263
CECR6	62.5929	83.0157	72.8043	-0.907337	0.226091	-4.01315	5.99131e-05	0.00177021
SLC2A1	19349.7	8574.01	13961.9	1.17427	0.292736	4.01136	6.03693e-05	0.00178099
SCARF2	2077.7	1046.61	1562.15	0.989534	0.246797	4.0095	6.08471e-05	0.00179237
SYCN	2673.6	20219.6	11446.6	-3.54984	0.885525	-4.00873	6.10451e-05	0.00179548
DNAJC12	403.606	922.483	663.044	-1.19219	0.297646	-4.0054	6.1912e-05	0.00181549
FRMPD1	58.4397	29.3833	43.9115	-1.38211	0.345321	-4.00239	6.27061e-05	0.00183601
SLC19A3	264.106	693.585	478.845	-1.3932	0.348422	-3.99859	6.3722e-05	0.00186296
ITGA11	5306.64	2274.21	3790.43	1.22246	0.306093	3.99377	6.50323e-05	0.00189274
ALDH3A2	2738.94	4152.79	3445.87	-0.600449	0.150463	-3.99068	6.58829e-05	0.00191178
LUZP2	149.971	51.1042	100.538	1.55163	0.388883	3.98996	6.60846e-05	0.00191478
RHBDL3	45.395	74.0244	59.7097	-0.971055	0.243547	-3.98714	6.6875e-05	0.00192907
DCP1B	587.05	974.092	780.571	-0.73044	0.18334	-3.98407	6.77441e-05	0.00194874
C5orf62	3234.54	1969.96	2602.25	0.715607	0.179619	3.98403	6.7757e-05	0.00194874
KIRREL2	205.654	783.692	494.673	-1.92941	0.484456	-3.98263	6.81582e-05	0.0019545
TYMP	5901.61	3293.54	4597.57	0.84153	0.211347	3.98175	6.84106e-05	0.00195607
CD82	6690.63	4296.88	5493.75	0.63875	0.160492	3.97996	6.89277e-05	0.00195651
MFSD10	6031.34	3428.42	4729.88	0.815094	0.2048	3.97995	6.89306e-05	0.00195651
PRIC285	4050.5	2472.23	3261.36	0.712212	0.178965	3.97961	6.90288e-05	0.00195651
CMTM7	2715.81	1519.34	2117.58	0.83813	0.210944	3.97324	7.09004e-05	0.00200073
SLC43A1	825.342	1772.72	1299.03	-1.10195	0.277371	-3.97285	7.1019e-05	0.00200117
ZNF711	234.102	358.013	296.058	-0.613383	0.15441	-3.97243	7.11446e-05	0.00200182
LOC723809	37.3374	121.999	79.6684	-1.70745	0.430017	-3.97065	7.16763e-05	0.00201387
ZNF365	578.494	258.641	418.568	1.16093	0.292586	3.96784	7.2526e-05	0.00203188
PPFIA4	120.747	51.9479	86.3476	1.21484	0.306407	3.9648	7.34573e-05	0.00205206
OSM	388.769	159.568	274.168	1.28736	0.324881	3.96255	7.41549e-05	0.00206858
F11	112.589	408.77	260.68	-1.85931	0.469364	-3.96135	7.45268e-05	0.00207598
MEP1A	58.7204	330.903	194.812	-2.4942	0.629963	-3.95929	7.51741e-05	0.00208441
BIRC7	448.334	78.8998	263.617	1.66229	0.420444	3.95365	7.69688e-05	0.00212878
CTSZ	18447.8	12122.6	15285.2	0.605765	0.153406	3.94877	7.85546e-05	0.00216036
AGRN	24989.2	13886.3	19437.8	0.847653	0.214854	3.94525	7.97173e-05	0.00218075
ADH1A	123.453	110.826	117.14	-1.70595	0.432463	-3.94473	7.98898e-05	0.00218075
KLF6	13255.1	8779.64	11017.4	0.594278	0.15067	3.94422	8.00589e-05	0.00218075
MCTP2	852.236	1288.86	1070.55	-0.596784	0.151417	-3.94133	8.10308e-05	0.00220356
C5	171.747	331.073	251.41	-0.944206	0.239985	-3.93444	8.33922e-05	0.00225518
CYP4X1	419.339	170.952	295.145	1.29413	0.329028	3.9332	8.38237e-05	0.00226371
CDCP1	6964.75	4242.95	5603.85	0.714974	0.181938	3.92978	8.50242e-05	0.00228346
ABCC2	20.9222	101.117	61.0197	-1.31136	0.33378	-3.9288	8.5371e-05	0.00228369
TOX	521.933	663.65	592.792	-1.1123	0.283129	-3.92859	8.54453e-05	0.00228369
CITED1	68.3387	59.895	64.1168	-1.37277	0.349445	-3.92843	8.55022e-05	0.00228369
AG2	3784.96	1913.57	2849.26	0.984279	0.250608	3.92756	8.5812e-05	0.00228842
TNFSF9	344.374	139.814	242.094	1.30178	0.331906	3.92212	8.77718e-05	0.00232518
ALDH1A1	7747.8	14942.8	11345.3	-0.947599	0.241815	-3.91869	8.90297e-05	0.0023521
HES4	386.583	182.49	284.536	1.08614	0.277214	3.91805	8.92695e-05	0.00235524
NLGN2	2158.38	1387.05	1772.72	0.637922	0.162891	3.91625	8.99366e-05	0.00236483
C1QTNF6	2543.16	1434.36	1988.76	0.826442	0.211038	3.91609	8.99973e-05	0.00236483
LY6E	25850.9	12949.2	19400.1	0.997373	0.25474	3.91525	9.03088e-05	0.00236663
CATSPERB	95.9395	245.28	170.61	-1.35425	0.345953	-3.91455	9.05748e-05	0.00237041
PER3	2043.89	1215.46	1629.67	0.749694	0.191639	3.91201	9.153e-05	0.00238578
CTRB2	57246.3	404384	230815	-3.43188	0.87829	-3.90745	9.32735e-05	0.00242474
ITPKC	4284.64	2704.77	3494.71	0.663901	0.170075	3.90357	9.47833e-05	0.00245611
C8orf42	316.593	586.485	451.539	-0.889555	0.227894	-3.90338	9.48586e-05	0.00245611
GPR1	140.482	54.7168	97.5991	1.3588	0.348197	3.90237	9.52554e-05	0.0024631
MCART6	41.969	95.5954	68.7822	-1.18959	0.304975	-3.90061	9.59525e-05	0.00247651
DVL1	5079.02	3145.42	4112.22	0.691449	0.177286	3.9002	9.61151e-05	0.00247651
FXYD2	1786.88	5853.94	3820.41	-1.71191	0.43894	-3.90009	9.61553e-05	0.00247651
C2CD4B	237.556	651.043	444.3	-1.45309	0.372632	-3.89953	9.63778e-05	0.00247896
SPOCK1	3169.64	1593.07	2381.36	0.992489	0.254607	3.89812	9.69434e-05	0.00249022
RPS6KA6	33.3205	85.9732	59.6469	-1.36827	0.352061	-3.88645	0.00010172	0.0025789
C3orf67	137.642	58.2784	97.9602	1.2378	0.318775	3.883	0.000103175	0.00261013
INSC	319.405	107.939	213.672	1.56546	0.403168	3.88289	0.00010322	0.00261013
FHOD3	678.565	371.474	525.02	0.868147	0.223632	3.88203	0.000103587	0.00261472
ALB	438.785	2120.01	1279.4	-2.27223	0.585371	-3.88169	0.000103731	0.00261472
PPP4R1L	263.671	166.044	214.858	0.663973	0.171064	3.88144	0.000103839	0.00261472
LOXL1	3722.15	2024.61	2873.38	0.878641	0.226418	3.88061	0.000104195	0.00261599
ITM2A	645.944	1338.94	992.44	-1.05175	0.271053	-3.88023	0.000104356	0.00261599
MT1G	973.596	3334.93	2154.26	-1.77603	0.457722	-3.88015	0.000104393	0.00261599
NMNAT3	154.475	244.962	199.719	-0.664199	0.171435	-3.87436	0.000106906	0.00266526
BAI3	62.1806	80.9217	71.5511	-1.43942	0.371814	-3.87135	0.000108236	0.00268494
LOC653113	53.8694	92.26	73.0647	-0.770989	0.199233	-3.86979	0.000108928	0.00269741
GAMT	591.003	1342.01	966.505	-1.1821	0.305583	-3.86836	0.000109568	0.00270736
BRI3BP	219.107	329.519	274.313	-0.589624	0.152482	-3.86684	0.000110254	0.00272086
PLD1	1759.36	3098.27	2428.82	-0.816493	0.211389	-3.86252	0.000112225	0.00276598
KIF1A	2143.5	2469.43	2306.46	-1.66422	0.431031	-3.86102	0.000112917	0.00277952
C13orf15	1701.6	938.767	1320.18	0.858394	0.222387	3.85992	0.000113426	0.00278407
TSHZ3	1110.01	689.133	899.57	0.687195	0.178044	3.85969	0.00011353	0.00278407
CASP14	100.227	1.3957	50.8114	4.78521	1.24041	3.85775	0.000114434	0.00279648
SCML4	68.5527	141.502	105.028	-1.04765	0.271575	-3.85769	0.000114464	0.00279648
C19orf23	41.9864	46.9817	44.4841	-0.631989	0.163828	-3.85763	0.00011449	0.00279648
TM4SF5	497.682	1541.03	1019.36	-1.63053	0.422706	-3.85738	0.000114611	0.00279648
DIRAS2	49.6266	211.889	130.758	-1.17853	0.305804	-3.85388	0.000116263	0.00282452
LOC642587	557.56	41.5105	299.535	2.95737	0.767408	3.85371	0.00011634	0.00282452
FLNC	5852.04	2210.87	4031.45	1.18092	0.306936	3.84744	0.000119359	0.00287986
SLC16A6	104.587	53.0842	78.8357	0.97392	0.253615	3.84016	0.000122956	0.00295929
NTNG2	220.821	109.631	165.226	1.01298	0.263816	3.83973	0.000123168	0.00296076
COL6A2	51939.1	29363.7	40651.4	0.822793	0.214349	3.83857	0.000123755	0.00296699
TGFB1I1	3054.25	1783.92	2419.08	0.775887	0.202143	3.83831	0.000123885	0.00296699
CX3CR1	112.674	249.028	180.851	-1.14354	0.298076	-3.83641	0.000124846	0.00298268
CREB3L4	671.988	1038.47	855.232	-0.627552	0.163595	-3.83602	0.000125043	0.00298372
GRIA4	33.3431	80.8027	57.0729	-1.27736	0.333213	-3.83347	0.00012635	0.00301121
TMEM200B	417.074	225.263	321.168	0.888751	0.232047	3.83004	0.000128124	0.00304647
EMP1	13874.1	7698.14	10786.1	0.849765	0.221871	3.83	0.000128142	0.00304647
FGFR3	1519.12	3352.52	2435.82	-1.14188	0.298165	-3.82969	0.000128306	0.00304665
GLIS2	4093.19	2471.66	3282.43	0.727773	0.190065	3.82908	0.000128623	0.00305044
BPIL1	0.591676	103.741	52.1663	-3.7853	0.989549	-3.82528	0.000130622	0.00309073
HIST2H2BE	1865.96	938.824	1402.39	0.990947	0.259054	3.82525	0.000130639	0.00309073
CERCAM	6311.04	3856.62	5083.83	0.710618	0.185822	3.82419	0.000131201	0.00309651
PDLIM7	8520.73	5020.54	6770.63	0.763172	0.199928	3.81723	0.000134957	0.00317435
SLC8A3	25.8514	65.2942	45.5728	-1.34069	0.351666	-3.81238	0.000137634	0.00322876
LRRC16B	73.5688	125.323	99.4458	-1.10753	0.290555	-3.81176	0.000137979	0.00323296
C1orf168	84.5558	50.0793	67.3176	-1.52014	0.399083	-3.80909	0.000139481	0.0032603
DNAH9	28.3493	97.495	62.9222	-1.1905	0.312873	-3.80507	0.000141765	0.00330275
AADAT	106.822	174.196	140.509	-0.704098	0.185062	-3.80466	0.000141997	0.00330326
PMP22	7270.79	4134.93	5702.86	0.814239	0.214036	3.80421	0.00014226	0.00330543
TGFB2	2437.41	1099.69	1768.55	1.14824	0.301878	3.80364	0.000142584	0.00330696
SPEF2	195.883	341.85	268.867	-0.802871	0.211087	-3.8035	0.000142666	0.00330696
SGSM1	166.252	530.812	348.532	-1.0751	0.283196	-3.79632	0.000146862	0.00338009
GALNT4	2772.84	5527.81	4150.32	-0.99536	0.262449	-3.79258	0.000149093	0.00341284
BMP1	4339.29	2717.02	3528.15	0.675439	0.178101	3.79246	0.000149161	0.00341284
FLJ36031	1353.64	880.774	1117.21	0.620238	0.163707	3.78872	0.000151426	0.00346058
FBXO16	45.7156	77.6981	61.7069	-0.764895	0.202346	-3.78014	0.000156741	0.00355701
LASS4	419.907	765.745	592.826	-0.865622	0.229136	-3.77776	0.000158245	0.00357775
COL8A2	3370.62	1643.67	2507.15	1.0361	0.274298	3.77727	0.000158557	0.00357775
SPON2	9522.38	5522.2	7522.29	0.786117	0.208119	3.77724	0.000158574	0.00357775
PPAPDC1A	823.018	345.072	584.045	1.25461	0.332351	3.77495	0.000160042	0.00360125
PANX2	151.786	69.9767	110.881	1.11724	0.295979	3.77475	0.000160171	0.00360125
TNFAIP2	11185	6148.77	8666.91	0.863209	0.228791	3.77291	0.000161353	0.003611
MGC45800	125.753	57.3153	91.534	1.1314	0.299878	3.77287	0.00016138	0.003611
DNAJB5	1048.59	580.726	814.658	0.851854	0.225806	3.77251	0.000161614	0.003611
PCDHGB5	562.843	213.696	388.27	1.39637	0.370148	3.77247	0.00016164	0.003611
C13orf33	1787.94	683.417	1235.68	1.38732	0.367995	3.76993	0.000163295	0.00364205
MNX1	213.147	420.671	316.909	-0.979464	0.25993	-3.76818	0.000164444	0.00365377
TIMP2	41534.3	25704.6	33619.5	0.692275	0.183728	3.76793	0.000164609	0.00365377
SIX4	373.253	219.871	296.562	0.763939	0.20276	3.7677	0.000164758	0.00365377
TPD52	4433.73	7818.54	6126.14	-0.818364	0.217348	-3.76523	0.000166396	0.00367126
ACP5	5173.63	2633.8	3903.72	0.974068	0.258749	3.76452	0.000166867	0.00367126
FBXL16	373.194	466.914	420.054	-1.28505	0.341532	-3.76262	0.000168145	0.00369104
TCF7L1	667.062	410.494	538.778	0.700906	0.18632	3.76185	0.000168662	0.00369822
SLCO1B3	179.357	35.3437	107.35	2.34026	0.622421	3.75993	0.000169962	0.00372253
NR1D1	2064.38	1228.48	1646.43	0.749041	0.199332	3.75776	0.000171439	0.00375067
GAD2	140.71	571.902	356.306	-2.02353	0.538638	-3.75676	0.000172128	0.00375432
S100A4	20357	7880.13	14118.6	1.36927	0.364516	3.7564	0.000172373	0.00375432
UGT2B15	705.653	2590.73	1648.19	-1.87631	0.499724	-3.75469	0.000173559	0.00377162
INSM1	400.841	774.151	587.496	-1.63988	0.436914	-3.75333	0.000174502	0.00378366
PRSS27	69.553	34.5985	52.0758	1.01035	0.26932	3.75149	0.000175788	0.00380731
COL11A1	14997.7	4545.59	9771.63	1.7222	0.459139	3.75094	0.000176173	0.00381091
TSPAN4	2599.53	1719.25	2159.39	0.596905	0.159145	3.75069	0.000176346	0.00381091
NUAK2	360.122	574.552	467.337	-0.673364	0.179578	-3.74971	0.000177041	0.00381747
PDZK1	245.297	588.943	417.12	-1.26355	0.337451	-3.74439	0.00018083	0.00388852
GADD45B	4519.56	2705.67	3612.62	0.740431	0.197749	3.74429	0.000180905	0.00388852
KIF26B	1636.96	859.753	1248.36	0.928973	0.248107	3.74425	0.000180936	0.00388852
ZGLP1	51.2542	103.807	77.5308	-1.01702	0.272009	-3.73893	0.000184805	0.00394988
ADARB2	50.2097	62.0495	56.1296	-1.54253	0.412656	-3.73805	0.000185455	0.00395895
ICAM1	5843.24	3396.21	4619.73	0.78288	0.209449	3.7378	0.000185636	0.00395895
ABAT	1143.04	2538.07	1840.56	-1.15085	0.308005	-3.73647	0.000186621	0.00397126
MAMSTR	70.7718	42.7421	56.7569	0.728214	0.19491	3.73615	0.000186861	0.00397202
NOSTRIN	660.433	1196.97	928.7	-0.857397	0.229821	-3.73071	0.000190941	0.00404869
SLC37A4	1749.88	2692.06	2220.97	-0.621228	0.166526	-3.73051	0.000191092	0.00404869
SLC6A16	27.2107	57.7069	42.4588	-1.07796	0.289106	-3.72861	0.000192542	0.00406481
CALU	14076.6	9143.62	11610.1	0.622439	0.166949	3.72833	0.000192756	0.00406481
KRT222	91.1333	152.123	121.628	-0.741869	0.199005	-3.72789	0.000193087	0.00406481
SCML2	28.0405	52.961	40.5008	-0.9204	0.246897	-3.72787	0.000193105	0.00406481
TMEM45A	2254.62	1271.41	1763.01	0.826639	0.222107	3.72181	0.000197799	0.00415463
C12orf5	607.429	925.62	766.525	-0.607839	0.163392	-3.72013	0.000199118	0.00417783
CD177	473.089	234.336	353.713	1.38767	0.373095	3.71935	0.000199738	0.00418183
FAM155B	86.227	181.338	133.782	-1.07054	0.288025	-3.71684	0.000201733	0.00420433
RAB3IP	988.499	1497.57	1243.04	-0.599093	0.161192	-3.71664	0.000201892	0.00420433
DHRS3	9225.86	5773.29	7499.58	0.676408	0.182117	3.71414	0.000203892	0.00422736
CACNA1B	254.686	219.346	237.016	-1.58064	0.4256	-3.71391	0.000204084	0.00422736
FAM46A	1679.59	2758.62	2219.11	-0.715988	0.192942	-3.71089	0.000206531	0.0042727
EMP3	3237.9	1798.56	2518.23	0.848328	0.228619	3.71067	0.000206712	0.0042727
RHCG	148.279	39.1656	93.7222	1.92413	0.518867	3.70833	0.00020863	0.00430321
CDH3	5860.64	2878.67	4369.66	1.02569	0.276699	3.70687	0.000209837	0.00432353
HIP1R	3049.69	4765.94	3907.81	-0.644036	0.173818	-3.70523	0.000211196	0.00434235
BASP1	2525.67	1376.77	1951.22	0.875272	0.236273	3.7045	0.000211808	0.00435033
ZFP2	51.1431	84.9055	68.0243	-0.728618	0.196727	-3.7037	0.000212476	0.00435615
TMEM159	2486.62	1654.74	2070.68	0.587676	0.158676	3.70363	0.000212539	0.00435615
CPZ	2238.25	1219.23	1728.74	0.876494	0.236871	3.70031	0.000215337	0.00440577
KLHDC7B	705.822	175.713	440.768	1.22372	0.330748	3.69987	0.000215714	0.00440577
C6orf127	8.70824	212.926	110.817	-3.16696	0.856395	-3.69802	0.000217288	0.00443017
ADAM12	3697.5	1501.6	2599.55	1.30001	0.351587	3.69755	0.000217694	0.00443124
ZNF493	216.578	328.895	272.737	-0.601935	0.16281	-3.69716	0.000218023	0.00443124
INHBB	1021.18	593.894	807.535	0.7822	0.211679	3.69522	0.0002197	0.00445791
GPR109A	231.554	87.1727	159.363	1.40808	0.381244	3.69337	0.0002213	0.00448056
FER	173.821	115.386	144.604	0.583883	0.158194	3.69093	0.00022344	0.00451307
UPK3B	749.862	174.568	462.215	2.102	0.569743	3.68938	0.000224804	0.00453123
CXorf57	168.299	353.509	260.904	-1.06347	0.288292	-3.68888	0.000225241	0.00453533
CSF2	99.4048	34.6231	67.014	1.52612	0.413738	3.68862	0.000225474	0.00453534
SOX7	718.589	436.825	577.707	0.719495	0.195276	3.6845	0.000229154	0.00460306
MMP2	53432.2	26635.9	40034.1	1.00434	0.272633	3.68384	0.000229749	0.00460705
HIST2H2AA3	1792.8	876.809	1334.81	1.03218	0.280513	3.67964	0.000233564	0.00467873
PODNL1	817.725	409.165	613.445	0.999354	0.271782	3.67705	0.000235948	0.00472163
C6orf141	190.014	412.617	301.315	-1.11865	0.304362	-3.6754	0.000237474	0.00474208
HIST1H2BJ	93.4536	42.3999	67.9267	1.14034	0.310962	3.66716	0.000245263	0.00487795
TMEFF1	167.47	111.874	139.672	0.580184	0.158239	3.66652	0.000245877	0.00488517
TACR1	53.89	134.533	94.2115	-1.32122	0.360457	-3.66539	0.000246958	0.00489155
TMEM156	94.9481	99.9904	97.4693	-0.966815	0.263784	-3.66517	0.00024717	0.00489155
SERPINH1	20550.2	12863.9	16707	0.675836	0.18442	3.66465	0.000247674	0.0048959
EML6	63.5712	127.665	95.6182	-1.01121	0.276059	-3.66302	0.000249263	0.00492232
IL20RB	486.811	178.512	332.661	1.44689	0.395079	3.66227	0.000249988	0.00493163
S100A9	2799.55	1180.33	1989.94	1.24602	0.34032	3.66134	0.000250903	0.00493469
KCNMB2	326.258	403.941	365.099	-1.69627	0.463392	-3.66055	0.000251673	0.00494483
COLEC12	2054.07	928.686	1491.38	1.14511	0.312898	3.65968	0.000252526	0.00495658
TDRD1	59.7426	46.5919	53.1672	-1.36474	0.373146	-3.65738	0.000254809	0.00499134
CGB	1189.78	261.392	725.584	2.18346	0.597147	3.65648	0.0002557	0.00499873
ANKRD5	301.415	457.759	379.587	-0.602524	0.164815	-3.65577	0.000256415	0.00500769
ABCG2	164.029	302.784	233.406	-0.884694	0.242107	-3.65415	0.000258032	0.00502668
MRC2	12072.3	6703.6	9387.94	0.848716	0.232273	3.65396	0.000258228	0.00502668
SPHK1	2331.51	1257.69	1794.6	0.891033	0.243964	3.65232	0.000259885	0.00505012
AADAC	298.238	850.808	574.523	-1.51247	0.414249	-3.65112	0.000261097	0.00506862
GRAP2	79.7726	141.213	110.493	-0.825634	0.226429	-3.64633	0.000266009	0.00513835
EFEMP2	5348.93	3307.75	4328.34	0.693499	0.190262	3.64497	0.000267426	0.0051555
BTBD16	138.791	45.1986	91.9945	1.61986	0.44481	3.64169	0.000270858	0.00519594
NRCAM	670.263	1581.03	1125.65	-1.23799	0.340063	-3.64048	0.000272125	0.00520977
CALML3	7.30778	413.956	210.632	-3.07224	0.843965	-3.64024	0.000272382	0.00520977
FLNA	82067.4	44243.2	63155.3	0.891348	0.244957	3.63879	0.000273917	0.00522887
TMEM220	233.965	361.734	297.85	-0.627463	0.172542	-3.63659	0.000276273	0.00526867
MYO3A	79.4651	208.657	144.061	-1.39378	0.3837	-3.63248	0.000280712	0.00534808
PAH	145.581	611.555	378.568	-2.0706	0.5702	-3.63135	0.000281939	0.00536424
TIMP3	44319.4	23871.5	34095.5	0.892647	0.246001	3.62863	0.000284928	0.00540976
COL5A2	36500.2	18863.8	27682	0.952278	0.262443	3.62851	0.000285061	0.00540976
MMP19	2442.84	1518.65	1980.74	0.685951	0.189112	3.62722	0.000286484	0.00542252
C11orf80	775.017	515.257	645.137	0.589187	0.162437	3.62717	0.000286547	0.00542252
THBS2	40722.3	19796	30259.1	1.04061	0.287054	3.62513	0.000288811	0.00545045
SPAG6	74.1576	94.991	84.5743	-1.71939	0.474656	-3.62239	0.000291897	0.0054749
DACT3	803.218	432.825	618.022	0.891882	0.246233	3.62211	0.000292215	0.0054749
KCND2	417.475	203.453	310.464	1.03728	0.286389	3.62192	0.00029243	0.0054749
SLC4A4	4283.75	11635.5	7959.62	-1.44155	0.39804	-3.62163	0.000292749	0.00547562
MT2A	15940	8463.89	12201.9	0.913378	0.252226	3.62127	0.000293156	0.00547796
DDIT4	26598.8	14499	20548.9	0.875419	0.241908	3.61881	0.000295964	0.00550929
ALDOB	1470.7	4166.31	2818.51	-1.50227	0.415228	-3.61794	0.000296952	0.00552239
METTL7A	4012.62	6370.18	5191.4	-0.666771	0.18436	-3.61667	0.000298413	0.00554427
UPP1	1761.21	1066.26	1413.74	0.724587	0.200495	3.614	0.000301511	0.00558584
KIF7	549.798	343.167	446.482	0.679654	0.188207	3.6112	0.000304789	0.00562516
PXDN	7384.75	4273.06	5828.9	0.789284	0.218632	3.6101	0.000306075	0.00564031
KIAA1409	136.974	241.765	189.369	-1.46547	0.406068	-3.60893	0.000307459	0.00565835
GKAP1	113.315	191.969	152.642	-0.760314	0.210738	-3.60786	0.000308728	0.00567634
KCNQ5	96.0183	42.6792	69.3488	1.16858	0.324093	3.60569	0.000311328	0.00571875
PHYHIPL	253.314	273.061	263.187	-0.935581	0.25965	-3.60324	0.000314276	0.00574979
KRT23	3407.54	1225.08	2316.31	1.4759	0.409625	3.60306	0.000314495	0.00574979
LOXL3	524.482	321.511	422.997	0.706076	0.196064	3.60126	0.000316683	0.00577895
CBX2	140.722	242.62	191.671	-0.78393	0.21771	-3.6008	0.000317243	0.00578374
CTSK	11876.9	6417.49	9147.19	0.888089	0.246861	3.59752	0.00032126	0.00583395
TMOD1	827.892	1652.67	1240.28	-0.99754	0.27747	-3.59512	0.000324237	0.00586185
TINAG	35.1356	133.287	84.2114	-1.92339	0.535277	-3.59326	0.00032657	0.00589134
NOP2	1560.24	2430.15	1995.2	-0.639058	0.177857	-3.59309	0.000326776	0.00589134
SYN2	56.1477	137.312	96.7299	-1.29104	0.359388	-3.59232	0.000327743	0.00590331
RICH2	452.918	804.316	628.617	-0.828795	0.231218	-3.58447	0.000337766	0.00605027
CTSL1	8370.23	5231.68	6800.95	0.677992	0.1893	3.58157	0.00034153	0.00610085
ABCC6	175.97	358.222	267.096	-1.02481	0.286526	-3.57668	0.000347988	0.00619349
SCGB2A1	245.721	347.656	296.689	-1.32391	0.370265	-3.57557	0.000349467	0.0062028
CALN1	23.772	72.9897	48.3809	-1.61669	0.452642	-3.57168	0.000354703	0.00628427
CX3CL1	4503.01	2574.95	3538.98	0.806411	0.225868	3.57028	0.000356603	0.00630895
CCBL1	381.646	249.683	315.665	0.612544	0.171573	3.57017	0.000356744	0.00630895
SNCB	18.8318	61.2619	40.0468	-1.70715	0.478327	-3.56901	0.000358336	0.00632584
TMEM132D	75.8447	404.223	240.034	-1.67401	0.469163	-3.56808	0.000359604	0.00632665
ATP2B2	15.8445	140.495	78.1697	-0.997142	0.279467	-3.56802	0.000359694	0.00632665
SNAI2	1860.92	986.512	1423.72	0.915539	0.256941	3.56322	0.00036633	0.00640329
SIK1	6776.76	3964.62	5370.69	0.773401	0.217052	3.56321	0.000366353	0.00640329
C6	1312.28	3915.59	2613.94	-1.57712	0.443018	-3.55994	0.000370944	0.00646716
C9orf45	213.947	200.559	207.253	-0.74788	0.210085	-3.55989	0.000371004	0.00646716
HNF1A	507.36	925.634	716.497	-0.86718	0.24363	-3.55942	0.000371673	0.00647303
ASXL3	58.2226	110.243	84.2329	-0.922276	0.259148	-3.55888	0.000372441	0.00648061
GPR44	55.529	129.796	92.6625	-1.22915	0.345521	-3.55739	0.000374558	0.00650001
LAMA4	6941.38	4275.4	5608.39	0.699104	0.196629	3.55545	0.00037734	0.00653664
MUC21	175.334	28.9632	102.148	2.59584	0.730426	3.55388	0.000379597	0.00655862
SNAP91	232.712	216.328	224.52	-1.39632	0.392903	-3.55386	0.000379619	0.00655862
TSPAN2	1171.22	651.466	911.345	0.845541	0.238064	3.55174	0.000382699	0.00660596
BCAR3	2129.31	1376.1	1752.7	0.629573	0.177417	3.54855	0.000387359	0.00666868
CAPS2	34.2989	56.8187	45.5588	-0.728712	0.205385	-3.54802	0.000388136	0.00667615
C1orf53	56.1424	97.0183	76.5804	-0.789196	0.222513	-3.54674	0.000390031	0.00670281
CLEC11A	1872.62	1141.2	1506.91	0.714782	0.201551	3.54641	0.000390524	0.00670537
ADAMTSL4	2060.82	1086.44	1573.63	0.923755	0.260548	3.54543	0.000391968	0.00672424
STAB2	13.656	71.4741	42.565	-1.53263	0.432325	-3.54509	0.000392474	0.006727
PER1	6100.6	3840.69	4970.65	0.667652	0.188388	3.54403	0.000394053	0.00674812
CTF1	345.454	230.78	288.117	0.583483	0.164663	3.5435	0.000394855	0.00675416
UBASH3A	47.6681	92.2252	69.9467	-0.952546	0.268845	-3.5431	0.000395447	0.00675416
PCP4	123.069	242.348	182.709	-1.6625	0.469327	-3.54231	0.000396637	0.00676855
C8G	27.2965	62.9329	45.1147	-1.30768	0.369289	-3.54109	0.000398483	0.00678815
TGM2	41174.5	21665.3	31419.9	0.926356	0.261872	3.53744	0.00040403	0.00685864
FAM117A	566.922	884.541	725.731	-0.641811	0.181607	-3.53406	0.000409228	0.00692876
DSCAM	14.938	103.554	59.2461	-1.76788	0.500332	-3.53342	0.000410226	0.00693963
BAIAP2	3812.49	2344.64	3078.57	0.70134	0.198505	3.53311	0.0004107	0.00694161
FREM2	295.979	671.498	483.738	-1.18205	0.335338	-3.52496	0.00042355	0.00713404
FBXL14	1391.3	2979.77	2185.53	-0.613787	0.174183	-3.5238	0.000425408	0.00715913
PTGER4	604.67	946.915	775.792	-0.647015	0.183726	-3.52164	0.000428887	0.00721146
MFI2	2808.01	1311.25	2059.63	1.09853	0.312015	3.52076	0.000430319	0.00722929
ZNF683	32.2335	68.3014	50.2674	-1.08494	0.308316	-3.51893	0.000433288	0.00727289
GLTPD1	1830.19	1200.08	1515.14	0.609361	0.173239	3.51747	0.000435683	0.0073068
MDH1B	44.4105	57.0405	50.7255	-1.01584	0.288905	-3.51618	0.000437809	0.00733613
RAB3D	1596.55	2528.2	2062.37	-0.662715	0.188497	-3.51579	0.000438453	0.0073367
ZNF429	147.084	232.244	189.664	-0.657525	0.187141	-3.51353	0.00044219	0.00738411
SUSD2	2187.5	1092.29	1639.89	1.00196	0.285266	3.51237	0.000444123	0.00741005
ANTXR1	20340.4	10841.3	15590.9	0.907821	0.2585	3.51188	0.000444943	0.00741301
CTTNBP2	175.381	321.843	248.612	-0.875614	0.249364	-3.51139	0.000445768	0.00741841
AQP9	723.703	303.29	513.496	1.25504	0.357452	3.51107	0.000446301	0.00742095
SCG3	1855.84	2204.27	2030.06	-1.67286	0.476615	-3.50989	0.000448297	0.00743508
SLC17A4	136.971	422.284	279.627	-1.62416	0.463361	-3.50517	0.00045632	0.00754885
SYNGR1	716.913	1145.78	931.348	-0.676105	0.193054	-3.50216	0.000461507	0.00761186
GPR160	786.653	1283.5	1035.08	-0.706243	0.201679	-3.50183	0.000462083	0.00761186
PRKCQ	90.781	171.024	130.903	-0.913942	0.261024	-3.50137	0.000462865	0.00761345
AGMAT	129.098	252.887	190.992	-0.969518	0.276964	-3.50053	0.000464342	0.00761686
PRR19	52.2636	30.9267	41.5951	0.761963	0.217719	3.49976	0.00046568	0.00763237
PLA2G16	5402.72	3133.64	4268.18	0.78595	0.224723	3.49742	0.000469776	0.00768656
ANKS1B	23.9855	128.259	76.1221	-1.21003	0.346058	-3.49661	0.000471213	0.00769228
SV2B	561.801	597.379	579.59	-1.26553	0.361936	-3.49655	0.000471311	0.00769228
TCEAL2	257.713	397.3	327.506	-1.5226	0.43573	-3.49436	0.000475196	0.00774272
FAM177B	184.749	528.457	356.603	-1.516	0.434087	-3.49239	0.000478714	0.00778701
MS4A8B	827.702	1061.57	944.637	-1.44048	0.412905	-3.48864	0.000485477	0.00788384
TNNT2	36.4903	192.498	114.494	-1.55799	0.446785	-3.48711	0.000488275	0.00790982
CCDC150	30.8869	60.0575	45.4722	-0.962545	0.276031	-3.4871	0.000488295	0.00790982
MEGF6	4184.7	2341.44	3263.07	0.83772	0.240268	3.48661	0.000489183	0.00791761
SLC30A2	241.489	810.217	525.853	-1.74576	0.501072	-3.48406	0.00049387	0.00796039
ANKRD43	242.746	295.119	268.932	-0.870298	0.249845	-3.48336	0.000495167	0.00797469
PLAT	30806.9	14288.5	22547.7	1.10839	0.318461	3.48045	0.000500564	0.00802891
REG4	14020.6	74346.3	44183.5	-2.40671	0.692172	-3.47704	0.000506973	0.0081045
NEURL	568.35	1620.22	1094.29	-1.51125	0.434878	-3.47511	0.000510639	0.00814568
LGALS1	22399.8	13051.7	17725.7	0.779265	0.224316	3.47396	0.000512832	0.00815131
GCH1	735.427	1276.43	1005.93	-0.795664	0.229084	-3.47324	0.000514214	0.00816661
CHST5	72.64	431.874	252.257	-1.77795	0.512099	-3.47189	0.00051681	0.00818779
PTRF	20023.2	13035.7	16529.4	0.619206	0.178412	3.47066	0.000519182	0.0082187
MT1H	86.9779	279.936	183.457	-1.6842	0.485463	-3.46927	0.000521877	0.00825243
SCT	91.0201	40.4986	65.7593	1.17046	0.337412	3.46893	0.000522536	0.00825243
CES1	2344.77	6370.12	4357.45	-1.44191	0.415668	-3.4689	0.000522585	0.00825243
REEP6	687.559	1233.87	960.713	-0.843245	0.243258	-3.46646	0.000527364	0.00831047
KREMEN2	78.6325	32.4943	55.5634	1.28096	0.369539	3.46637	0.000527541	0.00831047
C12orf75	2023.68	3448.76	2736.22	-0.769003	0.221905	-3.46546	0.000529327	0.00832515
WISP1	1375.93	677.688	1026.81	1.02154	0.294809	3.46508	0.000530083	0.00832544
TLR10	53.7483	126.578	90.163	-1.23764	0.357268	-3.46416	0.000531885	0.00832544
RSAD2	1389.14	731.061	1060.1	0.925896	0.267634	3.45956	0.000541067	0.00844536
INPP4B	1768.51	1043.77	1406.14	0.760637	0.219879	3.45935	0.000541484	0.00844536
HOXA3	524.661	311.01	417.836	0.754078	0.21814	3.45685	0.000546521	0.00850075
GAS2L3	72.3752	136.044	104.209	-0.911406	0.263715	-3.45602	0.000548206	0.00851205
KBTBD10	50.6372	239.297	144.967	-1.18633	0.343605	-3.4526	0.000555209	0.00860707
CD40LG	31.8276	65.5385	48.6831	-1.04671	0.303312	-3.45092	0.000558678	0.00865396
PCDH1	9143.62	6106.02	7624.82	0.582495	0.168852	3.44974	0.000561127	0.00867589
AIM1L	860.04	400.255	630.147	1.1035	0.319885	3.44967	0.000561266	0.00867589
CTRB1	30601	207676	119139	-3.12512	0.90594	-3.44959	0.000561431	0.00867589
EMID2	25.1684	122.137	73.6527	-1.20393	0.349033	-3.44934	0.000561968	0.0086773
KLHL13	127.975	210.638	169.307	-0.720045	0.208809	-3.44835	0.000564016	0.00870203
CNN2	13294.4	8599.23	10946.8	0.628595	0.182431	3.44566	0.00056967	0.00875457
CAPN6	568.283	1340.3	954.29	-1.23787	0.359479	-3.44352	0.0005742	0.00881241
CLTCL1	281.76	176.775	229.268	0.673372	0.195617	3.4423	0.000576784	0.00883601
C6orf26	108.363	197.593	152.978	-0.866343	0.251719	-3.4417	0.000578064	0.0088417
GREB1L	90.1066	41.9388	66.0227	1.10378	0.320895	3.4397	0.000582357	0.0088934
SYT9	71.3584	69.1108	70.2346	-1.23836	0.360237	-3.43762	0.000586861	0.00893414
RELT	718.173	467.281	592.727	0.619987	0.180691	3.4312	0.00060091	0.00910583
FAM83F	291.114	527.041	409.077	-0.855686	0.249546	-3.42898	0.000605863	0.00915187
P4HA3	746.418	357.834	552.126	1.06078	0.309439	3.42809	0.000607853	0.00917481
LRRN3	63.0198	135.716	99.3678	-1.10802	0.323338	-3.42682	0.000610705	0.00918491
BAI2	423.271	260.272	341.772	0.701698	0.204859	3.42528	0.000614165	0.00921942
BSN	149.059	299.163	224.111	-1.0489	0.306302	-3.4244	0.000616158	0.00923162
SPRR1A	100.972	413.553	257.262	-2.03396	0.594326	-3.42229	0.000620961	0.00926757
FAM135B	35.1124	215.678	125.395	-1.3671	0.399472	-3.42228	0.00062099	0.00926757
DKK3	8465.98	5442.25	6954.11	0.637465	0.186383	3.42019	0.00062577	0.00932222
WSCD1	246.857	457.308	352.082	-0.889481	0.260133	-3.41934	0.000627743	0.0093375
PDLIM3	4215.45	2356.75	3286.1	0.838888	0.245464	3.41756	0.000631841	0.00938411
NKAIN4	123.25	51.1247	87.1873	1.27041	0.371818	3.41676	0.000633715	0.00940477
ADORA2B	633.916	300.328	467.122	1.07798	0.315876	3.41267	0.00064329	0.00952082
DPY19L2	147.639	170.649	159.144	-1.04719	0.30686	-3.41259	0.00064349	0.00952082
SLC6A17	245.899	654.535	450.217	-1.41271	0.414298	-3.4099	0.000649878	0.0095862
OSR1	332.911	142.226	237.568	1.22669	0.3598	3.40937	0.000651142	0.00959272
THBD	2794.56	1762.14	2278.35	0.665104	0.195097	3.40909	0.000651798	0.00959272
GPR176	326.824	203.836	265.33	0.680833	0.199773	3.40803	0.000654335	0.00960826
ODZ1	32.2264	83.0046	57.6155	-1.3674	0.401437	-3.40627	0.000658577	0.00965599
ISG15	5378.25	2543.2	3960.73	1.0806	0.317367	3.40488	0.000661936	0.00969639
SLC4A10	58.8155	175.014	116.915	-1.57472	0.46263	-3.40384	0.00066445	0.00972014
ZNF469	1703.2	937.264	1320.23	0.861834	0.253215	3.40357	0.000665118	0.00972261
TINAGL1	10355.2	6121.64	8238.41	0.758391	0.22293	3.40193	0.000669128	0.00974441
GPD1	505.687	1285.38	895.536	-1.346	0.395675	-3.40178	0.000669496	0.00974441
SHISA7	12.7054	152.496	82.6009	-1.89696	0.557647	-3.40173	0.000669612	0.00974441
IL17RB	556.438	643.396	599.917	-0.735684	0.216355	-3.40036	0.00067298	0.00977224
GRHL1	676.968	370.183	523.576	0.870509	0.256521	3.39352	0.000690017	0.00997426
CYP39A1	81.9178	144.494	113.206	-0.816028	0.240533	-3.39258	0.000692368	0.00998243
RIMBP2	330.924	761.204	546.064	-1.44384	0.425617	-3.39235	0.000692962	0.00998243
NR0B1	36.9624	124.92	80.941	-1.75951	0.519081	-3.38966	0.000699802	0.010056
EFS	624.392	398.429	511.41	0.648174	0.191354	3.3873	0.000705834	0.0100888
MOSC1	295.106	472.543	383.824	-0.678283	0.200244	-3.38729	0.000705866	0.0100888
ARL4D	631.705	362.076	496.89	0.802779	0.237019	3.38698	0.000706665	0.0100888
LOC401431	81.7958	122.044	101.92	-0.98758	0.291615	-3.38658	0.00070769	0.0100888
FLJ44635	43.9391	70.2193	57.0792	-0.679842	0.200796	-3.38574	0.000709856	0.0100888
DPEP1	1054.19	2633.53	1843.86	-1.3205	0.390274	-3.38353	0.000715595	0.0101555
DMRTC1B	30.792	74.1736	52.4828	-1.27013	0.375552	-3.38203	0.000719513	0.0101895
PRSS22	2333.22	1168.49	1750.85	0.997753	0.295017	3.38202	0.000719557	0.0101895
ARSE	856.017	1730.1	1293.06	-1.01459	0.300249	-3.37917	0.000727042	0.0102805
RAD52	227.316	343.46	285.388	-0.595423	0.176517	-3.37318	0.000743047	0.0104537
MFAP2	4384.24	2352.43	3368.33	0.898279	0.266334	3.37276	0.000744201	0.0104623
C21orf58	274.541	339.942	307.242	-0.955884	0.283608	-3.37044	0.000750474	0.0105417
GREM1	18632.6	7722.05	13177.3	1.27074	0.37712	3.3696	0.000752776	0.0105449
LOC100270710	1284.43	858.696	1071.56	0.581712	0.172642	3.36946	0.000753145	0.0105449
SLC18A2	48.748	209.75	129.249	-1.10539	0.328072	-3.36936	0.000753437	0.0105449
PLIN5	100.977	240.885	170.931	-1.25057	0.371415	-3.36705	0.000759767	0.0106063
GLI3	935.594	521.733	728.664	0.842289	0.25016	3.36701	0.000759889	0.0106063
DGCR5	50.4925	110.53	80.5113	-1.12221	0.333507	-3.36488	0.000765773	0.0106579
LOX	3594.01	1950.99	2772.5	0.881309	0.261931	3.36466	0.000766371	0.0106586
REP15	112.2	373.151	242.675	-1.17019	0.347897	-3.36361	0.0007693	0.0106865
HAS2	446.723	218.244	332.483	1.03249	0.307082	3.36226	0.000773072	0.0107264
APOBEC1	152.916	515.712	334.314	-1.75385	0.521649	-3.36212	0.000773451	0.0107264
PCDHGB1	165.046	70.1551	117.601	1.23103	0.366243	3.36125	0.000775915	0.0107483
CBS	422.326	937.101	679.714	-1.14861	0.341748	-3.36097	0.000776685	0.0107483
RPL39L	344.695	196.546	270.621	0.809994	0.241064	3.36009	0.00077918	0.0107751
KRT4	175.012	256.154	215.583	1.67301	0.49813	3.35858	0.000783442	0.0108111
SVOP	164.426	397.306	280.866	-1.60209	0.47714	-3.3577	0.000785929	0.0108377
RETN	244.547	69.931	157.239	1.80799	0.538883	3.35506	0.000793477	0.0109109
S1PR5	134.749	69.2848	102.017	0.962168	0.287012	3.35236	0.000801261	0.0110024
GPR68	946.188	535.233	740.711	0.822129	0.245277	3.35184	0.000802751	0.0110073
COL5A1	51953.1	28737.3	40345.2	0.854285	0.255067	3.34925	0.000810295	0.0110774
C8orf73	1894.54	970.828	1432.68	0.964568	0.2884	3.34455	0.000824173	0.0112299
UNC13B	2259.68	3433.46	2846.57	-0.603881	0.180604	-3.34367	0.000826775	0.0112427
TNFRSF12A	6499.24	3976.86	5238.05	0.708748	0.211968	3.34365	0.000826847	0.0112427
ISM1	1358.43	678.828	1018.63	1.00092	0.299549	3.34143	0.000833492	0.0113172
SH3TC1	2657.15	1762.27	2209.71	0.592518	0.17744	3.33927	0.000839998	0.0113818
MXRA5	22427.3	11553.7	16990.5	0.956904	0.286608	3.33873	0.000841635	0.0113881
PDGFA	2437.41	1612.87	2025.14	0.596106	0.178588	3.33788	0.000844205	0.0114149
HHIP	236.193	110.971	173.582	1.09077	0.326919	3.33652	0.000848341	0.0114629
TNFSF4	535.902	299.321	417.612	0.840323	0.252127	3.33293	0.000859361	0.0115797
WNT2	935.665	432.034	683.849	1.11515	0.33464	3.33239	0.000861026	0.0115941
FAM131C	57.3416	149.374	103.358	-1.38263	0.415051	-3.33123	0.000864626	0.0116345
SLC38A4	167.447	1609.66	888.556	-1.04168	0.312739	-3.33083	0.000865881	0.0116434
NFATC1	2552.95	783.146	1668.05	0.704015	0.211539	3.32807	0.0008745	0.0117279
CELF4	70.5864	179.079	124.833	-1.3438	0.40393	-3.32682	0.000878437	0.0117647
SLC15A3	2607.9	1667.4	2137.65	0.645366	0.194057	3.32565	0.000882113	0.0117964
NR4A1	8989.73	4505.8	6747.76	0.996503	0.299759	3.32435	0.000886239	0.0118435
FRAS1	1067.92	1944.04	1505.98	-0.864287	0.260042	-3.32364	0.000888498	0.0118655
COL3A1	397347	210325	303836	0.917778	0.276214	3.32271	0.000891473	0.0118971
SULF1	31819.3	16612.6	24216	0.937625	0.282456	3.31954	0.00090167	0.0119759
FAM180A	227.346	121.496	174.421	0.903545	0.27219	3.31953	0.000901684	0.0119759
NTSR1	661.053	200.775	430.914	1.71863	0.51785	3.31879	0.0009041	0.0119998
HMOX1	2244.68	1409.22	1826.95	0.671698	0.202473	3.31746	0.000908397	0.0120322
C19orf77	1529.25	3498.64	2513.95	-1.19396	0.360131	-3.31536	0.000915237	0.0120899
LPPR3	112.35	5.78127	59.0654	1.33794	0.403637	3.3147	0.000917413	0.0121023
C2orf70	42.9002	92.5025	67.7013	-1.10572	0.333601	-3.3145	0.000918058	0.0121026
PLCB1	437.941	683.811	560.876	-0.643739	0.194289	-3.31331	0.000921973	0.0121371
CRABP2	4373.91	1834.53	3104.22	1.25349	0.37834	3.31314	0.000922547	0.0121371
SERTAD1	2188.97	1457.78	1823.38	0.586952	0.177265	3.31114	0.000929151	0.0122157
PYGB	16484.4	10765	13624.7	0.614714	0.18568	3.31061	0.000930937	0.0122207
WDR52	283.513	453.023	368.268	-0.676208	0.204264	-3.31047	0.000931408	0.0122207
RTEL1	2007.06	1243.5	1625.28	0.69065	0.208704	3.30923	0.000935541	0.0122584
TNFAIP6	675.516	326.904	501.21	1.04719	0.316505	3.3086	0.00093764	0.0122776
SLCO4A1	1416.11	763.946	1090.03	0.890382	0.269268	3.30667	0.000944114	0.0123335
VIM	67254.8	44580.1	55917.4	0.593242	0.179413	3.30657	0.000944444	0.0123335
FAM86B1	132.392	223.453	177.922	-0.753574	0.228016	-3.30491	0.000950064	0.0123903
FIBIN	1634.04	813.667	1223.86	1.0059	0.304437	3.30415	0.000952654	0.0124074
GMDS	1698.15	3125.98	2412.07	-0.88028	0.266514	-3.30295	0.000956741	0.0124523
OSCAR	656.015	344.358	500.187	0.930915	0.281909	3.30218	0.00095935	0.012478
ART3	21.7621	75.6104	48.6862	-1.79156	0.542918	-3.29987	0.000967285	0.012556
SUSD4	788.79	818.035	803.412	-0.926206	0.280728	-3.2993	0.000969248	0.0125647
VIPR1	399.335	814.908	607.121	-1.0293	0.312055	-3.29845	0.000972217	0.0125948
MX1	7066.79	3938.14	5502.46	0.843556	0.255829	3.29734	0.000976055	0.012608
C1QTNF3	2779.4	1348.66	2064.03	1.04326	0.316407	3.29722	0.000976473	0.012608
CDH10	23.6669	76.1506	49.9088	-1.68929	0.512719	-3.29478	0.000985001	0.0127013
BEAN	471.481	225.274	348.377	1.06567	0.323477	3.29442	0.000986236	0.0127088
RASA4	642.358	1103.12	872.737	-0.780188	0.236928	-3.29293	0.000991487	0.0127596
RAB31	9885.78	6053.13	7969.45	0.707663	0.214971	3.29189	0.000995161	0.0127979
GPC6	1964.89	1112.12	1538.5	0.821017	0.249463	3.29114	0.000997833	0.0128074
MLXIPL	629.973	1461.15	1045.56	-1.21386	0.36892	-3.29031	0.00100077	0.0128282
UBASH3B	1136.12	659.925	898.021	0.783393	0.238159	3.28937	0.00100413	0.0128543
ISLR	16459.4	9503.43	12981.4	0.792407	0.240952	3.28864	0.00100672	0.012879
CTGF	28159.7	15067.6	21613.7	0.902176	0.274352	3.28838	0.00100764	0.0128796
NXN	3390.99	2224.97	2807.98	0.608211	0.184964	3.28826	0.00100809	0.0128796
KDELC1	590.258	389.969	490.113	0.597972	0.18188	3.28773	0.00100998	0.0128953
HLX	899.205	592.681	745.943	0.602021	0.183151	3.28701	0.00101255	0.01291
NAT1	198.954	311.713	255.334	-0.648145	0.197188	-3.28694	0.00101282	0.01291
KIF12	1352.21	2823.81	2088.01	-1.06225	0.323196	-3.28669	0.00101373	0.01291
C1orf190	60.1486	38.1431	49.1459	0.651019	0.198099	3.28633	0.00101501	0.0129172
LRRC17	684.808	362.697	523.752	0.916656	0.279022	3.28525	0.00101893	0.0129467
GHRL	114.903	322.718	218.81	-1.49055	0.453763	-3.28486	0.00102034	0.0129467
NCRNA00086	89.3688	146.989	118.179	-0.716445	0.218109	-3.28481	0.00102052	0.0129467
ABCA5	756.849	1226.52	991.684	-0.6964	0.212059	-3.284	0.00102346	0.0129732
ENO2	4405.96	2503.59	3454.77	0.815471	0.248351	3.28354	0.00102511	0.0129752
TNFAIP8L3	303.167	191.799	247.483	0.660491	0.20116	3.28342	0.00102557	0.0129752
AFF3	131.713	258.208	194.96	-0.97264	0.296261	-3.28305	0.00102692	0.0129754
BEND3	208.099	314.705	261.402	-0.59644	0.181711	-3.28235	0.00102946	0.0129869
PHF21B	14.013	71.6354	42.8242	-1.22668	0.374039	-3.27955	0.00103974	0.0130865
FABP3	419.147	251.995	335.571	0.734628	0.224049	3.27887	0.00104224	0.0131094
AREG	1695.44	790.164	1242.8	1.10119	0.336041	3.27696	0.0010493	0.0131521
EPYC	696.418	164.507	430.462	2.08194	0.636116	3.2729	0.00106452	0.0133013
DUSP26	240.364	559.827	400.095	-1.29725	0.396376	-3.27277	0.00106501	0.0133013
CLRN3	346.614	877.751	612.182	-1.34043	0.409757	-3.27127	0.00107065	0.0133205
MUC5B	13353.3	44240.5	28796.9	-1.72818	0.52853	-3.26978	0.0010763	0.0133738
C12orf57	3164.52	5221.14	4192.83	-0.722227	0.220955	-3.26866	0.00108056	0.0134181
C20orf135	374.277	220.529	297.403	0.764867	0.234031	3.26823	0.00108222	0.0134302
CELF3	367.696	910.594	639.145	-1.59596	0.488419	-3.2676	0.00108463	0.0134473
DNAH6	49.2289	91.365	70.2969	-0.887747	0.271689	-3.26751	0.00108498	0.0134473
ARL9	23.9442	68.5058	46.225	-0.787932	0.241234	-3.26626	0.00108978	0.0134982
TM4SF19	123.216	33.1958	78.2058	1.20051	0.367678	3.2651	0.00109424	0.0135293
HSD17B6	268.737	144.325	206.531	0.897072	0.27479	3.26457	0.0010963	0.0135359
RENBP	656.857	388.1	522.479	0.759237	0.232811	3.26117	0.00110953	0.0136732
SCN3B	167.135	243.086	205.111	-1.08728	0.333535	-3.25987	0.00111462	0.0137189
PLEKHG5	1040.78	683.614	862.194	0.60628	0.186009	3.25941	0.00111645	0.0137189
CCR6	202.447	353.368	277.907	-0.8045	0.247216	-3.25424	0.00113696	0.0139406
FAM176B	932.88	574.197	753.538	0.70128	0.215558	3.25332	0.00114065	0.013951
LRP1	38305.9	25285.2	31795.5	0.599263	0.184201	3.25331	0.00114067	0.013951
SORCS2	899.122	478.332	688.727	0.91011	0.279898	3.25157	0.00114768	0.0140016
LRFN4	1424.18	826.503	1125.34	0.785375	0.241558	3.25128	0.00114886	0.0140071
UBXN10	801.876	455.585	628.731	0.815308	0.250843	3.25028	0.00115292	0.0140303
KSR2	150.496	264.158	207.327	-0.747002	0.229973	-3.24822	0.00116131	0.0141148
HTRA1	13295.6	8249.13	10772.4	0.688679	0.21207	3.24742	0.00116458	0.0141369
RHEBL1	59.8223	36.2546	48.0385	0.722561	0.222681	3.24482	0.00117524	0.0142485
KIAA1804	657.194	1039.67	848.432	-0.661542	0.203916	-3.24419	0.00117785	0.0142535
PLXNA1	5763	3741.58	4752.29	0.623172	0.192111	3.24381	0.00117941	0.0142547
FAM19A5	1201.2	707.864	954.532	0.763315	0.235322	3.2437	0.00117988	0.0142547
RPL9	1626.12	3717.11	2671.61	-1.19262	0.367679	-3.24364	0.00118014	0.0142547
GUCY2C	864.949	610.23	737.59	-1.84913	0.570163	-3.24317	0.00118209	0.0142694
B9D1	276.267	436.151	356.209	-0.657658	0.202797	-3.24294	0.00118302	0.0142717
HIC1	1145.51	700.512	923.013	0.709852	0.21907	3.2403	0.00119405	0.0143781
HOMER3	1479.2	949.718	1214.46	0.639729	0.197467	3.23968	0.00119663	0.0144003
TNNT1	521.294	169.008	345.151	1.62452	0.50157	3.23888	0.00120001	0.0144231
ALPK2	410.231	195.195	302.713	1.07121	0.330894	3.23732	0.0012066	0.0144844
CATSPER1	124.754	56.2582	90.506	1.14791	0.355035	3.23324	0.00122397	0.0146029
SPTBN2	2368.67	1543.3	1955.99	0.618186	0.191233	3.23263	0.00122657	0.0146119
FNDC1	7378.45	3498.37	5438.41	1.07661	0.333054	3.23253	0.00122697	0.0146119
NRN1	190.16	355.711	272.936	-0.903779	0.279661	-3.2317	0.00123058	0.0146383
QRICH2	79.555	134.024	106.79	-0.751411	0.232515	-3.23167	0.0012307	0.0146383
CXCR7	1756.27	1096.91	1426.59	0.679121	0.210236	3.23028	0.0012367	0.0147007
COL8A1	3902.15	1882.45	2892.3	1.0516	0.325618	3.22954	0.00123988	0.0147295
CPAMD8	380.486	220.653	300.569	0.785875	0.243415	3.22854	0.00124423	0.0147528
CILP2	1188.94	516.351	852.644	1.20334	0.372738	3.2284	0.00124487	0.0147528
KIAA1244	801.591	1637.59	1219.59	-1.03063	0.31956	-3.22514	0.00125909	0.0148942
GFRA1	492.77	1090.24	791.507	-1.14588	0.355443	-3.22382	0.00126493	0.0149542
TTC9	1855.53	1059.52	1457.52	0.808279	0.250846	3.22222	0.00127203	0.0150107
OLFM1	1899.75	824.314	1362.03	-0.800124	0.248375	-3.22143	0.00127551	0.0150427
C8orf80	25.7258	58.2681	41.9969	-1.1844	0.367814	-3.22011	0.00128141	0.015076
UNC80	433.267	403.709	418.488	-1.43331	0.445121	-3.22005	0.0012817	0.015076
PTPN14	536.83	347.161	441.995	0.627516	0.194885	3.21993	0.0012822	0.015076
LRRC32	7348.64	4880.83	6114.74	0.590376	0.183405	3.21897	0.0012865	0.0150951
SLC37A2	1010.52	566.796	788.657	0.834008	0.259099	3.21888	0.00128694	0.0150951
NTF4	76.1241	18.9361	47.5301	1.27102	0.394982	3.21791	0.00129127	0.0151187
EPHB1	56.5812	112.907	84.7441	-0.99888	0.31048	-3.21722	0.00129441	0.0151372
SOX2	36.4955	81.7799	59.1377	-1.16436	0.361953	-3.21688	0.00129592	0.0151458
FZD3	128.852	195.927	162.389	-0.603923	0.187782	-3.21609	0.00129951	0.0151786
COL1A2	343048	185936	264492	0.883604	0.274847	3.2149	0.0013049	0.0152142
IFI30	15622.5	8964.04	12293.3	0.801423	0.249387	3.21357	0.00131097	0.0152576
GJC2	438.075	220.482	329.279	0.98975	0.308129	3.21213	0.00131754	0.0153157
CYFIP2	1114.08	1878.11	1496.1	-0.753479	0.234999	-3.2063	0.00134451	0.0155642
CDX2	281.826	718.282	500.054	-1.34972	0.421224	-3.20427	0.00135405	0.0156467
PPP1R13L	3400.48	2125.79	2763.13	0.677814	0.211846	3.19956	0.00137639	0.0158671
SH3TC2	269.001	146.523	207.762	0.876143	0.274212	3.19513	0.00139766	0.0160838
H19	13497.6	6481.63	9989.6	1.05833	0.331296	3.1945	0.00140071	0.0160999
PDPN	3262.86	1784.69	2523.77	0.870534	0.272909	3.18983	0.00142357	0.0163433
ANKS4B	360.068	808.783	584.426	-1.16735	0.366097	-3.18865	0.00142939	0.0164005
TMEM61	116.838	235.66	176.249	-1.01359	0.317909	-3.18829	0.00143115	0.0164085
TRIM29	12224.7	5059.07	8641.88	1.27283	0.3993	3.18765	0.00143433	0.0164185
STXBP5L	79.9615	96.6691	88.3153	-1.36739	0.429501	-3.18367	0.00145422	0.0166071
FSTL4	196.258	323.798	260.028	-1.13449	0.356712	-3.18041	0.00147068	0.016746
COL27A1	796.032	1406.31	1101.17	-0.820953	0.258183	-3.17973	0.0014741	0.0167654
KCNMB4	338.812	193.571	266.191	0.807888	0.254091	3.17952	0.00147517	0.0167677
GIMAP7	406.534	676.053	541.294	-0.734358	0.231123	-3.17735	0.00148625	0.0168641
RUNX2	1293.6	791.424	1042.51	0.708771	0.223299	3.17408	0.0015031	0.0170259
CDCA5	758.644	466.569	612.607	0.701059	0.220982	3.17247	0.00151148	0.0170906
PRSS23	10967.6	7231.1	9099.34	0.600948	0.189544	3.17049	0.00152181	0.01717
GFRA3	59.9266	131.332	95.6294	-1.1305	0.356574	-3.17045	0.00152203	0.01717
OLR1	2582.06	1194.24	1888.15	1.11257	0.35101	3.16961	0.00152641	0.0172095
ITGA3	24730.2	15242.5	19986.4	0.698179	0.22031	3.16907	0.00152929	0.0172107
SLC16A12	167.254	427.636	297.445	-1.3544	0.42747	-3.16842	0.00153271	0.0172107
HMGCLL1	49.6683	122.263	85.9658	-1.30178	0.411054	-3.16695	0.00154049	0.0172582
MYLK2	39.1064	109.944	74.5254	-1.48729	0.469676	-3.16663	0.00154215	0.017267
PLA2R1	780.424	480.244	630.334	0.700122	0.221135	3.16604	0.00154531	0.0172924
HOOK1	833.945	1276.53	1055.24	-0.614353	0.194089	-3.16532	0.00154913	0.0173053
VGLL3	1581.48	864.188	1222.84	0.871701	0.275414	3.16506	0.00155053	0.017311
DFNA5	834.596	531.928	683.262	0.650076	0.205423	3.16457	0.00155314	0.0173235
HSPA2	1273.23	2641.4	1957.31	0.695809	0.219879	3.16451	0.00155343	0.0173235
HSF2BP	64.3321	39.4918	51.9119	0.700987	0.221685	3.16208	0.00156647	0.0174244
MTMR7	119.62	276.786	198.203	-0.722496	0.228494	-3.16199	0.00156695	0.0174244
TMEM56	422.282	679.174	550.728	-0.685277	0.216743	-3.16171	0.00156845	0.0174311
NAT8L	61.8402	150.561	106.201	-1.28416	0.406415	-3.15971	0.00157926	0.0175212
FKBP10	7579.76	4896.73	6238.24	0.630365	0.199627	3.15771	0.00159015	0.017612
SLC18A1	2.24585	78.2178	40.2318	-1.53348	0.485706	-3.15723	0.00159278	0.017631
ADAMTS7	924.166	565.862	745.014	0.708023	0.224388	3.15535	0.00160306	0.0176846
COL1A1	503617	274013	388815	0.878085	0.278644	3.15128	0.00162558	0.0178621
GFPT2	2565.27	1361.64	1963.45	0.913737	0.29006	3.15017	0.00163176	0.0179199
LY6G5C	60.4775	94.9305	77.704	-0.641785	0.203806	-3.14899	0.00163834	0.017982
IGFBP3	35171.6	20581.9	27876.8	0.773041	0.245538	3.14836	0.0016419	0.0180009
GNG4	750.87	901.26	826.065	-1.19873	0.380787	-3.14802	0.00164378	0.018006
COL6A1	32018.7	19819.8	25919.2	0.691968	0.219818	3.14791	0.0016444	0.018006
NOX4	752.72	403.502	578.111	0.899836	0.285954	3.14679	0.00165074	0.0180469
PIPOX	122.905	143.815	133.36	-0.895836	0.285061	-3.14261	0.00167447	0.0182551
DAPL1	31.2119	72.1403	51.6761	-1.20243	0.382676	-3.14218	0.00167697	0.0182586
LRRC48	73.3387	133.873	103.606	-0.865915	0.275588	-3.14206	0.00167761	0.0182586
RIMS1	49.8762	32.811	41.3436	-1.24595	0.396789	-3.14008	0.00168903	0.0183312
ZNF491	45.9081	70.4864	58.1972	-0.619514	0.197367	-3.1389	0.00169584	0.0183749
FGD5	2845.71	1851.53	2348.62	0.620034	0.197687	3.13644	0.00171013	0.0185092
GPR142	55.5353	62.663	59.0991	-1.19613	0.381402	-3.13613	0.00171191	0.0185182
FAM78B	134.896	86.2512	110.574	0.649534	0.207193	3.13493	0.00171898	0.0185842
DUSP27	291.578	666.639	479.109	-2.04938	0.653896	-3.13411	0.00172379	0.0186259
CHST11	1044.46	664.35	854.405	0.652712	0.20831	3.13337	0.00172809	0.0186621
SLC35F3	206.828	200.545	203.687	-1.05774	0.33793	-3.13007	0.00174766	0.0188316
C7orf52	25.514	92.1027	58.8083	-1.47502	0.471481	-3.12848	0.00175713	0.0189127
CDH22	296.334	305.812	301.073	-1.33448	0.426709	-3.12738	0.00176369	0.0189465
NRL	47.1157	71.1185	59.1171	-0.586666	0.187627	-3.12676	0.00176744	0.0189608
EFNA5	1643.03	1025.38	1334.21	0.68003	0.217616	3.12491	0.00177862	0.0190531
CDH13	544.676	329.262	436.969	0.72642	0.232528	3.12402	0.00178401	0.019086
KIAA1199	4217.97	2207.6	3212.78	0.934051	0.299035	3.12355	0.00178683	0.0191057
PNLIPRP2	6259.51	23232.1	14745.8	-2.61791	0.839295	-3.11918	0.00181357	0.0193385
FAM174B	1679.11	2653.87	2166.49	-0.660145	0.211735	-3.11779	0.0018221	0.0193845
ZCCHC18	46.804	82.559	64.6815	-0.823016	0.264125	-3.11601	0.00183314	0.0194725
AOX1	591.028	1228.03	909.528	-1.05474	0.338553	-3.11542	0.00183683	0.0194904
EGF	69.2362	217.635	143.436	-1.65084	0.530132	-3.11401	0.00184564	0.0195379
GNA15	1737.53	1077.02	1407.27	0.690131	0.221638	3.11377	0.00184715	0.0195379
L3MBTL4	134.071	229.55	181.811	-0.775791	0.249151	-3.11374	0.00184732	0.0195379
AMY2A	20265.7	129083	74674.2	-2.48013	0.796944	-3.11205	0.00185795	0.0196077
FLT3	80.3608	189.394	134.878	-1.23543	0.397084	-3.11126	0.00186294	0.019639
BARX1	79.0006	58.4273	68.7139	1.5387	0.49473	3.11017	0.0018698	0.0197007
C1orf170	246.712	126.71	186.711	0.962213	0.309409	3.10985	0.00187185	0.0197112
REG3G	3722.6	9998.62	6860.61	-2.71041	0.871604	-3.10968	0.00187288	0.0197112
C17orf100	114.464	174.102	144.283	-0.605379	0.194761	-3.10832	0.00188152	0.0197388
XDH	1372.61	734.846	1053.73	0.90122	0.290246	3.10502	0.00190266	0.0199378
ACRBP	84.38	135.147	109.763	-0.677991	0.218363	-3.10488	0.00190357	0.0199378
HS3ST2	361.003	163.983	262.493	1.13814	0.366669	3.10401	0.00190918	0.0199751
ATRNL1	169.113	180.08	174.596	-1.18896	0.383166	-3.10298	0.00191582	0.0200123
SLAIN1	255.062	402.946	329.004	-0.659229	0.212475	-3.10262	0.00191816	0.020026
CHRNA3	410.945	125.423	268.184	1.07528	0.346769	3.10086	0.00192956	0.0201049
CA2	1857.34	3901.79	2879.56	-1.07088	0.345507	-3.09946	0.00193872	0.0201758
TUSC3	1524.85	2531.4	2028.12	-0.731348	0.23612	-3.09735	0.00195259	0.0202984
CREB3L3	83.6061	266.303	174.955	-1.67221	0.539946	-3.097	0.0019549	0.0203109
DPYSL3	16437.6	10459.5	13448.6	0.652171	0.210607	3.09662	0.00195738	0.0203116
ANKRD45	43.53	43.5338	43.5319	-0.899103	0.290373	-3.09637	0.00195908	0.0203116
DDC	763.311	1044.93	904.12	-1.24945	0.404037	-3.09241	0.00198537	0.0205186
PLEKHN1	500.018	251.115	375.566	0.993843	0.321548	3.09081	0.00199614	0.0205863
SEMA3C	5707.18	3216.71	4461.94	0.827113	0.267814	3.08839	0.00201246	0.0207046
ST8SIA2	144.411	66.9872	105.699	1.10893	0.35916	3.08757	0.00201802	0.020735
CDH2	991.622	489.618	740.62	1.01786	0.330205	3.08252	0.00205256	0.0209792
MPV17L	118.54	206.391	162.465	-0.797924	0.258868	-3.08236	0.00205367	0.0209795
ST6GALNAC1	2127.28	4806.05	3466.66	-1.17584	0.381659	-3.08087	0.00206398	0.0210738
DDO	100.615	158.507	129.561	-0.656013	0.213055	-3.07908	0.00207641	0.0211674
HOMER2	829.275	1646.97	1238.12	-0.989603	0.321431	-3.07875	0.00207875	0.0211764
GJD2	63.9764	220.015	141.996	-1.78281	0.57909	-3.07864	0.00207946	0.0211764
LANCL3	51.0742	29.5915	40.3328	0.783351	0.254483	3.0782	0.00208252	0.0211965
LIF	3469.31	2031.48	2750.4	0.772096	0.250911	3.07718	0.00208972	0.0212476
CYR61	15838.8	8246.48	12042.6	0.94162	0.306322	3.07395	0.00211243	0.0214224
EREG	879.86	310.65	595.255	1.50134	0.488888	3.07092	0.00213399	0.0216185
IL1RAP	1751.41	1067.42	1409.42	0.71413	0.233041	3.0644	0.00218109	0.0219927
ZKSCAN1	1632.09	2533.44	2082.77	-0.634442	0.207178	-3.06231	0.00219638	0.0221134
CRH	41.7665	189.529	115.648	-2.14374	0.700044	-3.0623	0.00219646	0.0221134
SCN8A	84.5174	142.3	113.409	-0.750906	0.245368	-3.06033	0.00221094	0.0222361
CCL15	168.451	424.079	296.265	-1.33181	0.435534	-3.05788	0.00222912	0.0223728
LOH3CR2A	141.133	94.3112	117.722	0.581665	0.190316	3.05631	0.00224078	0.0224367
KLRA1	53.6332	87.5055	70.5694	-0.707324	0.231442	-3.05616	0.00224188	0.0224367
DNAJC22	369.529	601.994	485.762	-0.703947	0.230342	-3.05609	0.0022424	0.0224367
FOXI1	37.7802	64.2319	51.0061	-1.58129	0.517547	-3.05535	0.00224799	0.0224695
EMILIN1	11699.7	7028.99	9364.37	0.73511	0.240735	3.05361	0.00226109	0.0225542
CDKL1	55.1577	84.6361	69.8969	-0.618823	0.202698	-3.05294	0.00226615	0.0225815
NTM	2351.65	1381.1	1866.37	0.767906	0.251619	3.05186	0.00227425	0.022639
MAB21L2	753.634	288.581	521.107	1.4341	0.470057	3.05092	0.00228144	0.022688
P2RY13	143.141	260.285	201.713	-0.863183	0.282941	-3.05076	0.00228266	0.022688
SOCS7	62.5658	96.3117	79.4387	-0.623788	0.204541	-3.0497	0.00229071	0.0227392
SH3PXD2B	5818.11	3806.31	4812.21	0.612105	0.200715	3.04962	0.00229132	0.0227392
SEC16B	661.59	1005.45	833.522	-0.603894	0.198052	-3.04917	0.00229477	0.0227502
ANXA8	3094.37	1132.65	2113.51	1.44987	0.475543	3.04886	0.00229712	0.0227619
DCHS1	2664.7	1763.97	2214.33	0.595052	0.195248	3.04768	0.00230617	0.0228077
PLCXD3	301.661	1421.58	861.622	-1.01473	0.332997	-3.04727	0.00230927	0.0228243
BEND4	13.024	69.3588	41.1914	-1.28899	0.423783	-3.04164	0.00235293	0.02315
MMP23B	675.3	405.94	540.62	0.734883	0.241826	3.0389	0.00237446	0.0233265
SEMA3D	239.952	105.669	172.81	1.18124	0.388732	3.0387	0.00237603	0.0233302
UNC5B	5316.37	3541.01	4428.69	0.586262	0.193034	3.03708	0.0023888	0.0233965
FSTL1	30347.8	19708.1	25028	0.622788	0.205288	3.03373	0.00241547	0.0235866
CST4	318.518	129.771	224.145	1.29437	0.426774	3.03292	0.002422	0.023603
IL4I1	632.99	343.715	488.353	0.880904	0.290554	3.03181	0.00243092	0.0236636
SPINT1	14300.9	9526.92	11913.9	0.58607	0.193367	3.03087	0.00243849	0.0237044
ITGB3	614.234	373.327	493.781	0.717217	0.23673	3.02968	0.00244814	0.0237744
PDK4	6587.87	8513.02	7550.45	-0.95632	0.315756	-3.02867	0.00245635	0.0238304
MX2	2394.53	1477.35	1935.94	0.69665	0.230034	3.02846	0.00245801	0.0238346
DBC1	46.1988	91.3487	68.7737	-0.98542	0.325602	-3.02645	0.0024744	0.0239519
KCNB2	27.9923	67.1343	47.5633	-1.26474	0.417976	-3.02587	0.00247922	0.0239806
MAP6D1	59.9115	93.1317	76.5216	-0.620092	0.204998	-3.02486	0.00248746	0.0240126
MUC16	5353.61	1534.57	3444.09	1.80264	0.596264	3.02323	0.00250091	0.0241079
SDC1	22455.9	13883.5	18169.7	0.693713	0.229486	3.0229	0.00250365	0.0241091
BLNK	571.612	960.186	765.899	-0.74811	0.247646	-3.02089	0.00252032	0.0242217
HBEGF	2273.95	1427.82	1850.89	0.671418	0.22232	3.02006	0.00252726	0.0242572
AP3B2	195.817	199.443	197.63	-1.19703	0.396367	-3.02	0.00252776	0.0242572
ADAMTS15	161.662	86.1829	123.923	0.904386	0.299524	3.01941	0.00253271	0.0242928
GJA1	6040.39	3942.49	4991.44	0.615523	0.203967	3.01776	0.00254654	0.0243894
BST2	8153.5	5168.94	6661.22	0.657588	0.217943	3.01724	0.00255086	0.0244007
SLIT1	171.817	117.975	144.896	-1.05518	0.349726	-3.01717	0.00255148	0.0244007
WT1	225.629	93.8833	159.756	1.26429	0.419184	3.01608	0.0025607	0.0244768
DNASE1L3	39.4817	83.8741	61.6779	-1.08848	0.360934	-3.01573	0.00256358	0.0244923
MLLT11	595.718	395.874	495.796	0.58896	0.195359	3.01476	0.00257179	0.0245467
GCNT4	117.835	214.506	166.17	-0.864329	0.286734	-3.0144	0.00257491	0.0245644
C1orf127	634.814	361.435	498.125	-1.31097	0.434992	-3.01379	0.00258009	0.0245949
RASGRF2	525.054	314.774	419.914	0.737484	0.244709	3.01372	0.00258062	0.0245949
TRPV4	1050.63	614.451	832.542	0.77434	0.257003	3.01296	0.00258715	0.024633
NKX6-1	88.8268	198.728	143.777	-1.16196	0.385717	-3.01247	0.00259134	0.0246487
STON1	1250.99	772.244	1011.62	0.695719	0.230982	3.012	0.00259532	0.0246697
A4GNT	99.1931	293.328	196.26	-1.56413	0.519344	-3.01173	0.00259762	0.0246723
FPR2	200.356	86.8505	143.603	1.20576	0.400735	3.00888	0.00262211	0.0248806
SERPINA3	23695.8	58860.6	41278.2	-1.31266	0.436314	-3.00853	0.00262513	0.0248851
EPSTI1	1600.92	1017.37	1309.15	0.653928	0.217527	3.00619	0.00264542	0.025053
TTYH1	148.907	343.864	246.386	-1.20486	0.400955	-3.00497	0.00265605	0.0251171
SLC16A10	269.345	150.84	210.092	0.841014	0.279894	3.00476	0.00265789	0.0251222
IRX2	67.49	612.777	340.134	-1.26265	0.420252	-3.00451	0.00266009	0.0251238
CD1E	76.8067	147.318	112.063	-0.941041	0.313216	-3.00445	0.00266064	0.0251238
RBPMS2	366.269	166.937	266.603	0.75822	0.252402	3.00401	0.00266446	0.0251365
AMIGO2	2924.77	1887.84	2406.31	0.631687	0.210358	3.00292	0.00267407	0.0251774
SH3GL2	92.7471	246.07	169.409	-1.40857	0.469107	-3.00267	0.00267619	0.0251787
C1orf38	2093.96	1370.06	1732.01	0.611976	0.203825	3.00246	0.00267809	0.0251787
SARDH	190.221	342.529	266.375	-0.845052	0.281734	-2.99947	0.00270453	0.0253249
FAM69B	322.983	548.569	435.776	-0.764105	0.254755	-2.99937	0.00270535	0.0253249
ESPN	573.297	275.897	424.597	1.05527	0.352055	2.99745	0.00272248	0.0254364
SLC3A1	2232.84	5752.44	3992.64	-1.36525	0.455973	-2.99415	0.00275212	0.025664
EPHA7	109.05	121.561	115.306	-1.23592	0.412901	-2.99326	0.00276013	0.0257142
COL5A3	2062.5	1215.88	1639.19	0.762462	0.254899	2.99123	0.00277859	0.0258313
EPHA4	1430.33	857.288	1143.81	0.738336	0.246845	2.99109	0.00277983	0.0258313
SYBU	977.287	1530.92	1254.1	-0.647288	0.21666	-2.98758	0.00281196	0.0260351
PLA2G2D	78.1964	202.364	140.28	-1.37313	0.459664	-2.98725	0.00281503	0.0260511
RNF39	571.509	295.946	433.727	0.950051	0.318095	2.98669	0.00282017	0.0260863
C21orf29	37.2905	47.6165	42.4535	-1.2069	0.40431	-2.98509	0.00283495	0.0261981
TCEA3	1537.69	2744.34	2141.02	-0.835335	0.279979	-2.98357	0.00284911	0.026304
DSCAML1	110.003	264.565	187.284	-1.26564	0.42467	-2.98028	0.00287984	0.0264822
STXBP1	2326.31	2818.09	2572.2	-0.648994	0.217769	-2.98019	0.00288069	0.0264822
WFDC2	8469.67	4243.28	6356.48	0.997166	0.334614	2.98005	0.00288202	0.0264822
RPS26	1448.86	2271.97	1860.42	-0.648407	0.217652	-2.9791	0.00289093	0.026539
NRP2	5000.56	3170.06	4085.31	0.657467	0.22073	2.9786	0.00289567	0.02657
SLC27A2	204.172	404.256	304.214	-0.984745	0.330888	-2.97606	0.00291975	0.0266985
FAM101B	1536.06	989.663	1262.86	0.634258	0.213131	2.97591	0.0029212	0.0266985
COL6A3	94633.4	54164.2	74398.8	0.805007	0.270519	2.97579	0.00292237	0.0266985
NUDT10	118.581	63.0108	90.796	0.91147	0.306321	2.97554	0.00292476	0.0266985
PCDH7	2969.19	1685.56	2327.38	0.816721	0.274572	2.97452	0.00293444	0.0267493
DHDPSL	120.803	274.783	197.793	-1.18366	0.398055	-2.97361	0.00294316	0.0268037
RPH3AL	805.189	1357.52	1081.35	-0.753265	0.253365	-2.97304	0.00294866	0.0268412
CACNA1D	663.557	1151.84	907.696	-0.795747	0.267894	-2.97038	0.00297434	0.0270244
SCN3A	53.6868	102.16	77.9235	-0.931411	0.314169	-2.96468	0.00302995	0.0274019
ADAMTS16	428.686	183.368	306.027	1.22507	0.413362	2.96367	0.00303994	0.0274539
FOLR1	412.002	950.859	681.43	-1.20663	0.407162	-2.96351	0.00304152	0.0274552
ANKRD1	584.322	158.073	371.197	1.30415	0.440146	2.96299	0.0030467	0.0274552
AOC3	4472.1	2654.19	3563.15	0.752621	0.254052	2.96247	0.00305182	0.0274629
AGPAT9	321.398	552.649	437.023	-0.782886	0.26427	-2.96245	0.00305202	0.0274629
FBLN2	8076.62	4809.02	6442.82	0.748002	0.252576	2.9615	0.00306148	0.0275057
LOC90246	42.2033	79.1826	60.693	-0.9069	0.306455	-2.95933	0.00308311	0.027626
MAPT	618.618	408.793	513.705	-0.914988	0.309247	-2.95876	0.00308881	0.0276602
BNC2	1127.24	648.209	887.725	0.797884	0.269733	2.95805	0.00309587	0.0277021
SUGT1L1	103.359	160.932	132.145	-0.639177	0.216169	-2.95685	0.00310804	0.0277854
MYB	129.713	227.676	178.694	-0.812964	0.275047	-2.95573	0.00311935	0.0278068
REG1P	145.901	1444.73	795.317	-2.55591	0.864765	-2.95562	0.00312043	0.0278068
FBXL7	982.632	644.379	813.506	0.608511	0.205906	2.95529	0.00312373	0.0278235
RAB23	1226.38	805.954	1016.17	0.605243	0.204867	2.95432	0.00313357	0.0278571
SCUBE3	356.666	159.056	257.861	1.16416	0.394067	2.95421	0.00313466	0.0278571
TCL6	21.2277	61.9767	41.6022	-1.5466	0.523709	-2.95316	0.00314534	0.0279393
THEMIS	50.1098	98.5292	74.3195	-0.977169	0.331149	-2.95085	0.00316902	0.0281095
C6orf174	513.188	351.063	432.126	-0.8359	0.283362	-2.94994	0.00317837	0.0281365
HLA-DOB	129.453	246.529	187.991	-0.930489	0.315786	-2.94658	0.00321305	0.0283596
CACNA1I	31.6654	58.8167	45.241	-0.900509	0.305655	-2.94617	0.0032174	0.0283723
C10orf114	74.3712	49.3996	61.8854	0.589399	0.200068	2.94599	0.00321919	0.0283752
EPB41L4B	1404.7	2430.3	1917.5	-0.79046	0.268866	-2.93998	0.00328235	0.0287886
GXYLT2	311.076	170.968	241.022	0.862828	0.293652	2.93827	0.00330049	0.0288569
FGF7	1114.35	575.104	844.726	0.953959	0.324685	2.93811	0.00330224	0.0288569
PSCA	13691.3	4596.64	9143.98	1.5746	0.535932	2.93806	0.0033027	0.0288569
FAM123C	163.265	203.772	183.519	-1.32551	0.451187	-2.93784	0.0033051	0.0288581
IGJ	5809.19	13968.8	9889.01	-1.26582	0.431053	-2.93658	0.00331854	0.0289428
IPCEF1	205.363	322.634	263.998	-0.652369	0.222158	-2.93651	0.00331926	0.0289428
TTC39A	1341.58	2071.56	1706.57	-0.626837	0.21353	-2.9356	0.00332907	0.028987
PLEKHG4B	55.4292	154.194	104.812	-0.880186	0.299852	-2.9354	0.00333122	0.028987
CHI3L2	104.531	213.1	158.816	-1.02825	0.350292	-2.93539	0.00333123	0.028987
LOC100130933	417.361	471.308	444.334	-0.836244	0.284889	-2.93533	0.0033319	0.028987
GLYCTK	424.588	662.632	543.61	-0.641921	0.218778	-2.93412	0.00334491	0.0290364
PRRX1	3671.15	2101.94	2886.54	0.804512	0.27431	2.93286	0.00335852	0.0291287
ST8SIA3	1012.83	1098.86	1055.84	-1.27726	0.435547	-2.93254	0.00336206	0.0291464
MMP11	55038.6	26079.2	40558.9	1.07755	0.367716	2.93039	0.00338533	0.0292959
TNFRSF17	30.2431	71.6501	50.9466	-1.24668	0.425465	-2.93015	0.00338799	0.0293004
CGB2	82.9492	7.09537	45.0223	1.49563	0.510443	2.93007	0.00338886	0.0293004
KCNJ16	493.52	1281.18	887.351	-1.37614	0.469886	-2.92867	0.00340414	0.0293934
ALDH1A3	4588.87	2506.05	3547.46	0.872622	0.298107	2.92721	0.00342015	0.0295185
C20orf195	63.0135	30.4736	46.7436	1.0475	0.357891	2.92687	0.00342387	0.0295294
ATOH1	5.92524	197.533	101.729	-2.38775	0.816142	-2.92565	0.00343733	0.0296142
ONECUT2	2037.08	4110.51	3073.8	-1.01283	0.346232	-2.92529	0.00344131	0.0296355
KCNJ6	29.6038	50.576	40.0899	-1.32081	0.451703	-2.92407	0.00345482	0.0296822
NID2	2292.76	1437.3	1865.03	0.673726	0.230653	2.92096	0.00348959	0.0298532
IGFL2	977.156	387.195	682.175	1.3357	0.457528	2.91939	0.00350715	0.0299727
FGF2	818.162	456.918	637.54	0.839881	0.287699	2.9193	0.00350818	0.0299727
HNF4G	608.952	1090.13	849.543	-0.840134	0.287825	-2.9189	0.00351266	0.0299978
CNTD1	58.3638	88.2941	73.3289	-0.594163	0.203932	-2.91353	0.00357367	0.0303728
ACSS1	1886.1	2926.45	2406.27	-0.633546	0.21745	-2.91353	0.00357373	0.0303728
TPSG1	20.3135	574.047	297.18	-1.15784	0.397589	-2.91216	0.00358939	0.0304527
KCNE4	1982.78	1222.63	1602.71	0.697499	0.239568	2.91148	0.00359716	0.0304788
LRRC46	37.0162	93.679	65.3476	-0.656192	0.22543	-2.91085	0.00360449	0.0305143
CCDC85B	1172.73	694.332	933.531	0.757338	0.260287	2.90963	0.00361855	0.0305797
ROR2	1455.52	902.717	1179.12	0.689092	0.236863	2.90925	0.00362301	0.0305797
PKD1L2	102.164	18.2978	60.2308	0.964195	0.331494	2.90863	0.00363015	0.030625
NOD2	320.519	196.002	258.261	0.709188	0.243835	2.90847	0.00363201	0.0306275
P2RX1	159.18	491.81	325.495	-1.00287	0.344868	-2.90799	0.00363765	0.0306618
RNF186	124.2	296.779	210.49	-1.25473	0.431633	-2.90694	0.00364979	0.0307375
SCD5	1299.56	2076.52	1688.04	-0.676076	0.232639	-2.90612	0.00365944	0.0307718
SLC4A8	211.637	652.174	431.906	-0.847415	0.291623	-2.90586	0.00366251	0.0307718
PACRG	56.2472	109.004	82.6254	-0.952877	0.327924	-2.90578	0.00366335	0.0307718
FAM169A	200.407	345.226	272.816	-0.784614	0.270134	-2.90454	0.00367795	0.0308769
RYR1	260.493	130.991	195.742	0.992326	0.341658	2.90445	0.00367903	0.0308769
RRAD	517.138	309.89	413.514	0.73947	0.25469	2.90341	0.00369117	0.0309315
SNAI1	684.797	432.078	558.438	0.664971	0.22905	2.90317	0.00369401	0.030936
MYOM1	719.093	1301.7	1010.39	-0.856367	0.295037	-2.90257	0.00370113	0.0309648
MT1F	695.072	1257.74	976.406	-0.854737	0.294486	-2.90247	0.00370234	0.0309648
CDKN2A	681.991	290.695	486.343	1.23033	0.423938	2.90214	0.00370624	0.0309648
PPL	9270.85	5631.05	7450.95	0.719255	0.247842	2.90208	0.003707	0.0309648
INA	336.231	437.512	386.872	-1.14338	0.394094	-2.90129	0.0037163	0.0310047
MAPK15	208.332	92.6871	150.51	1.17016	0.403328	2.90127	0.00371656	0.0310047
ALPP	199.303	60.6651	129.984	1.71526	0.591281	2.90093	0.00372055	0.0310248
CTHRC1	8210.16	4700.89	6455.52	0.804506	0.27745	2.89964	0.0037359	0.0311261
CHST8	118.484	59.2821	88.8829	-1.02303	0.353045	-2.89772	0.00375885	0.0312594
CGB7	107.958	40.035	73.9966	1.43066	0.493901	2.89665	0.00377171	0.0313193
KRT6B	1555.55	634.267	1094.91	1.2943	0.447147	2.89458	0.0037967	0.0314701
ITPR2	1677.96	2723.63	2200.8	-0.698828	0.241437	-2.89445	0.0037982	0.0314701
MMP13	894.088	89.264	491.676	1.39738	0.482988	2.89319	0.0038135	0.0315566
FAM149A	471.199	724.509	597.854	-0.620528	0.214746	-2.88959	0.00385739	0.0318792
SOX11	157.314	76.2631	116.788	1.04787	0.36268	2.88924	0.00386172	0.0319014
CP	4627.99	2811.45	3719.72	1.21379	0.420701	2.88516	0.00391211	0.0322356
WISP2	349.885	167.098	258.492	1.06664	0.369726	2.88496	0.00391466	0.0322429
FCGR2A	4152.95	2556.07	3354.51	0.700196	0.242843	2.88333	0.00393492	0.0323687
NOL4	113.401	302.046	207.723	-1.39965	0.485585	-2.8824	0.00394658	0.0324236
OGDHL	178.747	406.021	292.384	-1.18337	0.410649	-2.8817	0.00395531	0.0324581
PALM	1637.77	1025.71	1331.74	0.675126	0.234283	2.88167	0.00395578	0.0324581
NCAM1	1148.84	1426.48	1287.66	-0.866399	0.300781	-2.8805	0.0039705	0.0325514
KIF21A	922.809	1405.85	1164.33	-0.607313	0.210905	-2.87956	0.00398236	0.0326349
APOH	175.8	1130.95	653.377	-1.39038	0.483239	-2.87721	0.00401213	0.0328236
ATP13A4	167.397	348.004	257.701	-1.05553	0.366887	-2.87698	0.00401505	0.0328337
KCNK3	462.699	1011.08	736.89	-1.12748	0.392134	-2.87525	0.00403709	0.0329586
HSPA1A	32100.3	20232.2	26166.2	0.665924	0.23164	2.87483	0.00404249	0.0329888
FKBP9L	244.322	392.577	318.45	-0.681633	0.237228	-2.87333	0.00406171	0.033104
SLC6A4	44.1513	236.524	140.338	-1.24124	0.432326	-2.87108	0.00409067	0.0332332
HK2	6054.36	3650.88	4852.62	0.729707	0.254161	2.87104	0.00409121	0.0332332
MRGPRF	1035.04	595.803	815.421	0.796787	0.277664	2.86961	0.00410984	0.0333289
GFI1	210.846	178.356	194.601	-0.763922	0.266524	-2.86624	0.00415384	0.0336157
GPT2	1267.34	2087.89	1677.62	-0.719551	0.251099	-2.8656	0.00416216	0.033669
HOXD1	30.6114	53.6152	42.1133	-0.813779	0.28406	-2.86482	0.00417246	0.0337244
HECW1	115.901	57.0045	86.4528	1.02476	0.357761	2.86436	0.00417859	0.0337599
ARX	89.2446	672.331	380.788	-1.32383	0.462415	-2.86287	0.00419826	0.0338404
C1orf70	55.593	34.1034	44.8482	0.705766	0.246535	2.86275	0.00419985	0.0338404
CDH11	8383.9	4951.8	6667.85	0.75966	0.265488	2.86137	0.00421816	0.0339387
FOXA2	928.034	1739.52	1333.78	-0.906259	0.316976	-2.85907	0.00424881	0.0341148
FAP	4062.95	2384.96	3223.95	0.768584	0.268955	2.85767	0.00426768	0.0342241
ZNF497	102.398	159.508	130.953	-0.639737	0.224073	-2.85504	0.00430317	0.0344539
FRMD6	3560.83	2234.73	2897.78	0.672095	0.235512	2.85376	0.0043205	0.0345338
TRPM3	8.74951	84.8841	46.8168	-1.03199	0.362037	-2.8505	0.00436505	0.0346796
CLGN	130.105	322.383	226.244	-1.12976	0.396391	-2.85012	0.00437033	0.03469
UNC5CL	1246.97	2237.57	1742.27	-0.843446	0.295977	-2.8497	0.00437603	0.0347121
SIX1	183.923	85.944	134.933	1.09775	0.385233	2.84958	0.00437772	0.0347121
BGN	68189.8	44924.4	56557.1	0.602063	0.211359	2.84853	0.00439213	0.0347897
ADAMTS12	1291.77	669.955	980.865	0.947081	0.332512	2.84826	0.00439585	0.0347897
INPP5J	149.476	231.142	190.309	-0.627077	0.220181	-2.84801	0.00439935	0.0347897
TWIST2	73.4774	44.9922	59.2348	0.710583	0.249511	2.84791	0.00440075	0.0347897
HAL	63.4475	28.0789	45.7632	1.17343	0.412259	2.84634	0.0044225	0.0349295
KCNN4	5027.84	2785.17	3906.5	0.852161	0.299398	2.84625	0.00442381	0.0349295
CD24	23207.8	39130.8	31169.3	-0.753689	0.265047	-2.84361	0.00446062	0.035163
NR1H4	122.215	263.635	192.925	-1.10891	0.390483	-2.83984	0.00451362	0.0354803
FOXD2	158.632	92.9278	125.78	0.77316	0.272315	2.83921	0.0045225	0.03553
SLC30A8	1931.16	6022.99	3977.07	-1.64103	0.578094	-2.8387	0.00452982	0.0355502
MMP17	285.886	169.892	227.889	0.752705	0.265207	2.83817	0.00453723	0.0355654
TRPS1	1071.25	698.89	885.07	0.615598	0.217077	2.83585	0.00457044	0.0357681
MN1	1374.49	906.581	1140.54	0.600216	0.211705	2.83516	0.00458028	0.0358163
LPCAT2	2413.42	1608.59	2011.01	0.58518	0.206424	2.83484	0.00458482	0.035823
CXCL17	1572.32	3718.81	2645.56	-1.24193	0.438718	-2.83082	0.0046429	0.0361384
DPP4	1295.49	1151.11	1223.3	0.733273	0.259085	2.83024	0.00465135	0.0361687
PCOLCE	7492.9	4869.02	6180.96	0.621945	0.219844	2.82902	0.00466903	0.0362917
ST3GAL4	2341.29	1532.82	1937.06	0.611057	0.216098	2.82768	0.00468865	0.0364151
C9orf68	238.218	372.458	305.338	-0.644361	0.227886	-2.82755	0.00469053	0.0364152
KCNK13	93.7457	52.221	72.9834	0.844561	0.298739	2.82708	0.00469743	0.0364542
HAP1	860.215	104.181	482.198	-0.862959	0.305301	-2.82659	0.00470468	0.0364814
PI3	2129.32	935.418	1532.37	1.18685	0.420081	2.82529	0.00472377	0.0365679
PCDHGB4	134.098	73.4154	103.757	0.866436	0.30683	2.82383	0.00474529	0.0366794
ERO1L	5250.57	3438.6	4344.59	0.61061	0.216257	2.82354	0.00474968	0.0366988
DCDC2	448.687	855.898	652.292	-0.931266	0.330042	-2.82166	0.00477759	0.036856
TMEM200A	1307.14	850.847	1078.99	0.619481	0.219599	2.82097	0.0047879	0.0368917
TRIM9	90.6687	330.064	210.366	-0.938119	0.332658	-2.82007	0.00480132	0.0369658
NEFM	50.8742	93.1888	72.0315	-0.874616	0.310337	-2.81828	0.00482815	0.0370698
CMPK2	828.792	524.7	676.746	0.659363	0.234073	2.81692	0.00484871	0.0371836
KL	160.789	202.199	181.494	-0.84416	0.29971	-2.81659	0.00485368	0.0372071
UCKL1AS	32.5463	56.4616	44.504	-0.797646	0.283241	-2.81613	0.00486053	0.0372178
RET	215.087	162.911	188.999	-0.774363	0.274975	-2.81612	0.00486081	0.0372178
HS6ST3	47.644	404.45	226.047	-1.10897	0.394179	-2.81336	0.00490273	0.0374131
FAM23A	77.1173	138.686	107.902	-0.847697	0.301336	-2.81313	0.00490621	0.0374183
COL17A1	16167.9	6948.01	11558	1.21846	0.434336	2.80533	0.00502645	0.0381559
ERC1	2318.21	3604.77	2961.49	-0.636925	0.22712	-2.80435	0.00504176	0.038219
VWA2	778.082	445.903	611.992	0.803059	0.286434	2.80364	0.00505289	0.0382628
LOC80054	85.7797	136.946	111.363	-0.673238	0.240138	-2.80355	0.00505434	0.0382628
APLP1	1744.66	5047.84	3396.25	-0.884813	0.315891	-2.80101	0.00509431	0.038476
SOX6	422.353	661.137	541.745	-0.646268	0.230964	-2.79814	0.00513985	0.0387149
GPA33	235.081	564.387	399.734	-1.26396	0.451815	-2.79752	0.00514967	0.0387739
SOCS3	7396.09	4927.02	6161.55	0.586064	0.209604	2.79606	0.00517305	0.0389048
ASAM	696.082	361.167	528.624	0.945823	0.338373	2.79521	0.00518661	0.038969
LHFPL4	204.384	382.487	293.435	-1.24102	0.44411	-2.7944	0.0051996	0.0390415
DEFA5	2.68639	776.398	389.542	-3.80161	1.36113	-2.79298	0.00522241	0.039155
SPOCD1	518.728	278.556	398.642	0.897752	0.321524	2.79218	0.00523542	0.0392072
CRISPLD2	13984.9	8643.06	11314	0.694243	0.248934	2.78886	0.00528938	0.0395201
SEMA6A	806.482	1216.35	1011.42	-0.592886	0.213172	-2.78126	0.00541489	0.0402879
SAA1	2597.43	1036.94	1817.18	1.32472	0.476461	2.78034	0.00543026	0.0403815
ST18	205.556	665.154	435.355	-1.08251	0.389369	-2.78016	0.00543321	0.0403815
EGR3	1199.92	701.898	950.911	0.773512	0.278367	2.77875	0.00545678	0.0404912
PTGS2	1984.94	990.969	1487.96	1.00195	0.360651	2.77817	0.00546662	0.0405145
TNFRSF11A	414.898	702.651	558.774	-0.760355	0.273699	-2.77807	0.00546823	0.0405145
CORO6	91.3258	50.6352	70.9805	0.850251	0.306082	2.77785	0.00547192	0.0405263
NME5	107.183	179.671	143.427	-0.744069	0.267967	-2.77671	0.00549114	0.0406325
SERPINB7	349.073	143.797	246.435	1.27907	0.461313	2.77267	0.00555985	0.0409185
CUX2	119.78	9.82569	64.8029	-0.708862	0.255833	-2.7708	0.00559191	0.0410713
KLK5	537.021	78.2797	307.65	2.11552	0.764565	2.76697	0.00565808	0.0414479
CDA	1151.84	611.325	881.58	0.914044	0.330442	2.76612	0.0056727	0.0415394
CSPG4	2047.4	1311.93	1679.67	0.641935	0.232362	2.76265	0.00573339	0.0418578
IL6	323.502	136.667	230.085	1.24284	0.449958	2.76214	0.00574246	0.041877
GPR183	1018.88	621.241	820.061	0.713523	0.258354	2.76181	0.00574826	0.0418957
CHSY3	354.21	225.461	289.835	0.651268	0.235825	2.76166	0.00575091	0.0418957
LAX1	70.8673	136.819	103.843	-0.950977	0.344355	-2.76162	0.00575149	0.0418957
KCNF1	40.2541	71.4605	55.8573	-0.827855	0.299825	-2.76113	0.00576026	0.0419126
APCDD1L	236.364	308.76	272.562	1.04273	0.377751	2.76037	0.00577364	0.0419328
DIRAS3	300.337	554.619	427.478	-0.885192	0.320908	-2.7584	0.00580848	0.0420913
FAM83A	2627.28	1015.83	1821.55	1.37085	0.497202	2.75712	0.00583124	0.0421769
C6orf27	252.391	559.865	406.128	-0.620183	0.224967	-2.75677	0.00583746	0.0421905
GNAZ	522.076	832.42	677.248	-0.756056	0.274502	-2.75428	0.00588213	0.0424503
TPM2	20700.7	12334.8	16517.8	0.746939	0.271611	2.75003	0.00595892	0.0429567
TMEM163	761.249	1147.49	954.372	-0.591714	0.215241	-2.74908	0.00597624	0.0430338
ANXA4	22292.6	35619.5	28956	-0.676106	0.245992	-2.74849	0.00598698	0.0430952
HTRA3	12645.6	7624.35	10135	0.729967	0.265845	2.74584	0.00603558	0.0434118
CA14	39.0106	74.3198	56.6652	-0.930045	0.338872	-2.74453	0.00605973	0.0435063
SAMD3	73.4277	115.082	94.2548	-0.652918	0.237941	-2.74403	0.00606899	0.0435567
SAMD9	3498.14	2322.03	2910.09	0.591107	0.21551	2.74283	0.00609129	0.0436363
STXBP6	401.175	640.331	520.753	-0.674097	0.245808	-2.74237	0.00609972	0.0436646
IGLON5	70.7181	58.8685	64.7933	0.835378	0.304693	2.7417	0.00611217	0.0437114
CLDN4	26728.4	15630.7	21179.5	0.774004	0.282312	2.74166	0.00611299	0.0437114
PPFIA2	107.838	58.4771	83.1577	0.881017	0.321549	2.73991	0.00614558	0.0438676
PCOLCE2	298.403	154.107	226.255	0.953125	0.348111	2.73799	0.00618152	0.0440446
CD80	94.1965	55.4538	74.8252	0.761551	0.278194	2.73749	0.00619109	0.0440594
AHNAK2	13430.3	7315.06	10372.7	0.87653	0.320363	2.73605	0.00621818	0.0442038
CA4	74.8257	220.103	147.464	-1.55426	0.568108	-2.73586	0.0062218	0.0442134
GOLGA2B	215.525	357.708	286.617	-0.730491	0.267159	-2.73429	0.00625152	0.0443785
KRT17	32111.7	13716.5	22914.1	1.2272	0.448822	2.73427	0.00625187	0.0443785
MPP7	413.28	648.47	530.875	-0.650189	0.237831	-2.73383	0.00626027	0.0444219
KLK12	5.21586	479.202	242.209	-2.06279	0.754913	-2.73248	0.00628588	0.0445549
MYO1A	616.409	1443.07	1029.74	-1.22721	0.449889	-2.7278	0.00637587	0.0451107
GATA3	526.282	296.07	411.176	0.829356	0.304153	2.72677	0.00639575	0.0452349
CES4	45.1033	204.885	124.994	-1.25169	0.459183	-2.72591	0.00641248	0.0452957
ANXA8L2	1154.1	518.813	836.454	1.15324	0.423074	2.72585	0.00641366	0.0452957
KCNJ15	1454.69	2980.46	2217.57	-1.03477	0.379677	-2.7254	0.00642244	0.0453413
RARRES3	3671.04	2285.58	2978.31	0.683614	0.251055	2.72296	0.00646999	0.0456109
RGS1	4076.91	2575.7	3326.3	0.662508	0.243543	2.72029	0.00652246	0.0458332
VWDE	69.3347	150.64	109.987	-1.12288	0.412784	-2.72027	0.00652286	0.0458332
MCOLN2	76.0623	127.15	101.606	-0.742958	0.273367	-2.71781	0.00657163	0.0460606
GNB3	59.3775	100.292	79.8347	-0.757746	0.279533	-2.71075	0.0067131	0.0467533
ALOX5AP	2965.06	1853.29	2409.18	0.678123	0.250214	2.71017	0.00672487	0.0468129
GJB2	5731.68	3192.99	4462.33	0.844043	0.311462	2.70994	0.00672964	0.0468129
ANLN	1501.4	920.427	1210.91	0.705619	0.260493	2.70879	0.00675298	0.0469095
LOC388242	203.852	123.384	163.618	0.726107	0.268125	2.70809	0.00676716	0.0469745
METTL7B	581.976	939.602	760.789	-0.691059	0.25543	-2.70547	0.00682072	0.0472375
EPHX4	188.048	111.535	149.791	0.754198	0.278787	2.70529	0.00682456	0.0472375
VSTM2A	331.78	20.3497	176.065	-1.29426	0.478427	-2.70524	0.00682549	0.0472375
SMOC1	831.364	2056.99	1444.18	-1.30695	0.48313	-2.70517	0.00682689	0.0472375
DNALI1	835.513	1279.15	1057.33	-0.614174	0.227083	-2.70462	0.00683831	0.0472835
IFI6	15723.4	9108.59	12416	0.787636	0.291766	2.69955	0.00694328	0.0478518
LTBP1	9419.89	6214.09	7816.99	0.600163	0.222325	2.69948	0.00694478	0.0478518
RHOD	2069.09	1229.48	1649.28	0.751199	0.278277	2.69946	0.00694516	0.0478518
PCK1	275.472	735.886	505.679	-1.41803	0.525327	-2.69932	0.00694811	0.0478552
HES6	440.009	716.082	578.045	-0.761011	0.282314	-2.69562	0.00702583	0.048254
CCL18	2681.63	1289.24	1985.44	1.05667	0.392223	2.69404	0.00705914	0.0484656
NRG4	32.4525	72.5692	52.5109	-1.15311	0.428238	-2.69269	0.00708783	0.0485859
DPY19L2P2	56.5948	85.1592	70.877	-0.637962	0.236929	-2.69263	0.00708914	0.0485859
FAM69C	86.5413	47.8686	67.205	0.856234	0.318128	2.69148	0.00711359	0.0487239
CCR2	153.503	263.886	208.694	-0.782096	0.290586	-2.69145	0.00711428	0.0487239
FGF12	47.037	80.9446	63.9908	-0.782163	0.290623	-2.69133	0.0071168	0.048724
EFHA2	128.804	197.768	163.286	-0.619691	0.230348	-2.69024	0.00714003	0.0488539
GPX3	4857.64	8827.41	6842.52	-0.861744	0.320491	-2.68882	0.00717045	0.048988
ODZ3	1597.49	996.901	1297.19	0.68011	0.253011	2.68807	0.00718673	0.0490648
HRASLS2	264.467	121.038	192.753	1.12738	0.419558	2.68707	0.00720828	0.049143
IQGAP2	2264	3442.32	2853.16	-0.604459	0.225036	-2.68606	0.00723005	0.0492225
CNTN3	113.261	206.654	159.958	-0.868724	0.323451	-2.6858	0.00723572	0.0492266
SHANK1	33.0835	54.3736	43.7285	0.643408	0.239638	2.68492	0.00725479	0.0492822
IGFN1	51.9214	121.63	86.7757	-1.22563	0.456907	-2.68246	0.00730834	0.0494555
CELSR1	3022.78	2008.31	2515.54	0.589884	0.220097	2.68011	0.0073598	0.0496889
PCSK5	868.215	539.619	703.917	0.685501	0.255836	2.67945	0.0073743	0.0497668
SLITRK2	51.5316	31.2871	41.4094	-0.793004	0.295968	-2.67935	0.00737646	0.0497668
DEFA6	0.899667	426.925	213.913	-3.15461	1.17762	-2.6788	0.0073887	0.0498149

## Sheet: DEG.PACA-AU
ID	high	low	baseMean	log2FoldChange	lfcSE	stat	pvalue	padj	geneName	geneType	chr	str	end	strand
ENSG00000267881	447.632	42.5622	245.097	9.942	1.97323	5.03845	4.69314e-07	6.84619e-05	CEA	protein_coding	chr19	42212531	42265190	+
ENSG00000253861	112.032	0	56.0161	9.14803	2.35593	3.88298	0.000103183	0.00210537	SLC2A3P1	pseudogene	chr5	167979282	167980732	-
ENSG00000198842	556.364	18.9938	287.679	5.48058	0.903821	6.06379	1.32953e-09	1.06671e-06	DUSP27	protein_coding	chr1	167063282	167098402	+
ENSG00000257767	29.2948	0.753658	15.0242	5.16748	1.3833	3.73561	0.000187264	0.00316143	RP11-162P23.2	protein_coding	chr12	112191694	112229222	+
ENSG00000188120	230.859	211.31	221.085	5.12633	1.8226	2.81264	0.00491369	0.0272424	DAZ1	protein_coding	chrY	25275502	25345241	-
ENSG00000167754	90.4047	10.9914	50.698	5.09856	0.872597	5.84298	5.12762e-09	2.8798e-06	KLK5	protein_coding	chr19	51446559	51456349	-
ENSG00000196344	230.948	18.8596	124.904	4.90673	1.53529	3.19596	0.00139365	0.01182	ADH7	protein_coding	chr4	100333418	100356894	-
ENSG00000187054	88.7257	7.90237	48.314	4.82103	1.75637	2.74488	0.00605337	0.031412	TMPRSS11A	protein_coding	chr4	68775103	68829858	-
ENSG00000153802	234.964	101.641	168.303	4.38406	0.953356	4.59856	4.25422e-06	0.000273843	TMPRSS11D	protein_coding	chr4	68686594	68749750	-
ENSG00000163207	178.116	217.819	197.968	4.08747	1.22579	3.33456	0.000854339	0.00851496	IVL	protein_coding	chr1	152881021	152884362	+
ENSG00000178372	111.66	9.96839	60.8143	4.00699	1.05595	3.79468	0.000147835	0.00269135	CALML5	protein_coding	chr10	5540658	5541533	-
ENSG00000130700	66.8985	5.17732	36.0379	3.68326	1.02262	3.60179	0.000316028	0.00450194	GATA5	protein_coding	chr20	61038553	61051026	-
ENSG00000128713	4.51175	4.32396	4.41785	3.51112	1.18487	2.96328	0.00304377	0.0197568	HOXD11	protein_coding	chr2	176968944	176974722	+
ENSG00000243961	24.5164	2.33743	13.4269	3.49077	0.798631	4.37095	1.2371e-05	0.000519465	RP5-839B4.8	lincRNA	chr20	9966736	9987764	+
ENSG00000163586	258.272	24.3062	141.289	3.41054	0.814303	4.18829	2.81065e-05	0.000890543	FABP1	protein_coding	chr2	88422510	88427635	-
ENSG00000106038	53.2823	5.17418	29.2282	3.37072	0.865552	3.8943	9.84846e-05	0.00203538	EVX1	protein_coding	chr7	27282164	27290112	+
ENSG00000160886	163.516	71.6297	117.573	3.32875	0.982924	3.38658	0.000707685	0.00754182	LY6K	protein_coding	chr8	143781529	143786545	+
ENSG00000267013	72.1072	7.50801	39.8076	3.24902	0.712129	4.56241	5.05701e-06	0.000304969	CTD-2171N6.1	lincRNA	chr18	52773135	52791537	-
ENSG00000167230	23.5716	1.10056	12.3361	3.19763	1.15136	2.77726	0.00548194	0.0293373	C17orf78	protein_coding	chr17	35732928	35749662	+
ENSG00000230202	87.7378	1.60934	44.6735	3.14243	1.10464	2.84476	0.00444443	0.0254186	RP11-632C17__A.1	pseudogene	chr6	118320138	118320611	+
ENSG00000083782	106.393	12.9274	59.6602	3.02641	0.677247	4.46869	7.86992e-06	0.000400902	EPYC	protein_coding	chr12	91357456	91398803	-
ENSG00000105131	183.359	22.784	103.072	3.01502	0.647042	4.65969	3.16686e-06	0.000221801	EPHX3	protein_coding	chr19	15337730	15344246	-
ENSG00000137440	1562.31	197.355	879.835	2.98411	0.744158	4.01004	6.07078e-05	0.00148562	FGFBP1	protein_coding	chr4	15937192	15940363	-
ENSG00000091138	108.622	13.7675	61.1949	2.982	1.04051	2.86591	0.00415811	0.0242817	SLC26A3	protein_coding	chr7	107405912	107443670	-
ENSG00000205076	30.3627	4.00576	17.1843	2.9525	1.02349	2.88475	0.00391731	0.0232702	LGALS7	protein_coding	chr19	39261611	39264132	-
ENSG00000086570	2579.2	1712.05	2145.63	2.87564	0.933215	3.08143	0.00206009	0.0153885	FAT2	protein_coding	chr5	150883654	150948505	-
ENSG00000253998	37.5918	4.65419	21.123	2.87047	1.03693	2.76825	0.00563586	0.0299583	IGKV2-29	IG_V_pseudogene	chr2	89533655	89534393	-
ENSG00000124253	789.848	117.744	453.796	2.74691	0.641314	4.28325	1.84183e-05	0.00068031	PCK1	protein_coding	chr20	56136136	56141513	+
ENSG00000140519	306.164	70.6282	188.396	2.7076	0.629978	4.29793	1.72403e-05	0.000651197	RHCG	protein_coding	chr15	89998680	90039844	-
ENSG00000211642	20.7098	11.2055	15.9576	2.64062	0.780564	3.38297	0.000717069	0.00761723	IGLV10-54	IG_V_gene	chr22	22569184	22569660	+
ENSG00000129654	226.232	36.6154	131.424	2.63008	0.660494	3.982	6.83392e-05	0.0016059	FOXJ1	protein_coding	chr17	74132414	74137380	-
ENSG00000229638	58.2986	9.78653	34.0426	2.61557	0.788946	3.31527	0.000915531	0.00891908	RPL4P4	pseudogene	chr3	185135283	185136566	-
ENSG00000133863	115.388	85.1006	100.244	2.57907	0.774777	3.32879	0.000872241	0.00864353	TEX15	protein_coding	chr8	30689060	30748122	-
ENSG00000095596	66.7062	11.1775	38.9418	2.56416	0.669752	3.82852	0.000128919	0.00244435	CYP26A1	protein_coding	chr10	94833232	94837647	+
ENSG00000130487	214.001	36.4793	125.24	2.55155	0.565941	4.50851	6.52847e-06	0.000359375	KLHDC7B	protein_coding	chr22	50986462	50989451	+
ENSG00000213030	168.976	29.064	99.0201	2.54948	0.919244	2.77345	0.00554648	0.0295825	CGB8	protein_coding	chr19	49550895	49552400	-
ENSG00000204644	82.9676	14.3516	48.6596	2.53331	0.794538	3.18841	0.00143058	0.0120502	ZFP57	protein_coding	chr6	29640169	29648887	-
ENSG00000101441	69.5181	12.4421	40.9801	2.48178	0.578683	4.28866	1.79752e-05	0.000668512	CST4	protein_coding	chr20	23666277	23669677	-
ENSG00000188624	15.2063	2.65324	8.92979	2.45271	0.679035	3.61205	0.000303786	0.00439161	IGFL3	protein_coding	chr19	46623328	46627931	-
ENSG00000087494	860.768	266.537	563.653	2.4025	0.542603	4.42772	9.5234e-06	0.000448518	PTHLH	protein_coding	chr12	28111017	28125638	-
ENSG00000181495	381.932	72.3941	227.163	2.39519	0.508039	4.71458	2.42209e-06	0.000191246	AC026703.1	protein_coding	chr5	32788945	32791819	+
ENSG00000095627	306.73	294.76	300.745	2.38598	0.562827	4.23928	2.24239e-05	0.000765489	TDRD1	protein_coding	chr10	115939029	115992063	+
ENSG00000206384	63.3214	12.186	37.7537	2.37639	0.605425	3.92515	8.66758e-05	0.00187228	COL6A6	protein_coding	chr3	130279178	130396999	+
ENSG00000142619	364.557	60.811	212.684	2.37524	0.654375	3.62978	0.000283658	0.00422232	PADI3	protein_coding	chr1	17575593	17610728	+
ENSG00000100373	22.8044	4.49561	13.65	2.35803	0.724322	3.2555	0.00113195	0.0102786	UPK3A	protein_coding	chr22	45680863	45691755	+
ENSG00000267748	28.5817	22.7172	25.6495	2.35653	0.589375	3.99835	6.37868e-05	0.00153137	CTB-102L5.4	protein_coding	chr19	38779791	38795550	+
ENSG00000127129	74.3445	15.0125	44.6785	2.30243	0.619511	3.71654	0.000201972	0.00331674	EDN2	protein_coding	chr1	41944446	41950344	-
ENSG00000172061	1566.14	321.745	943.943	2.28155	0.534281	4.27031	1.952e-05	0.000701627	LRRC15	protein_coding	chr3	194075976	194090472	-
ENSG00000204544	93.3987	36.5629	64.9808	2.27907	0.895668	2.54455	0.0109418	0.0480939	MUC21	protein_coding	chr6	30951495	30957680	+
ENSG00000182747	45.8841	9.50799	27.6961	2.27415	0.586396	3.87818	0.000105241	0.00213958	SLC35D3	protein_coding	chr6	137243402	137246777	+
ENSG00000204866	468.089	97.8752	282.982	2.25561	0.509267	4.42913	9.46156e-06	0.000448426	IGFL2	protein_coding	chr19	46646363	46664556	+
ENSG00000049247	17.3574	3.75358	10.5555	2.2487	0.679093	3.31133	0.000928521	0.00900269	UTS2	protein_coding	chr1	7903143	7913572	-
ENSG00000104918	35.6255	7.94153	21.7835	2.18318	0.703202	3.10462	0.00190521	0.0146297	RETN	protein_coding	chr19	7733930	7735334	+
ENSG00000133328	171.042	127.01	149.026	2.17896	0.558965	3.8982	9.69112e-05	0.00202146	HRASLS2	protein_coding	chr11	63320242	63330855	-
ENSG00000257529	31.8055	7.13849	19.472	2.16041	0.816841	2.64484	0.00817298	0.0389987	RPL36A-HNRNPH2	protein_coding	chrX	100645999	100667285	+
ENSG00000188931	6.82555	1.57505	4.2003	2.15693	0.793019	2.7199	0.0065302	0.0331603	C1orf192	protein_coding	chr1	161334521	161337664	-
ENSG00000242076	986.583	222.112	604.348	2.15032	0.71981	2.98735	0.00281406	0.0187423	IGKV1-33	IG_V_gene	chr2	89567758	89568263	-
ENSG00000182566	10.5978	2.40453	6.50116	2.14036	0.839704	2.54895	0.0108048	0.0476407	CLEC4G	protein_coding	chr19	7793843	7798792	-
ENSG00000211953	601.954	137.471	369.713	2.12957	0.662447	3.2147	0.00130581	0.0113481	IGHV3-30	IG_V_gene	chr14	106791005	106791536	-
ENSG00000170465	101.581	87.2678	94.4245	2.10177	0.764259	2.75007	0.00595822	0.031056	KRT6C	protein_coding	chr12	52862300	52867569	-
ENSG00000244575	193.566	45.3395	119.453	2.0901	0.693824	3.01244	0.00259157	0.0178042	IGKV1-27	IG_V_gene	chr2	89512908	89513413	-
ENSG00000181374	131.98	31.2243	81.6023	2.07884	0.525092	3.95899	7.52675e-05	0.00170422	CCL13	protein_coding	chr17	32683471	32685629	+
ENSG00000204872	7.6849	1.92585	4.80537	2.05303	0.754981	2.71931	0.00654185	0.0331819	AC092653.5	pseudogene	chr2	73927754	73928432	-
ENSG00000188536	608.22	531.885	570.053	2.02719	0.556589	3.64216	0.000270361	0.0040937	HBA2	protein_coding	chr16	222846	223709	+
ENSG00000172137	681.341	167.266	424.303	2.02639	0.577854	3.50676	0.000453602	0.00572769	CALB2	protein_coding	chr16	71392616	71424341	+
ENSG00000229647	27.281	28.3822	27.8316	2.01496	0.554984	3.63066	0.000282699	0.00421983	AC007879.7	lincRNA	chr2	208104374	208110611	+
ENSG00000166342	29.5799	7.34176	18.4608	1.99496	0.59965	3.32688	0.000878248	0.00867663	NETO1	protein_coding	chr18	70409549	70535381	-
ENSG00000121075	11.4963	2.85805	7.17719	1.99347	0.672116	2.96596	0.0030174	0.0196253	TBX4	protein_coding	chr17	59529765	59562471	+
ENSG00000158786	54.7991	14.0075	34.4033	1.98632	0.774666	2.56409	0.0103446	0.0461277	PLA2G2F	protein_coding	chr1	20465819	20476879	+
ENSG00000120586	1507.06	381.097	944.078	1.98324	0.589079	3.36669	0.000760768	0.00788314	MRC1	protein_coding	chr10	18098352	18200091	+
ENSG00000019169	1049.97	266.866	658.417	1.97758	0.569506	3.47244	0.000515743	0.0061799	MARCO	protein_coding	chr2	119699742	119752236	+
ENSG00000153993	253.701	64.586	159.143	1.97296	0.451185	4.37284	1.22639e-05	0.000518848	SEMA3D	protein_coding	chr7	84624869	84816171	-
ENSG00000104055	23.227	31.4385	27.3327	1.96957	0.638829	3.0831	0.0020486	0.0153477	TGM5	protein_coding	chr15	43524793	43559055	-
ENSG00000157168	200.589	113.641	157.115	1.9557	0.572555	3.41574	0.000636096	0.00704395	NRG1	protein_coding	chr8	31496902	32622548	+
ENSG00000128285	15.089	3.87057	9.47979	1.95065	0.628744	3.10246	0.00191919	0.0146998	MCHR1	protein_coding	chr22	41074754	41078818	+
ENSG00000163710	311.39	80.6602	196.025	1.94782	0.510166	3.81802	0.000134526	0.00251426	PCOLCE2	protein_coding	chr3	142534764	142608045	-
ENSG00000173237	169.74	44.2716	107.006	1.94545	0.638945	3.04479	0.00232841	0.0166055	C11orf86	protein_coding	chr11	66742748	66744475	+
ENSG00000198099	137.946	15.8545	76.9004	1.9437	0.542214	3.58474	0.000337417	0.00469308	ADH4	protein_coding	chr4	100044808	100078949	-
ENSG00000175315	429.171	112.776	270.974	1.92987	0.633591	3.04592	0.0023197	0.0165698	CST6	protein_coding	chr11	65779312	65780976	+
ENSG00000099953	14647.9	3949.86	9298.88	1.89075	0.396423	4.76953	1.84657e-06	0.000160834	MMP11	protein_coding	chr22	24110413	24126503	+
ENSG00000167653	4027.36	1092.35	2559.86	1.88239	0.740789	2.54106	0.0110518	0.0483975	PSCA	protein_coding	chr8	143751726	143764142	+
ENSG00000162460	12.9912	3.73174	8.36149	1.87323	0.720032	2.60159	0.00927918	0.0426449	TMEM82	protein_coding	chr1	16068917	16074477	+
ENSG00000139330	24.2731	6.64871	15.4609	1.87211	0.431086	4.34279	1.40686e-05	0.000561371	KERA	protein_coding	chr12	91444268	91451760	-
ENSG00000172955	157.073	43.582	100.328	1.85632	0.628193	2.95501	0.00312658	0.0201003	ADH6	protein_coding	chr4	100123795	100140694	-
ENSG00000181541	220.118	323.409	271.764	1.85557	0.561866	3.30251	0.000958243	0.00919251	MAB21L2	protein_coding	chr4	151503077	151505843	+
ENSG00000183715	63.5535	17.4867	40.5201	1.84982	0.572202	3.23282	0.00122575	0.0108368	OPCML	protein_coding	chr11	132284871	133402414	-
ENSG00000138152	162.487	45.482	103.985	1.84004	0.551445	3.33676	0.000847613	0.00847802	BTBD16	protein_coding	chr10	124030821	124097677	+
ENSG00000186564	149.193	42.3597	95.7764	1.81558	0.405155	4.4812	7.42234e-06	0.000385087	FOXD2	protein_coding	chr1	47901689	47906363	+
ENSG00000189433	775.565	221.491	498.528	1.80835	0.407932	4.43297	9.29449e-06	0.000444257	GJB4	protein_coding	chr1	35225342	35229325	+
ENSG00000211959	260.065	419.226	339.646	1.7879	0.56988	3.13732	0.00170499	0.0135777	IGHV4-39	IG_V_gene	chr14	106877619	106878126	-
ENSG00000146197	1053.45	305.545	679.499	1.78455	0.561009	3.18097	0.00146784	0.0122712	SCUBE3	protein_coding	chr6	35182190	35220856	+
ENSG00000117394	21005.7	6111.98	13558.8	1.78111	0.380334	4.68302	2.82679e-06	0.000209817	SLC2A1	protein_coding	chr1	43391052	43424530	-
ENSG00000167165	655.25	192.557	423.904	1.76832	0.508083	3.48038	0.000500709	0.00607265	UGT1A6	protein_coding	chr2	234600253	234681946	+
ENSG00000100985	1908.35	1084.64	1496.49	1.75317	0.555587	3.15554	0.00160204	0.0130656	MMP9	protein_coding	chr20	44637547	44645200	+
ENSG00000232679	81.1544	24.1041	52.6292	1.74202	0.524028	3.32428	0.000886466	0.00873266	RP11-400N13.3	lincRNA	chr1	222215047	222238105	-
ENSG00000186407	142.09	42.345	92.2176	1.73988	0.43637	3.98716	6.68676e-05	0.00157958	CD300E	protein_coding	chr17	72606026	72619897	-
ENSG00000180438	46.8893	14.1133	30.5013	1.739	0.59851	2.90555	0.0036661	0.0223877	TPRXL	protein_coding	chr3	13978756	14124311	+
ENSG00000228594	185.921	55.5685	120.745	1.73635	0.276294	6.28443	3.29065e-10	3.69622e-07	C1orf233	protein_coding	chr1	1533392	1535476	-
ENSG00000145824	4057.47	1222	2639.74	1.73124	0.524382	3.30149	0.000961712	0.00920139	CXCL14	protein_coding	chr5	134906373	134914969	-
ENSG00000143333	1219.84	368.942	794.392	1.724	0.357573	4.82139	1.42563e-06	0.000139247	RGS16	protein_coding	chr1	182567758	182573543	-
ENSG00000180447	1112.25	339.71	725.98	1.70964	0.44198	3.86815	0.000109666	0.00219185	GAS1	protein_coding	chr9	89559279	89562104	-
ENSG00000186115	42.109	12.9877	27.5484	1.70169	0.673517	2.52657	0.0115183	0.049723	CYP4F2	protein_coding	chr19	15988833	16008930	-
ENSG00000132854	478.736	148.519	313.627	1.68679	0.527756	3.19615	0.00139273	0.01182	KANK4	protein_coding	chr1	62702651	62785085	-
ENSG00000108244	3182.38	1002.24	2092.31	1.66679	0.600088	2.77757	0.00547666	0.0293215	KRT23	protein_coding	chr17	39078948	39093886	-
ENSG00000154027	90.8741	28.6157	59.7449	1.66143	0.403159	4.12101	3.77207e-05	0.00109341	AK5	protein_coding	chr1	77747736	78025651	+
ENSG00000158050	288.569	186.033	237.301	1.65335	0.427512	3.86737	0.000110016	0.00219369	DUSP2	protein_coding	chr2	96808905	96811179	-
ENSG00000161682	70.5814	22.5227	46.5521	1.64641	0.319224	5.15754	2.50214e-07	4.5331e-05	FAM171A2	protein_coding	chr17	42430583	42441243	-
ENSG00000122691	210.533	67.5241	139.029	1.63614	0.372436	4.39308	1.11758e-05	0.000487225	TWIST1	protein_coding	chr7	19060614	19157295	-
ENSG00000237330	44.1599	14.4597	29.3098	1.62932	0.3763	4.32983	1.49223e-05	0.000590193	RNF223	protein_coding	chr1	1006346	1009687	-
ENSG00000136541	143.593	46.3565	94.9747	1.62639	0.467822	3.47651	0.000507982	0.00612997	ERMN	protein_coding	chr2	158175137	158184225	-
ENSG00000198759	175.341	56.6964	116.019	1.62308	0.428382	3.78887	0.000151333	0.00272412	EGFL6	protein_coding	chrX	13587724	13651694	+
ENSG00000082196	1198.24	389.259	793.75	1.6214	0.40826	3.97148	7.14281e-05	0.00164835	C1QTNF3	protein_coding	chr5	34019553	34043937	-
ENSG00000197565	138.11	319.17	228.64	1.61769	0.500759	3.23048	0.00123582	0.0109087	COL4A6	protein_coding	chrX	107386780	107682727	-
ENSG00000060718	12817.6	4188.75	8503.19	1.61339	0.490223	3.29114	0.000997821	0.00945027	COL11A1	protein_coding	chr1	103342023	103574052	-
ENSG00000180875	129.324	127.96	128.642	1.60993	0.592732	2.71611	0.00660544	0.0334214	GREM2	protein_coding	chr1	240652873	240775449	-
ENSG00000006074	581.834	190.563	386.198	1.60983	0.522911	3.0786	0.00207979	0.0154966	CCL18	protein_coding	chr17	34391640	34399392	+
ENSG00000181656	12.3318	3.88206	8.10692	1.60724	0.494525	3.25008	0.00115373	0.0104258	GPR88	protein_coding	chr1	101003693	101007574	+
ENSG00000087916	5587.56	1852.05	3719.81	1.59301	0.549531	2.89886	0.00374523	0.0226478	SLC6A14	protein_coding	chrX	115567790	115592625	+
ENSG00000113389	2643.75	880.145	1761.95	1.58661	0.423335	3.74788	0.000178333	0.00304658	NPR3	protein_coding	chr5	32689176	32791819	+
ENSG00000138650	63.3822	20.9288	42.1555	1.58487	0.462593	3.42606	0.000612412	0.00687068	PCDH10	protein_coding	chr4	134070470	134129356	+
ENSG00000134917	105.624	71.7115	88.6675	1.56012	0.603111	2.58679	0.00968748	0.0440289	ADAMTS8	protein_coding	chr11	130274820	130298888	-
ENSG00000197921	10.3313	3.53663	6.93395	1.55517	0.557434	2.78988	0.00527282	0.028566	HES5	protein_coding	chr1	2460184	2461684	-
ENSG00000203805	278.46	94.8115	186.636	1.55135	0.36247	4.27994	1.8694e-05	0.000686211	PPAPDC1A	protein_coding	chr10	122216466	122349367	+
ENSG00000133067	342.452	117.622	230.037	1.54316	0.607994	2.53812	0.0111449	0.0486818	LGR6	protein_coding	chr1	202163029	202288909	+
ENSG00000178828	156.91	53.8106	105.36	1.54277	0.601471	2.56499	0.0103178	0.0460537	RNF186	protein_coding	chr1	20140523	20141771	-
ENSG00000157766	451.38	155.024	303.202	1.54088	0.525918	2.92988	0.00339096	0.0212852	ACAN	protein_coding	chr15	89346674	89418585	+
ENSG00000158477	52.7794	50.2804	51.5299	1.52784	0.540071	2.82896	0.00466994	0.0262933	CD1A	protein_coding	chr1	158223927	158228059	+
ENSG00000105472	510.248	176.733	343.49	1.52678	0.256428	5.95404	2.61598e-09	1.67908e-06	CLEC11A	protein_coding	chr19	51226586	51228974	+
ENSG00000167157	182.853	63.3506	123.102	1.52365	0.419078	3.63572	0.000277201	0.00415987	PRRX2	protein_coding	chr9	132427920	132484875	+
ENSG00000215217	16.4348	5.67759	11.0562	1.5191	0.562199	2.70206	0.00689108	0.0345322	C5orf49	protein_coding	chr5	7830491	7851603	-
ENSG00000169067	94.4144	32.754	63.5842	1.51763	0.551891	2.74987	0.00596183	0.0310676	ACTBL2	protein_coding	chr5	56775846	56778636	-
ENSG00000133710	725.142	254.075	489.609	1.51216	0.561184	2.69459	0.00704745	0.0350811	SPINK5	protein_coding	chr5	147405246	147516852	+
ENSG00000142627	8508.85	2984.92	5746.88	1.51143	0.31031	4.87071	1.11196e-06	0.000116779	EPHA2	protein_coding	chr1	16450832	16482582	-
ENSG00000100427	12.7917	4.51698	8.65432	1.50201	0.548571	2.73804	0.00618062	0.0318897	MLC1	protein_coding	chr22	50497820	50524331	-
ENSG00000249992	378.747	134.312	256.529	1.49305	0.375255	3.97877	6.9273e-05	0.0016168	TMEM158	protein_coding	chr3	45265958	45267770	-
ENSG00000213996	68.4855	24.3884	46.437	1.49088	0.40527	3.67874	0.000234387	0.00369078	TM6SF2	protein_coding	chr19	19375173	19384200	-
ENSG00000007171	66.8105	23.7436	45.277	1.49031	0.522771	2.85078	0.00436123	0.0250864	NOS2	protein_coding	chr17	26083792	26127525	-
ENSG00000263426	126.417	89.9598	108.188	1.48986	0.502478	2.96502	0.00302665	0.0196684	RN7SL471P	misc_RNA	chr6	28945252	28945547	+
ENSG00000129009	4102.19	1460.72	2781.45	1.48944	0.349143	4.26598	1.99027e-05	0.000709706	ISLR	protein_coding	chr15	74466012	74469213	+
ENSG00000188910	2177.63	775.301	1476.47	1.48935	0.317667	4.6884	2.75345e-06	0.000208036	GJB3	protein_coding	chr1	35246790	35251970	+
ENSG00000164692	229354	82405.5	155880	1.47675	0.348718	4.2348	2.28752e-05	0.00077627	COL1A2	protein_coding	chr7	94023873	94060544	+
ENSG00000168350	375.861	135.923	255.892	1.46746	0.517852	2.83375	0.0046006	0.0259941	DEGS2	protein_coding	chr14	100612756	100626500	-
ENSG00000170801	3483.68	1262.26	2372.97	1.46419	0.328451	4.45787	8.27772e-06	0.000413242	HTRA3	protein_coding	chr4	8271492	8308838	+
ENSG00000160963	12.871	4.86832	8.86965	1.46191	0.499352	2.92761	0.00341578	0.0214046	COL26A1	polymorphic_pseudogene	chr7	101006101	101202304	+
ENSG00000171812	1615.89	586.45	1101.17	1.46118	0.320284	4.56214	5.06359e-06	0.000304969	COL8A2	protein_coding	chr1	36560837	36590821	-
ENSG00000113070	1798.2	660.057	1229.13	1.44554	0.313147	4.61619	3.90851e-06	0.000256739	HBEGF	protein_coding	chr5	139712428	139726216	-
ENSG00000183019	108.663	39.774	74.2183	1.44548	0.508094	2.8449	0.00444251	0.0254141	C19orf59	protein_coding	chr19	7741514	7744712	+
ENSG00000237541	484.419	177.862	331.14	1.445	0.545403	2.64943	0.00806285	0.0386538	HLA-DQA2	protein_coding	chr6	32709119	32714992	+
ENSG00000259225	19.1176	6.93845	13.028	1.44389	0.550223	2.62419	0.00868563	0.0407099	RP11-1008C21.1	lincRNA	chr15	38276967	38354541	+
ENSG00000138623	1806.77	664.731	1235.75	1.44378	0.420591	3.43275	0.000597496	0.00678524	SEMA7A	protein_coding	chr15	74701630	74726808	-
ENSG00000137809	3600.39	1324.27	2462.33	1.44254	0.365441	3.94741	7.90006e-05	0.00176416	ITGA11	protein_coding	chr15	68594050	68724501	-
ENSG00000148848	2795.02	1029.97	1912.5	1.4397	0.512623	2.8085	0.00497733	0.0274714	ADAM12	protein_coding	chr10	127700950	128077024	-
ENSG00000125869	699.703	259.604	479.654	1.42867	0.399525	3.57591	0.000349008	0.00480127	LAMP5	protein_coding	chr20	9495005	9511171	+
ENSG00000187260	83.8637	31.4458	57.6548	1.4259	0.459232	3.10497	0.00190301	0.0146235	WDR86	protein_coding	chr7	151072995	151107813	-
ENSG00000134569	662.551	246.519	454.535	1.42576	0.36241	3.93409	8.35108e-05	0.00182675	LRP4	protein_coding	chr11	46878419	46940193	-
ENSG00000123500	8667.78	3241.03	5954.4	1.41906	0.385931	3.67699	0.000236002	0.00370495	COL10A1	protein_coding	chr6	116440086	116479910	-
ENSG00000183876	317.817	118.76	218.288	1.41771	0.442317	3.20518	0.00134978	0.0115515	ARSI	protein_coding	chr5	149675906	149718870	-
ENSG00000164400	26.4471	10.0631	18.2551	1.41666	0.429034	3.30198	0.000960047	0.00919827	CSF2	protein_coding	chr5	131409483	131411859	+
ENSG00000180155	628.985	235.994	432.489	1.41407	0.444553	3.18088	0.00146829	0.0122712	LYNX1	protein_coding	chr8	143845752	143859640	-
ENSG00000168542	308977	116145	212561	1.41156	0.350989	4.02165	5.77917e-05	0.00143458	COL3A1	protein_coding	chr2	189839046	189877472	+
ENSG00000143387	4369.31	1646.2	3007.75	1.40772	0.3448	4.08273	4.45098e-05	0.00121644	CTSK	protein_coding	chr1	150768684	150780799	-
ENSG00000102970	22.5748	8.6357	15.6053	1.40259	0.536817	2.61279	0.00898067	0.0417099	CCL17	protein_coding	chr16	57438679	57449974	+
ENSG00000105989	492.144	185.823	338.984	1.40148	0.416977	3.36105	0.000776475	0.0079833	WNT2	protein_coding	chr7	116916685	116963343	-
ENSG00000230838	201.756	76.0819	138.919	1.40081	0.484631	2.89046	0.0038468	0.0230326	AC093850.2	lincRNA	chr2	216582766	216584147	+
ENSG00000219607	72.7255	27.4858	50.1057	1.39899	0.357227	3.91625	8.99358e-05	0.00191453	PPP1R3G	protein_coding	chr6	5085720	5087455	+
ENSG00000157870	1604.43	612.559	1108.49	1.39001	0.247373	5.61908	1.91972e-08	7.70116e-06	FAM213B	protein_coding	chr1	2517930	2522908	+
ENSG00000168140	869.836	332.789	601.312	1.38633	0.313471	4.4225	9.75645e-06	0.000455673	VASN	protein_coding	chr16	4421849	4433529	+
ENSG00000176485	2728.62	1044.2	1886.41	1.38582	0.346659	3.99765	6.3975e-05	0.00153383	PLA2G16	protein_coding	chr11	63340667	63384355	-
ENSG00000128606	277.075	106.456	191.765	1.3775	0.397442	3.46591	0.000528431	0.00624596	LRRC17	protein_coding	chr7	102553438	102585396	+
ENSG00000129038	1561.5	600.756	1081.13	1.37749	0.249782	5.51475	3.49282e-08	1.26558e-05	LOXL1	protein_coding	chr15	74218330	74244478	+
ENSG00000185633	522.629	201.162	361.896	1.3773	0.466833	2.95032	0.00317449	0.0203292	NDUFA4L2	protein_coding	chr12	57628686	57634498	-
ENSG00000075073	80.8747	155.538	118.206	1.37676	0.408442	3.37075	0.000749638	0.00781893	TACR2	protein_coding	chr10	71163659	71176623	-
ENSG00000187773	38.4578	14.6141	26.536	1.37275	0.509419	2.69473	0.00704452	0.0350743	FAM69C	protein_coding	chr18	72102963	72125179	-
ENSG00000227066	139.55	54.2093	96.8795	1.3697	0.462311	2.96273	0.00304925	0.0197832	RP3-340N1.2	lincRNA	chr1	20480831	20487061	+
ENSG00000134013	4665.17	1805.53	3235.35	1.36942	0.35229	3.88719	0.00010141	0.00207672	LOXL2	protein_coding	chr8	23154702	23282841	-
ENSG00000183347	235.043	98.9721	167.007	1.3685	0.519296	2.63531	0.00840613	0.0397733	GBP6	protein_coding	chr1	89829617	89852020	+
ENSG00000106624	20853	8078.84	14465.9	1.36796	0.304124	4.49805	6.85808e-06	0.000366825	AEBP1	protein_coding	chr7	44143960	44154161	+
ENSG00000138080	4736.62	1840.08	3288.35	1.36392	0.304455	4.47987	7.4689e-06	0.00038661	EMILIN1	protein_coding	chr2	27301435	27309271	+
ENSG00000184937	79.6926	30.7874	55.24	1.36119	0.520468	2.61532	0.00891437	0.0414706	WT1	protein_coding	chr11	32409321	32457176	-
ENSG00000139211	3544.82	1384.02	2464.42	1.35692	0.397148	3.41668	0.000633905	0.00703591	AMIGO2	protein_coding	chr12	47469490	47473734	-
ENSG00000088882	533.869	208.085	370.977	1.35597	0.356662	3.80182	0.000143637	0.00263628	CPXM1	protein_coding	chr20	2774715	2781283	-
ENSG00000163017	3053.11	5116.72	4084.92	1.35289	0.480163	2.81756	0.00483907	0.0269952	ACTG2	protein_coding	chr2	74119441	74146992	+
ENSG00000206597	1494.8	585.883	1040.34	1.35149	0.42157	3.20585	0.00134666	0.0115381	SNORA57	snoRNA	chr11	62432894	62433042	+
ENSG00000113209	147.581	125.06	136.32	1.35138	0.376195	3.59224	0.000327846	0.00460747	PCDHB5	protein_coding	chr5	140514800	140517703	+
ENSG00000099960	207.218	81.4877	144.353	1.34667	0.510264	2.63917	0.00831103	0.0394563	SLC7A4	protein_coding	chr22	21383007	21387129	-
ENSG00000204262	39002.8	15362	27182.4	1.34415	0.328235	4.0951	4.21982e-05	0.0011747	COL5A2	protein_coding	chr2	189896622	190044605	-
ENSG00000142657	3261.95	1284.9	2273.43	1.3435	0.248303	5.41073	6.27679e-08	1.88011e-05	PGD	protein_coding	chr1	10458649	10480201	+
ENSG00000115414	360117	142028	251073	1.34229	0.403271	3.32849	0.000873178	0.0086452	FN1	protein_coding	chr2	216225163	216300895	-
ENSG00000080573	1619.8	640.377	1130.09	1.33837	0.336714	3.9748	7.0437e-05	0.00163299	COL5A3	protein_coding	chr19	10070237	10121147	-
ENSG00000137193	2536.99	1005.01	1771	1.33577	0.249306	5.35798	8.41592e-08	2.19734e-05	PIM1	protein_coding	chr6	37137979	37143202	+
ENSG00000108821	216900	85997.3	151449	1.33466	0.375894	3.55063	0.00038431	0.00514207	COL1A1	protein_coding	chr17	48260650	48278993	-
ENSG00000163359	89794.8	35606	62700.4	1.33449	0.327633	4.07313	4.63848e-05	0.00123757	COL6A3	protein_coding	chr2	238232646	238323018	-
ENSG00000114631	568.212	225.587	396.9	1.33366	0.460317	2.89725	0.00376448	0.0227153	PODXL2	protein_coding	chr3	127348024	127391652	+
ENSG00000164185	69.0174	14.345	41.6812	1.33099	0.46886	2.83877	0.0045288	0.0257438	ZNF474	protein_coding	chr5	121465208	121515312	+
ENSG00000124491	3733.24	1486.52	2609.88	1.32821	0.356675	3.72386	0.0001962	0.00325768	F13A1	protein_coding	chr6	6144318	6321246	-
ENSG00000106333	2013.77	802.177	1407.97	1.32715	0.26527	5.00301	5.64411e-07	7.92008e-05	PCOLCE	protein_coding	chr7	100199800	100205798	+
ENSG00000227120	9.12838	3.71469	6.42154	1.32596	0.519186	2.55391	0.0106521	0.0471525	AC009238.7	pseudogene	chr2	96101881	96102304	+
ENSG00000235959	9.12838	3.71469	6.42154	1.32596	0.519186	2.55391	0.0106521	0.0471525	AC009237.17	pseudogene	chr2	96305929	96306352	-
ENSG00000184163	51.4809	20.9962	36.2386	1.32111	0.385418	3.42774	0.000608634	0.00685919	FAM132A	protein_coding	chr1	1177826	1182102	-
ENSG00000196878	27439	10995.7	19217.4	1.31931	0.320498	4.11644	3.84769e-05	0.00110535	LAMB3	protein_coding	chr1	209788215	209825811	-
ENSG00000258465	133.001	53.8668	93.434	1.31087	0.484195	2.70732	0.0067829	0.0341196	DCAF8	protein_coding	chr1	160187254	160254920	-
ENSG00000059804	5680.83	2295.21	3988.02	1.30753	0.369701	3.53673	0.000405106	0.0053314	SLC2A3	protein_coding	chr12	8071826	8088871	-
ENSG00000215914	61.2678	24.954	43.1109	1.30455	0.498469	2.61711	0.00886787	0.0413056	MMP23A	pseudogene	chr1	1631369	1633249	+
ENSG00000163520	3267.87	1325.28	2296.58	1.30158	0.359478	3.62077	0.000293732	0.00428487	FBLN2	protein_coding	chr3	13573824	13679922	+
ENSG00000162576	3639.37	1477.22	2558.3	1.30057	0.297889	4.36596	1.26563e-05	0.000527248	MXRA8	protein_coding	chr1	1288069	1297157	-
ENSG00000103316	57.3008	23.4476	40.3742	1.29862	0.451257	2.87779	0.00400472	0.0236442	CRYM	protein_coding	chr16	21250195	21314404	-
ENSG00000139725	1764.01	717.465	1240.74	1.29818	0.377126	3.44229	0.000576806	0.0066383	RHOF	protein_coding	chr12	122215664	122241309	-
ENSG00000186340	36923	15029.3	25976.2	1.2967	0.341156	3.8009	0.000144173	0.00264042	THBS2	protein_coding	chr6	169615875	169654139	-
ENSG00000117122	1115.73	454.413	785.071	1.29495	0.296191	4.372	1.23116e-05	0.000519336	MFAP2	protein_coding	chr1	17300997	17307330	-
ENSG00000122861	6896.52	2821.17	4858.85	1.28948	0.412797	3.12376	0.00178558	0.0139913	PLAU	protein_coding	chr10	75668935	75677255	+
ENSG00000142694	384.988	157.574	271.281	1.28872	0.209343	6.15601	7.46019e-10	6.44589e-07	EVA1B	protein_coding	chr1	36787632	36789755	-
ENSG00000116273	1131.72	465.665	798.692	1.28499	0.0784241	16.3852	2.43961e-60	5.48059e-56	PHF13	protein_coding	chr1	6673745	6684093	+
ENSG00000160161	282.929	115.677	199.303	1.28455	0.392581	3.27206	0.00106767	0.00987454	CILP2	protein_coding	chr19	19649057	19657468	+
ENSG00000178732	16.603	6.98525	11.7941	1.28386	0.439131	2.92365	0.00345957	0.0215468	GP5	protein_coding	chr3	194115550	194119995	-
ENSG00000124731	622.619	255.832	439.226	1.28184	0.442939	2.89395	0.00380425	0.0228633	TREM1	protein_coding	chr6	41235664	41254457	-
ENSG00000180730	722.035	827.807	774.921	1.28146	0.381841	3.35601	0.000790771	0.00807852	SHISA2	protein_coding	chr13	26618735	26625169	-
ENSG00000176092	838.06	345.862	591.961	1.27851	0.385437	3.31704	0.000909752	0.00888205	AIM1L	protein_coding	chr1	26648350	26680621	-
ENSG00000197766	437.877	180.386	309.132	1.27754	0.389348	3.28124	0.00103353	0.00968229	CFD	protein_coding	chr19	859453	863453	+
ENSG00000172478	247.818	102.444	175.131	1.27564	0.44975	2.83634	0.0045634	0.0258163	C2orf54	protein_coding	chr2	241825465	241836306	-
ENSG00000171603	13896.9	5749.22	9823.05	1.27336	0.187258	6.8	1.04619e-11	2.35026e-08	CLSTN1	protein_coding	chr1	9789084	9884584	-
ENSG00000162493	1805.43	747.317	1276.37	1.27162	0.355208	3.57994	0.000343674	0.00474425	PDPN	protein_coding	chr1	13909960	13944452	+
ENSG00000122824	35.1979	14.2582	24.7281	1.27051	0.418036	3.03924	0.00237178	0.016787	NUDT10	protein_coding	chrX	51075083	51080377	+
ENSG00000162267	148.846	120.108	134.477	1.26837	0.420089	3.0193	0.00253362	0.0175319	ITIH3	protein_coding	chr3	52828784	52843025	+
ENSG00000169583	374.516	155.526	265.021	1.26702	0.49945	2.53683	0.011186	0.0487509	CLIC3	protein_coding	chr9	139889087	139891255	-
ENSG00000254806	26.0996	10.6766	18.3881	1.25939	0.425648	2.95875	0.00308885	0.0199572	SYS1-DBNDD2	protein_coding	chr20	43991840	44039250	+
ENSG00000228037	33.4363	14.241	23.8386	1.25915	0.44992	2.7986	0.00513241	0.0280125	RP3-395M20.9	antisense	chr1	2512999	2515972	+
ENSG00000166033	5360.86	2242.37	3801.62	1.25698	0.272073	4.62002	3.837e-06	0.000253558	HTRA1	protein_coding	chr10	124221041	124274424	+
ENSG00000197046	114.426	48.1005	81.2632	1.25595	0.439244	2.85933	0.00424531	0.0246373	SIGLEC15	protein_coding	chr18	43405477	43424045	+
ENSG00000106366	14200.3	5948.17	10074.2	1.25535	0.483895	2.59427	0.00947931	0.0433447	SERPINE1	protein_coding	chr7	100770370	100782547	+
ENSG00000184986	43.3075	18.231	30.7692	1.25459	0.287609	4.36214	1.28797e-05	0.000530906	TMEM121	protein_coding	chr14	105992940	105996539	+
ENSG00000149257	8961.9	3756.24	6359.07	1.25427	0.235463	5.32682	9.9948e-08	2.44994e-05	SERPINH1	protein_coding	chr11	75273101	75283828	+
ENSG00000117472	8148.73	3420.56	5784.65	1.25226	0.366395	3.4178	0.000631302	0.00701395	TSPAN1	protein_coding	chr1	46640745	46651630	+
ENSG00000197406	82.0625	34.3507	58.2066	1.25091	0.449736	2.78143	0.00541194	0.0290929	DIO3	protein_coding	chr14	102027688	102029789	+
ENSG00000111186	205.772	86.392	146.082	1.24982	0.461742	2.70675	0.00679455	0.0341629	WNT5B	protein_coding	chr12	1639057	1756409	+
ENSG00000087245	16769.2	7062.82	11916	1.24742	0.368559	3.38458	0.000712862	0.00758619	MMP2	protein_coding	chr16	55423612	55540603	+
ENSG00000132000	188.562	78.9434	133.753	1.24713	0.292539	4.26312	2.0159e-05	0.000714309	PODNL1	protein_coding	chr19	14042000	14064204	-
ENSG00000165507	8791.49	3706.89	6249.19	1.24587	0.266711	4.67123	2.99408e-06	0.000216276	C10orf10	protein_coding	chr10	45466429	45474258	-
ENSG00000182168	404.807	170.673	287.74	1.24161	0.259582	4.78311	1.72603e-06	0.000155454	UNC5C	protein_coding	chr4	96083655	96470357	-
ENSG00000229155	62.8524	26.6622	44.7573	1.23918	0.461005	2.68801	0.00718801	0.035615	RP11-528A4.2	lincRNA	chr3	193560349	193561813	-
ENSG00000241489	654.096	277.065	465.58	1.23823	0.27878	4.44159	8.92953e-06	0.000433266	IDS	protein_coding	chrX	148564074	148615470	-
ENSG00000123689	756.963	321.325	539.144	1.23649	0.4496	2.7502	0.00595598	0.0310515	G0S2	protein_coding	chr1	209848765	209849733	+
ENSG00000011028	6091.47	2586	4338.73	1.23599	0.272121	4.54207	5.57055e-06	0.000325891	MRC2	protein_coding	chr17	60704762	60770958	+
ENSG00000110057	3653.5	1552.75	2603.12	1.23425	0.261175	4.72576	2.29259e-06	0.000184599	UNC93B1	protein_coding	chr11	67758575	67772452	-
ENSG00000010932	105.231	44.4777	74.8541	1.23146	0.39027	3.15542	0.0016027	0.0130656	FMO1	protein_coding	chr1	171217638	171255117	+
ENSG00000185652	25.4852	10.8928	18.189	1.22975	0.368724	3.33515	0.000852525	0.0085119	NTF3	protein_coding	chr12	5541278	5630702	+
ENSG00000188290	476.844	204.087	340.466	1.2269	0.279472	4.39008	1.13309e-05	0.000491408	HES4	protein_coding	chr1	934342	935552	-
ENSG00000178826	365.182	155.994	260.588	1.22667	0.430773	2.8476	0.00440503	0.0252557	TMEM139	protein_coding	chr7	142977050	142985141	+
ENSG00000158270	1246.73	534.983	890.858	1.22044	0.321705	3.79365	0.000148448	0.00269284	COLEC12	protein_coding	chr18	319361	500722	-
ENSG00000113578	262.87	112.431	187.65	1.21893	0.303235	4.01975	5.82593e-05	0.0014414	FGF1	protein_coding	chr5	141971743	142077617	-
ENSG00000158315	593.794	255.638	424.716	1.21783	0.285583	4.26438	2.00456e-05	0.000711413	RHBDL2	protein_coding	chr1	39351479	39407471	-
ENSG00000167123	1828.63	785.801	1307.21	1.21768	0.290349	4.19386	2.74252e-05	0.000880155	CERCAM	protein_coding	chr9	131174030	131199626	+
ENSG00000185269	43.701	135.797	89.7492	1.21541	0.480593	2.52899	0.0114392	0.0495052	NOTUM	protein_coding	chr17	79910388	79919716	-
ENSG00000104783	2324.19	1003.56	1663.88	1.21188	0.322468	3.75813	0.000171185	0.00295593	KCNN4	protein_coding	chr19	44270685	44285409	-
ENSG00000130635	38360.5	16608.7	27484.6	1.20765	0.323538	3.73264	0.000189487	0.00318367	COL5A1	protein_coding	chr9	137533620	137736686	+
ENSG00000188157	14878	6468.21	10673.1	1.20184	0.254039	4.73092	2.23501e-06	0.00018061	AGRN	protein_coding	chr1	955503	991496	+
ENSG00000101425	38.8692	17.0294	27.9493	1.19958	0.4739	2.5313	0.0113639	0.0492839	BPI	protein_coding	chr20	36888551	36965907	+
ENSG00000101782	9934.65	4327.39	7131.02	1.19882	0.270697	4.42863	9.48327e-06	0.000448509	RIOK3	protein_coding	chr18	21032787	21066567	+
ENSG00000119714	337.84	146.792	242.316	1.19861	0.393159	3.04866	0.00229865	0.0164823	GPR68	protein_coding	chr14	91698876	91720269	-
ENSG00000197405	738.669	321.317	529.993	1.19842	0.277336	4.32118	1.55199e-05	0.00060696	C5AR1	protein_coding	chr19	47793280	47825323	+
ENSG00000109625	666.312	289.991	478.152	1.19837	0.298833	4.01017	6.06748e-05	0.00148562	CPZ	protein_coding	chr4	8594387	8621488	+
ENSG00000169508	637.426	277.759	457.593	1.19682	0.329856	3.62832	0.00028527	0.00423009	GPR183	protein_coding	chr13	99946784	99959659	-
ENSG00000204442	185.745	81.6269	133.686	1.19494	0.44281	2.69855	0.00696428	0.0348059	FAM155A	protein_coding	chr13	107820883	108519083	-
ENSG00000074800	34834.4	15220.1	25027.3	1.19446	0.248563	4.80549	1.54376e-06	0.000145107	ENO1	protein_coding	chr1	8921061	8939308	-
ENSG00000112655	5406.03	2363.33	3884.68	1.19376	0.288541	4.13722	3.51546e-05	0.00104326	PTK7	protein_coding	chr6	43044006	43129457	+
ENSG00000116774	1162.88	508.995	835.936	1.1904	0.289089	4.11776	3.82579e-05	0.00110295	OLFML3	protein_coding	chr1	114522063	114524876	+
ENSG00000133110	30814.7	13544.8	22179.8	1.18584	0.426304	2.78169	0.00540773	0.0290842	POSTN	protein_coding	chr13	38136720	38172981	-
ENSG00000148926	2376.32	1046.83	1711.57	1.18273	0.430203	2.74923	0.00597357	0.0311072	ADM	protein_coding	chr11	10326227	10328944	+
ENSG00000175592	391.446	172.704	282.075	1.18267	0.396745	2.98092	0.00287382	0.0190051	FOSL1	protein_coding	chr11	65659520	65668044	-
ENSG00000131634	931.017	411.441	671.229	1.17743	0.262691	4.48218	7.38859e-06	0.000385087	TMEM204	protein_coding	chr16	1578689	1605581	+
ENSG00000063660	4067.45	1798.8	2933.13	1.17707	0.304016	3.87175	0.000108059	0.00217132	GPC1	protein_coding	chr2	241375088	241407493	+
ENSG00000142552	1356.4	599.837	978.12	1.17643	0.266838	4.40877	1.03959e-05	0.000472125	RCN3	protein_coding	chr19	50030875	50050219	+
ENSG00000101463	257.227	113.329	185.278	1.17628	0.336443	3.49622	0.000471902	0.00585204	SYNDIG1	protein_coding	chr20	24449835	24647252	+
ENSG00000143382	693.763	307.333	500.548	1.17513	0.332556	3.53363	0.000409888	0.00537231	ADAMTSL4	protein_coding	chr1	150521884	150533413	+
ENSG00000224051	725.283	321.548	523.416	1.17508	0.18576	6.32578	2.5196e-10	2.9791e-07	GLTPD1	protein_coding	chr1	1260136	1264277	+
ENSG00000162496	4887.94	2165.39	3526.67	1.17466	0.266269	4.41157	1.02622e-05	0.000469532	DHRS3	protein_coding	chr1	12627939	12677737	-
ENSG00000154065	321.791	142.821	232.306	1.17094	0.460273	2.54402	0.0109585	0.0481442	ANKRD29	protein_coding	chr18	21178890	21242849	-
ENSG00000145934	591.125	465.557	528.341	1.17029	0.453278	2.58184	0.00982746	0.0444302	TENM2	protein_coding	chr5	166711804	167691162	+
ENSG00000162543	583.265	259.447	421.356	1.16865	0.364577	3.2055	0.00134828	0.0115431	UBXN10	protein_coding	chr1	20512578	20522541	+
ENSG00000177875	47.1343	20.8488	33.9916	1.1661	0.241458	4.82941	1.3694e-06	0.000134339	C12orf68	protein_coding	chr12	48577366	48579709	+
ENSG00000173391	1666.75	742.966	1204.86	1.1652	0.399884	2.91385	0.00357	0.0220026	OLR1	protein_coding	chr12	10310902	10324737	-
ENSG00000120332	163.888	92.6922	128.29	1.15996	0.449787	2.57891	0.00991131	0.0447373	TNN	protein_coding	chr1	175036994	175117202	+
ENSG00000115884	16900.1	7605.11	12252.6	1.1519	0.2325	4.95443	7.25434e-07	9.05382e-05	SDC1	protein_coding	chr2	20400558	20425194	-
ENSG00000168389	497.318	223.97	360.644	1.14885	0.357566	3.21299	0.00131362	0.0113679	MFSD2A	protein_coding	chr1	40420802	40435638	+
ENSG00000133321	1418.13	639.501	1028.82	1.14835	0.364143	3.15355	0.00161296	0.0131239	RARRES3	protein_coding	chr11	63304281	63313934	+
ENSG00000156466	82.631	37.0465	59.8388	1.14741	0.377446	3.03994	0.00236629	0.0167638	GDF6	protein_coding	chr8	97154562	97173020	-
ENSG00000164932	3813.12	1723.22	2768.17	1.14531	0.33173	3.45255	0.000555318	0.00647055	CTHRC1	protein_coding	chr8	104383743	104395225	+
ENSG00000170276	60.0453	26.5465	43.2959	1.14271	0.303748	3.76203	0.000168539	0.00293783	HSPB2	protein_coding	chr11	111782966	111789574	+
ENSG00000206075	5741.94	2603.64	4172.79	1.14086	0.412917	2.76293	0.00572857	0.030263	SERPINB5	protein_coding	chr18	61143994	61172318	+
ENSG00000113140	77434.2	35134.8	56284.5	1.14004	0.313407	3.63757	0.000275218	0.00414394	SPARC	protein_coding	chr5	151040657	151066726	-
ENSG00000133392	12973.8	27458	20215.9	1.13966	0.403356	2.82543	0.00472167	0.0265174	MYH11	protein_coding	chr16	15797029	15950890	-
ENSG00000171345	52711.8	23967.5	38339.6	1.13704	0.304651	3.73227	0.000189759	0.00318367	KRT19	protein_coding	chr17	39679869	39684560	-
ENSG00000244486	795.83	361.817	578.823	1.13627	0.314435	3.61368	0.000301876	0.00437244	SCARF2	protein_coding	chr22	20778874	20792146	-
ENSG00000173372	2361.87	1074.38	1718.12	1.13609	0.387104	2.93485	0.00333713	0.0210941	C1QA	protein_coding	chr1	22962999	22966101	+
ENSG00000111799	47697	21712.8	34704.9	1.13532	0.36929	3.07433	0.00210975	0.0156421	COL12A1	protein_coding	chr6	75794042	75915767	-
ENSG00000172818	714.901	325.813	520.357	1.13423	0.408101	2.77929	0.00544779	0.0292227	OVOL1	protein_coding	chr11	65554493	65564690	+
ENSG00000143341	4012.87	1830.62	2921.75	1.1321	0.326433	3.46807	0.000524204	0.00622753	HMCN1	protein_coding	chr1	185703683	186160085	+
ENSG00000121900	1561.49	713.099	1137.3	1.12997	0.275974	4.09449	4.23104e-05	0.00117636	TMEM54	protein_coding	chr1	33360195	33367039	-
ENSG00000226287	79.8961	36.6149	58.2555	1.12173	0.374601	2.99448	0.00274914	0.0185074	TMEM191A	processed_transcript	chr22	21055220	21058894	+
ENSG00000011422	3764.55	1730.7	2747.63	1.12079	0.238647	4.69645	2.64721e-06	0.000203663	PLAUR	protein_coding	chr19	44150247	44174699	-
ENSG00000183682	197.918	90.8012	144.36	1.11992	0.301328	3.71661	0.00020191	0.00331674	BMP8A	protein_coding	chr1	39957318	39991607	+
ENSG00000175793	3856.95	1774.29	2815.62	1.11989	0.361874	3.09469	0.00197017	0.0149476	SFN	protein_coding	chr1	27189633	27190947	+
ENSG00000259332	35.7392	16.6126	26.1759	1.11926	0.297444	3.76292	0.000167939	0.00293143	ST20-MTHFS	protein_coding	chr15	80137537	80216096	-
ENSG00000145423	12293.5	5667.42	8980.48	1.11704	0.424967	2.62853	0.0085756	0.0403965	SFRP2	protein_coding	chr4	154701744	154710272	-
ENSG00000142173	24498.7	11305.3	17902	1.11571	0.31843	3.5038	0.000458673	0.00576809	COL6A2	protein_coding	chr21	47518011	47552763	+
ENSG00000099994	644.804	297.703	471.254	1.11486	0.332504	3.35292	0.000799642	0.00814692	SUSD2	protein_coding	chr22	24577227	24585078	+
ENSG00000168334	150.497	69.2907	109.894	1.11312	0.405001	2.74844	0.00598791	0.0311727	XIRP1	protein_coding	chr3	39224701	39234087	-
ENSG00000213859	747.957	346.65	547.304	1.10786	0.225989	4.90226	9.47414e-07	0.000105889	KCTD11	protein_coding	chr17	7255208	7258258	+
ENSG00000239149	46.7558	21.3466	34.0512	1.10402	0.393476	2.80581	0.00501908	0.0275956	SNORA59A	snoRNA	chr1	12567300	12567451	+
ENSG00000158747	7587.78	3547.36	5567.57	1.09675	0.249327	4.39885	1.08824e-05	0.000483147	NBL1	protein_coding	chr1	19967048	19984945	+
ENSG00000183748	2948.63	1381.28	2164.95	1.09397	0.417504	2.62026	0.00878623	0.0410542	MRC1L1	protein_coding	chr10	17851362	17953178	+
ENSG00000160808	10.3099	4.70605	7.50797	1.09162	0.420403	2.59661	0.00941482	0.0431289	MYL3	protein_coding	chr3	46899362	46923659	-
ENSG00000166147	26310.4	12351.9	19331.2	1.09082	0.339584	3.21224	0.00131706	0.0113809	FBN1	protein_coding	chr15	48700503	48938046	-
ENSG00000177234	23.4018	11.082	17.2419	1.09078	0.387322	2.81622	0.00485921	0.0270573	C10orf85	protein_coding	chr10	122357721	122359629	+
ENSG00000174807	898.346	422.12	660.233	1.08859	0.276825	3.93243	8.409e-05	0.00183207	CD248	protein_coding	chr11	66081958	66084515	-
ENSG00000157227	20265.1	9539.54	14902.3	1.08694	0.23945	4.5393	5.64403e-06	0.000327631	MMP14	protein_coding	chr14	23305766	23318236	+
ENSG00000186806	158.804	75.3504	117.077	1.08192	0.401716	2.69324	0.00707616	0.0352006	VSIG10L	protein_coding	chr19	51834790	51845378	-
ENSG00000116285	12795.2	6044.89	9420.04	1.08185	0.319734	3.38361	0.000715399	0.00760599	ERRFI1	protein_coding	chr1	8064464	8086368	-
ENSG00000143195	95.0661	44.831	69.9486	1.08072	0.336081	3.21566	0.00130144	0.0113146	ILDR2	protein_coding	chr1	166882443	166944719	-
ENSG00000183801	308.326	145.576	226.951	1.07743	0.257264	4.18803	2.8139e-05	0.000890543	OLFML1	protein_coding	chr11	7506619	7532608	+
ENSG00000165140	1678.8	796.673	1237.73	1.07474	0.319761	3.36107	0.000776409	0.0079833	FBP1	protein_coding	chr9	97365415	97402531	-
ENSG00000158859	1659.03	789.044	1224.04	1.07142	0.297718	3.59878	0.000319708	0.00453997	ADAMTS4	protein_coding	chr1	161154098	161168846	-
ENSG00000116685	2385.94	1136.59	1761.27	1.06947	0.163613	6.53658	6.2942e-11	9.42662e-08	KIAA2013	protein_coding	chr1	11979648	11986485	-
ENSG00000113721	11248.8	5360.42	8304.61	1.06922	0.25584	4.17926	2.92454e-05	0.000916316	PDGFRB	protein_coding	chr5	149493400	149535435	-
ENSG00000172031	185.352	88.2419	136.797	1.06849	0.367593	2.90672	0.00365246	0.0223333	EPHX4	protein_coding	chr1	92495539	92529093	+
ENSG00000141452	1344.51	640.713	992.609	1.06827	0.260109	4.10701	4.00817e-05	0.00113262	C18orf8	protein_coding	chr18	21083473	21111746	+
ENSG00000253304	185.116	88.1714	136.644	1.06584	0.239916	4.44257	8.889e-06	0.000432365	TMEM200B	protein_coding	chr1	29445940	29450447	-
ENSG00000157911	640.551	305.814	473.182	1.0658	0.162681	6.55148	5.69681e-11	9.14135e-08	PEX10	protein_coding	chr1	2336236	2345236	-
ENSG00000155366	8405.06	4018.65	6211.85	1.06432	0.194452	5.47345	4.41366e-08	1.44224e-05	RHOC	protein_coding	chr1	113243728	113250056	-
ENSG00000255690	240.443	114.653	177.548	1.06404	0.287246	3.70429	0.000211983	0.00341467	AC005013.1	pseudogene	chr7	28992974	28998029	-
ENSG00000151388	4198.08	2008.24	3103.16	1.06353	0.349504	3.04298	0.00234251	0.0166745	ADAMTS12	protein_coding	chr5	33523640	33892297	-
ENSG00000223953	1093.65	524.65	809.148	1.05789	0.288993	3.66061	0.000251611	0.00387153	C1QTNF5	protein_coding	chr11	119209652	119217383	-
ENSG00000058085	41660.7	20016.6	30838.6	1.05749	0.360124	2.93646	0.00331985	0.0210361	LAMC2	protein_coding	chr1	183155373	183214035	+
ENSG00000101230	481.072	231.048	356.06	1.05652	0.367207	2.87718	0.00401247	0.0236775	ISM1	protein_coding	chr20	13202418	13281298	+
ENSG00000171840	122.39	58.1311	90.2607	1.0559	0.277165	3.80964	0.000139172	0.00257537	NINJ2	protein_coding	chr12	673462	772945	-
ENSG00000178053	569.245	274.36	421.802	1.05257	0.29814	3.53046	0.00041484	0.00541195	MLF1	protein_coding	chr3	158288952	158325041	+
ENSG00000151617	1786.42	862.73	1324.58	1.04912	0.266669	3.93418	8.34822e-05	0.00182675	EDNRA	protein_coding	chr4	148402069	148466106	+
ENSG00000116663	329.155	158.932	244.044	1.04908	0.253983	4.13051	3.6196e-05	0.00106572	FBXO6	protein_coding	chr1	11724181	11734411	+
ENSG00000100097	6735.14	3254.69	4994.92	1.04887	0.305468	3.43365	0.000595523	0.00677389	LGALS1	protein_coding	chr22	38071615	38075813	+
ENSG00000101825	25935.7	12541.6	19238.7	1.04817	0.316958	3.30696	0.000943154	0.00910527	MXRA5	protein_coding	chrX	3226606	3264682	-
ENSG00000187479	1705.81	824.978	1265.4	1.04759	0.300652	3.48439	0.000493267	0.00601559	C11orf96	protein_coding	chr11	43946892	43965888	+
ENSG00000258947	1731.49	837.656	1284.58	1.04747	0.347526	3.01409	0.00257753	0.0177511	TUBB3	protein_coding	chr16	89987800	90005169	+
ENSG00000179869	1522.18	602.3	1062.24	1.04591	0.410917	2.54532	0.0109179	0.0480339	ABCA13	protein_coding	chr7	48211055	48687092	+
ENSG00000104415	649.131	314.342	481.736	1.04456	0.355331	2.93969	0.00328542	0.0208553	WISP1	protein_coding	chr8	134203282	134242587	+
ENSG00000167767	1097.6	532.533	815.069	1.04419	0.331785	3.14719	0.00164846	0.0132646	KRT80	protein_coding	chr12	52562780	52585784	-
ENSG00000066322	2541.18	1232.22	1886.7	1.04393	0.180174	5.79401	6.87265e-09	3.50896e-06	ELOVL1	protein_coding	chr1	43829068	43833696	-
ENSG00000130508	5503.04	2670.88	4086.96	1.0426	0.336654	3.09695	0.00195521	0.0148643	PXDN	protein_coding	chr2	1635659	1748624	-
ENSG00000176170	765.116	370.91	568.013	1.04252	0.314329	3.31667	0.000910985	0.00889022	SPHK1	protein_coding	chr17	74372665	74383941	+
ENSG00000206432	63.4148	30.4036	46.9092	1.04076	0.320782	3.24445	0.00117677	0.0105576	TMEM200C	protein_coding	chr18	5882071	5895954	-
ENSG00000144476	1197.94	584.241	891.092	1.03552	0.36115	2.86728	0.00414019	0.024196	ACKR3	protein_coding	chr2	237476430	237491001	+
ENSG00000233493	174.312	85.3822	129.847	1.03382	0.361109	2.86291	0.00419773	0.0244623	TMEM238	protein_coding	chr19	55890613	55895966	-
ENSG00000116863	743.028	362.098	552.563	1.03345	0.173336	5.9621	2.49012e-09	1.66357e-06	ADPRHL2	protein_coding	chr1	36554476	36559533	+
ENSG00000090339	2796.79	1366.58	2081.69	1.03283	0.2534	4.07589	4.58386e-05	0.0012303	ICAM1	protein_coding	chr19	10381511	10397291	+
ENSG00000197019	852.554	417.157	634.856	1.03112	0.229544	4.49203	7.05482e-06	0.00037291	SERTAD1	protein_coding	chr19	40927499	40931932	-
ENSG00000159640	1651.23	808.497	1229.87	1.03011	0.268119	3.84198	0.000122047	0.00235144	ACE	protein_coding	chr17	61554422	61599205	+
ENSG00000130762	1620.65	794.394	1207.52	1.02981	0.220962	4.66058	3.15322e-06	0.000221801	ARHGEF16	protein_coding	chr1	3370990	3397677	+
ENSG00000087116	4958.44	2432.18	3695.31	1.02734	0.328695	3.12551	0.00177496	0.0139496	ADAMTS2	protein_coding	chr5	178537852	178772431	-
ENSG00000172831	3050.69	1498.25	2274.47	1.02567	0.340278	3.0142	0.00257658	0.0177501	CES2	protein_coding	chr16	66968347	66978999	+
ENSG00000219438	407.167	199.8	303.484	1.02457	0.306247	3.34557	0.000821145	0.00828335	FAM19A5	protein_coding	chr22	48885272	49246724	+
ENSG00000160801	54.7519	26.959	40.8555	1.0231	0.399837	2.55878	0.0105041	0.0465891	PTH1R	protein_coding	chr3	46919236	46945287	+
ENSG00000132170	2014.74	995.532	1505.14	1.01722	0.35856	2.83696	0.00455456	0.0257973	PPARG	protein_coding	chr3	12328867	12475855	+
ENSG00000141526	4960.92	2453.91	3707.42	1.0156	0.267564	3.79572	0.000147216	0.00268441	SLC16A3	protein_coding	chr17	80186273	80219005	+
ENSG00000197785	844.963	418.225	631.594	1.01442	0.20795	4.87822	1.07049e-06	0.000115619	ATAD3A	protein_coding	chr1	1447531	1470067	+
ENSG00000132965	890.553	440.848	665.701	1.01304	0.329778	3.07187	0.00212723	0.0157261	ALOX5AP	protein_coding	chr13	31309645	31338556	+
ENSG00000095752	98.867	49.5116	74.1893	1.01201	0.378254	2.67548	0.00746224	0.0365424	IL11	protein_coding	chr19	55875757	55881831	-
ENSG00000189409	183.348	90.9503	137.149	1.01093	0.313572	3.22391	0.00126455	0.0110753	MMP23B	protein_coding	chr1	1567474	1570639	+
ENSG00000232004	43.328	20.9887	32.1584	1.01079	0.235527	4.29161	1.77384e-05	0.000664205	CAP1P2	pseudogene	chr10	44100291	44101699	-
ENSG00000100234	21055	10451.8	15753.4	1.01036	0.324974	3.10906	0.00187685	0.0144891	TIMP3	protein_coding	chr22	33197687	33259030	+
ENSG00000117586	484.922	240.881	362.902	1.00631	0.324864	3.09763	0.00195073	0.0148464	TNFSF4	protein_coding	chr1	173152873	173176452	-
ENSG00000141458	4315.66	2150.01	3232.83	1.00499	0.239747	4.19187	2.76663e-05	0.000883721	NPC1	protein_coding	chr18	21086148	21166862	-
ENSG00000166341	1801.91	898.778	1350.34	1.00314	0.256861	3.90539	9.40747e-05	0.00197883	DCHS1	protein_coding	chr11	6642556	6677085	-
ENSG00000120913	599.705	299.197	449.451	1.00243	0.211	4.75084	2.02569e-06	0.000169172	PDLIM2	protein_coding	chr8	22435792	22455538	+
ENSG00000211445	1051.02	524.599	787.808	1.00163	0.391367	2.55932	0.0104878	0.0465536	GPX3	protein_coding	chr5	150400124	150408554	+
ENSG00000172638	1492.54	745.553	1119.05	1.00102	0.250908	3.98959	6.61864e-05	0.00156844	EFEMP2	protein_coding	chr11	65633912	65641063	-
ENSG00000181097	11.4216	23.5378	17.4797	-1.00013	0.38342	-2.60843	0.00909575	0.0421292	RP11-429J17.2	antisense	chr8	144778324	144780583	+
ENSG00000251152	51.1729	103.048	77.1105	-1.00054	0.391131	-2.55808	0.0105252	0.0466366	RP11-281P23.1	lincRNA	chr4	11470874	11479820	+
ENSG00000256771	262.726	527.167	394.946	-1.00073	0.202607	-4.93928	7.84107e-07	9.57335e-05	ZNF253	protein_coding	chr19	19976695	20005483	+
ENSG00000217120	47.6071	95.9123	71.7597	-1.00099	0.312211	-3.20615	0.00134523	0.0115346	RP1-76C18.1	pseudogene	chr6	103450389	103451772	+
ENSG00000205930	14.4374	29.399	21.9182	-1.00108	0.285848	-3.50212	0.000461568	0.00577381	C21orf49	protein_coding	chr21	34144411	34266043	+
ENSG00000244560	45.0059	90.7419	67.8739	-1.00133	0.325929	-3.07223	0.00212468	0.0157242	RP4-800G7.2	pseudogene	chr7	148982372	148994403	+
ENSG00000197580	103.269	207.11	155.19	-1.00149	0.373854	-2.67883	0.00738803	0.0362712	BCO2	protein_coding	chr11	112046190	112095422	+
ENSG00000261770	32.6184	65.9475	49.2829	-1.00224	0.254989	-3.93053	8.47572e-05	0.00183968	CTC-459F4.1	lincRNA	chr19	28248092	28251757	-
ENSG00000259658	14.3602	29.5948	21.9775	-1.00245	0.326903	-3.06651	0.00216572	0.0159139	RP11-89K11.1	protein_coding	chr15	102277302	102285913	-
ENSG00000223525	303.839	609.34	456.589	-1.00259	0.28162	-3.56007	0.000370759	0.00501149	RABGAP1L-IT1	sense_intronic	chr1	174866095	174867133	+
ENSG00000136367	72.5468	146.405	109.476	-1.00318	0.335959	-2.98602	0.00282639	0.018786	ZFHX2	protein_coding	chr14	23990066	24025401	-
ENSG00000196605	176.871	355.732	266.302	-1.00337	0.221993	-4.51982	6.18926e-06	0.000345016	ZNF846	protein_coding	chr19	9862669	9903856	-
ENSG00000105392	73.0324	147.269	110.151	-1.00361	0.372158	-2.69674	0.00700228	0.0349362	CRX	protein_coding	chr19	48322703	48346587	+
ENSG00000179935	16.074	32.7547	24.4144	-1.00366	0.304427	-3.29686	0.000977716	0.00931879	LINC00652	lincRNA	chr20	18768295	18774979	-
ENSG00000154265	701.353	1406.65	1054	-1.00367	0.287206	-3.49459	0.00047479	0.00587992	ABCA5	protein_coding	chr17	67240452	67323385	-
ENSG00000269473	52.2912	105.586	78.9386	-1.00536	0.280248	-3.58738	0.000334017	0.00466938	CTD-2619J13.19	lincRNA	chr19	58951815	58957216	+
ENSG00000261211	84.7539	171.158	127.956	-1.00619	0.343841	-2.92631	0.00343013	0.0214646	RP1-80N2.3	lincRNA	chr6	6680542	6683866	-
ENSG00000183657	49.3503	99.5248	74.4375	-1.00642	0.319056	-3.15437	0.00160847	0.0130969	PP13439	protein_coding	chr3	171509580	171527714	-
ENSG00000156509	25.1703	51.2441	38.2072	-1.00682	0.293364	-3.43199	0.000599164	0.00679466	FBXO43	protein_coding	chr8	101145588	101158028	-
ENSG00000260160	7.88385	15.8333	11.8586	-1.00698	0.322244	-3.1249	0.00177863	0.0139563	CTC-471J1.2	sense_overlapping	chr19	52561743	52566956	-
ENSG00000230189	43.366	87.7265	65.5462	-1.00748	0.300966	-3.34747	0.000815533	0.00823909	GS1-124K5.2	pseudogene	chr7	65874130	65955046	-
ENSG00000204794	57.7731	116.557	87.1653	-1.00783	0.341336	-2.95259	0.00315119	0.020203	PGM5P1	pseudogene	chr9	68741234	68809906	-
ENSG00000179532	244.981	493.039	369.01	-1.00813	0.312143	-3.22971	0.00123914	0.0109251	DNHD1	protein_coding	chr11	6518490	6614988	+
ENSG00000226026	175.939	354.7	265.32	-1.00824	0.288092	-3.49973	0.00046573	0.00580612	RP11-57H12.3	antisense	chr1	95628775	95699538	-
ENSG00000069431	2148.72	4323.83	3236.27	-1.00866	0.256511	-3.93223	8.41617e-05	0.00183207	ABCC9	protein_coding	chr12	21950335	22094336	-
ENSG00000261613	450.575	908.058	679.317	-1.00902	0.309938	-3.25555	0.00113173	0.0102786	RP11-20I23.13	antisense	chr16	2604061	2606061	-
ENSG00000214770	33.7254	68.6375	51.1815	-1.00921	0.364388	-2.76959	0.00561264	0.0298709	RP11-544I20.2	antisense	chr14	64796149	64805317	-
ENSG00000197332	12.7049	26.5208	19.6129	-1.00972	0.323946	-3.11694	0.0018274	0.014205	ZNF833P	lincRNA	chr19	11750591	11797382	+
ENSG00000099338	49.7709	101.328	75.5496	-1.00984	0.298594	-3.38197	0.000719676	0.0076308	CATSPERG	protein_coding	chr19	38826415	38861589	+
ENSG00000220891	11.0947	23.5202	17.3075	-1.00988	0.347323	-2.90762	0.00364193	0.0222932	LL22NC03-63E9.3	protein_coding	chr22	22901750	22909007	+
ENSG00000254802	9.95591	20.7269	15.3414	-1.01016	0.392395	-2.57433	0.0100433	0.0451336	AC022182.3	lincRNA	chr8	61878361	61880334	-
ENSG00000261783	6.77998	13.9167	10.3484	-1.01028	0.316446	-3.19256	0.00141016	0.0119228	RP11-252K23.2	sense_intronic	chr16	75413716	75415158	-
ENSG00000149646	23.3094	47.8864	35.5979	-1.01044	0.360842	-2.80022	0.00510673	0.0279267	CNBD2	protein_coding	chr20	34556512	34618622	+
ENSG00000262973	87.422	175.792	131.607	-1.01077	0.291237	-3.4706	0.000519291	0.00619866	RP11-708H21.4	lincRNA	chr17	47249257	47250608	+
ENSG00000236778	27.8176	56.4397	42.1287	-1.0109	0.236161	-4.28057	1.86418e-05	0.000685413	INTS6-AS1	antisense	chr13	52026503	52126500	+
ENSG00000263214	14.5713	30.1707	22.371	-1.01096	0.368906	-2.74043	0.00613594	0.0317247	ZNF205-AS1	antisense	chr16	3160461	3165599	-
ENSG00000111254	18.4508	36.9678	27.7093	-1.011	0.356376	-2.8369	0.00455544	0.0257973	AKAP3	protein_coding	chr12	4724674	4758213	-
ENSG00000106069	439.622	886.395	663.008	-1.01103	0.355786	-2.84169	0.00448756	0.0255676	CHN2	protein_coding	chr7	29161890	29553944	+
ENSG00000151773	169.485	342.555	256.02	-1.01119	0.218009	-4.63829	3.51302e-06	0.000239178	CCDC122	protein_coding	chr13	44398045	44453827	-
ENSG00000255339	22.2515	45.4437	33.8476	-1.01236	0.282361	-3.58535	0.00033663	0.00468971	NDUFB8	protein_coding	chr10	102265385	102289638	-
ENSG00000241288	73.6611	149.229	111.445	-1.01267	0.341086	-2.96895	0.00298823	0.0194694	RP11-379B18.5	lincRNA	chr3	125546081	125607918	-
ENSG00000186409	125.622	254.306	189.964	-1.01285	0.289575	-3.49772	0.000469261	0.00583072	CCDC30	protein_coding	chr1	42929001	43120335	+
ENSG00000267277	3.67763	7.69542	5.68653	-1.01308	0.382333	-2.64972	0.00805589	0.0386538	CTD-2342J14.6	antisense	chr19	11478799	11485611	-
ENSG00000232587	56.4252	114.641	85.5332	-1.01323	0.35138	-2.88358	0.00393181	0.0233179	EEF1A1P3	pseudogene	chr13	28788650	28790034	+
ENSG00000263809	14.7413	29.6416	22.1915	-1.01373	0.269091	-3.76722	0.000165076	0.00290175	RP11-849F2.7	protein_coding	chr17	8271956	8286505	-
ENSG00000242588	199.374	403.949	301.661	-1.01419	0.251514	-4.03235	5.5223e-05	0.00139392	RP11-274B21.1	pseudogene	chr7	128171752	128269512	+
ENSG00000102098	22.5199	45.2194	33.8696	-1.01456	0.374011	-2.71266	0.00667457	0.0336727	SCML2	protein_coding	chrX	18257434	18372847	-
ENSG00000262823	10.9782	22.2424	16.6103	-1.01472	0.352808	-2.87613	0.00402585	0.0237421	RP13-580F15.2	antisense	chr17	4385261	4389648	-
ENSG00000242028	139.859	283.428	211.644	-1.01486	0.321994	-3.15179	0.00162272	0.0131528	HYPK	protein_coding	chr15	44088340	44095241	+
ENSG00000186704	149.785	303.126	226.456	-1.01501	0.382786	-2.65165	0.00801002	0.0385157	DTX2P1	pseudogene	chr7	76607934	76673092	+
ENSG00000177853	1905.5	3852.72	2879.11	-1.01517	0.170125	-5.96719	2.41374e-09	1.66357e-06	ZNF518A	processed_transcript	chr10	97889472	97965044	+
ENSG00000213599	159.673	323.433	241.553	-1.01548	0.395245	-2.56924	0.0101922	0.0456111	SLX1A-SULT1A3	processed_transcript	chr16	30205213	30215631	+
ENSG00000145700	19.1812	39.2442	29.2127	-1.01583	0.336465	-3.01912	0.0025351	0.0175342	ANKRD31	protein_coding	chr5	74364100	74532703	-
ENSG00000136854	500.02	1011.03	755.526	-1.01632	0.307291	-3.30737	0.000941763	0.00909574	STXBP1	protein_coding	chr9	130374544	130457460	+
ENSG00000186166	266.088	539.51	402.799	-1.01691	0.280568	-3.62448	0.000289542	0.00425903	CCDC84	protein_coding	chr11	118868852	118886501	+
ENSG00000240616	12.8704	26.199	19.5347	-1.01738	0.30754	-3.30811	0.000939266	0.00908334	AD000092.3	pseudogene	chr19	13004947	13005694	+
ENSG00000261366	15.7338	32.1117	23.9227	-1.01751	0.340389	-2.98925	0.00279663	0.0186816	MANEA-AS1	antisense	chr6	96023059	96025326	-
ENSG00000254634	160.548	325.804	243.176	-1.01826	0.246081	-4.13791	3.50489e-05	0.00104288	RP11-231C14.3	pseudogene	chr16	29437121	29465435	-
ENSG00000269131	16.0816	33.6588	24.8702	-1.01826	0.318089	-3.2012	0.00136858	0.0116636	AC004447.2	antisense	chr19	19101702	19104419	+
ENSG00000261596	11.9274	24.8993	18.4134	-1.0187	0.299875	-3.39706	0.000681136	0.00736147	CTB-31N19.3	sense_intronic	chr16	21638063	21638723	+
ENSG00000225273	21.4903	44.3034	32.8969	-1.01896	0.365976	-2.78423	0.00536544	0.0289052	UBE2Q2P2	pseudogene	chr15	82647360	82712277	+
ENSG00000224950	44.0713	90.7179	67.3946	-1.01915	0.381917	-2.66851	0.0076189	0.0371152	RP5-1086K13.1	lincRNA	chr1	117035645	117041834	-
ENSG00000224838	190.683	387.224	288.953	-1.01953	0.261674	-3.89618	9.77235e-05	0.00202583	FKSG52	protein_coding	chr5	59726565	59726939	+
ENSG00000245156	60.0113	122.494	91.2525	-1.02007	0.392575	-2.5984	0.00936602	0.0429579	RP11-867G23.3	lincRNA	chr11	66037303	66045996	-
ENSG00000236824	253.119	514.053	383.586	-1.02032	0.304936	-3.34602	0.00081982	0.0082737	BCYRN1	lincRNA	chr2	47558199	47571656	+
ENSG00000174194	70.5825	143.977	107.28	-1.02104	0.371831	-2.74597	0.00603328	0.0313599	AGAP8	protein_coding	chr10	51224681	51371321	-
ENSG00000105926	493.089	1000.88	746.986	-1.02109	0.328565	-3.10774	0.00188523	0.014514	MPP6	protein_coding	chr7	24612887	24733812	+
ENSG00000147059	15.2809	31.6056	23.4433	-1.02221	0.319713	-3.19728	0.00138732	0.0117786	SPIN2A	protein_coding	chrX	57160963	57164058	-
ENSG00000212124	34.4605	70.8505	52.6555	-1.02241	0.308813	-3.31077	0.000930405	0.00900929	TAS2R19	protein_coding	chr12	11174218	11175219	-
ENSG00000263606	43.2791	88.1463	65.7127	-1.02417	0.363923	-2.81424	0.00488924	0.0271583	RP11-737O24.3	pseudogene	chr18	2945548	2946888	-
ENSG00000238083	434.573	885.416	659.995	-1.02429	0.232959	-4.39687	1.09824e-05	0.000483581	LRRC37A2	protein_coding	chr17	44588877	44633016	+
ENSG00000182397	11.6098	24.4122	18.011	-1.02438	0.323222	-3.16928	0.00152819	0.0126503	DNM1P46	pseudogene	chr15	100330361	100347132	-
ENSG00000213462	747.463	1521.38	1134.42	-1.02482	0.360959	-2.83915	0.00452338	0.0257195	ERV3-1	protein_coding	chr7	64451187	64467121	-
ENSG00000262333	9.19171	19.3408	14.2663	-1.02485	0.296409	-3.45757	0.000545076	0.00638766	HNRNPA1P16	pseudogene	chr17	2210055	2211009	+
ENSG00000196263	289.022	588.931	438.977	-1.02522	0.275929	-3.71552	0.000202784	0.00332249	ZNF471	protein_coding	chr19	57019212	57041590	+
ENSG00000203867	27.5446	56.2335	41.8891	-1.02558	0.380516	-2.69524	0.00703382	0.0350443	RBM20	protein_coding	chr10	112404155	112599227	+
ENSG00000112320	121.126	246.624	183.875	-1.02594	0.30338	-3.38171	0.000720361	0.00763117	SOBP	protein_coding	chr6	107811162	107981357	+
ENSG00000260368	13.3294	27.4925	20.4109	-1.02602	0.366799	-2.79724	0.0051542	0.0280973	RP11-521I2.3	sense_overlapping	chr8	101925475	101926616	-
ENSG00000241684	70.9237	144.847	107.885	-1.02609	0.338176	-3.0342	0.00241171	0.0169734	ADAMTS9-AS2	antisense	chr3	64670585	64997143	+
ENSG00000231256	35.0216	72.3266	53.6741	-1.02617	0.341546	-3.00449	0.0026603	0.018104	C17orf105	protein_coding	chr17	41857803	41864980	+
ENSG00000225125	4.13273	8.67948	6.4061	-1.02657	0.389437	-2.63603	0.00838827	0.039739	RANP4	pseudogene	chrX	135889382	135890036	-
ENSG00000215346	27.4692	56.0593	41.7643	-1.02717	0.371337	-2.76614	0.00567238	0.0300799	AF131215.5	protein_coding	chr8	10983980	10987745	-
ENSG00000197816	142.445	291.378	216.911	-1.02743	0.303306	-3.38744	0.000705476	0.00753257	CCDC180	protein_coding	chr9	100000765	100140806	+
ENSG00000165084	35.3765	72.9792	54.1778	-1.02802	0.31682	-3.24481	0.00117531	0.0105529	C8orf34	protein_coding	chr8	69242957	69731257	+
ENSG00000230870	3.89026	8.19129	6.04077	-1.02812	0.376347	-2.73185	0.00629799	0.0322775	FBXW11P1	pseudogene	chr21	32999440	33000913	-
ENSG00000260361	13.2663	27.3875	20.3269	-1.02869	0.355361	-2.89477	0.00379433	0.022828	CTD-2313J17.5	sense_intronic	chr15	93322987	93324722	-
ENSG00000269337	118.391	242.719	180.555	-1.02905	0.300292	-3.42684	0.000610656	0.00685919	AL591479.1	protein_coding	chr9	70646589	70648956	+
ENSG00000260855	43.4075	88.9193	66.1634	-1.02912	0.397334	-2.59005	0.00959615	0.0436834	RP11-439E19.10	antisense	chr1	246935603	246939074	+
ENSG00000180626	215.05	440.037	327.543	-1.03012	0.208464	-4.94148	7.75308e-07	9.51765e-05	ZNF594	protein_coding	chr17	5082831	5095178	-
ENSG00000258701	20.6034	42.5078	31.5556	-1.03045	0.31284	-3.29384	0.000988283	0.00939162	LINC00638	lincRNA	chr14	105287538	105290055	+
ENSG00000214456	25.1582	51.7667	38.4625	-1.03045	0.402763	-2.55846	0.0105138	0.0466138	PLIN5	protein_coding	chr19	4522543	4535236	-
ENSG00000153165	57.6058	118.337	87.9714	-1.0307	0.25032	-4.11753	3.82953e-05	0.00110295	RGPD3	protein_coding	chr2	107021446	107084832	-
ENSG00000149716	252.027	515.788	383.908	-1.03125	0.220827	-4.66994	3.01288e-06	0.000216533	ORAOV1	protein_coding	chr11	69467844	69490184	-
ENSG00000227252	26.8088	55.5152	41.162	-1.03129	0.239712	-4.30218	1.69124e-05	0.000645056	AC105760.2	antisense	chr2	237968077	237994460	-
ENSG00000213971	112.24	230.745	171.493	-1.03145	0.297669	-3.46508	0.000530075	0.00625099	RP11-15H20.6	processed_transcript	chr19	23442708	23457053	-
ENSG00000240618	29.8541	61.9496	45.9018	-1.03179	0.31859	-3.23861	0.00120115	0.0107198	RP11-206L10.5	lincRNA	chr1	694412	700305	-
ENSG00000204531	142.384	291.919	217.152	-1.03188	0.40582	-2.54271	0.0109998	0.0482447	POU5F1	protein_coding	chr6	31132119	31148508	-
ENSG00000264198	284.351	582.29	433.32	-1.03189	0.28152	-3.66542	0.000246934	0.00382614	RP11-94L15.2	lincRNA	chr17	37913974	37920089	-
ENSG00000261428	46.0256	95.2088	70.6172	-1.03195	0.257571	-4.00645	6.16376e-05	0.0015002	RP11-16P6.1	antisense	chr2	223431624	223434438	-
ENSG00000263069	12.8978	26.7092	19.8035	-1.03207	0.38277	-2.69633	0.00701087	0.0349687	CTD-2047H16.4	antisense	chr17	78325628	78388968	-
ENSG00000169758	35.7587	74.7733	55.266	-1.03214	0.270661	-3.81339	0.000137075	0.00254705	C15orf27	protein_coding	chr15	76352178	76521462	+
ENSG00000114656	46.3111	95.044	70.6776	-1.03249	0.307369	-3.35914	0.000781862	0.008024	KIAA1257	protein_coding	chr3	128628709	128721533	-
ENSG00000005379	161.049	330.023	245.536	-1.03339	0.401541	-2.57356	0.0100659	0.0451821	BZRAP1	protein_coding	chr17	56378592	56406152	-
ENSG00000243081	25.6972	53.3585	39.5278	-1.03343	0.365038	-2.83102	0.00464004	0.0261643	RP11-231E6.1	lincRNA	chr3	112115494	112127981	-
ENSG00000186399	74.0718	152.046	113.059	-1.03348	0.303027	-3.41051	0.000648427	0.00711952	GOLGA8R	protein_coding	chr15	30695943	30706463	-
ENSG00000261807	9.22291	19.3597	14.2913	-1.03365	0.361082	-2.86264	0.00420122	0.0244699	RP11-430C1.1	lincRNA	chr16	59889257	60087875	+
ENSG00000237296	2564.61	5251.78	3908.19	-1.03387	0.294887	-3.50598	0.000454927	0.00573831	SMG1P1	pseudogene	chr16	22448329	22503541	+
ENSG00000247317	16.502	33.8571	25.1795	-1.03409	0.391518	-2.64123	0.0082605	0.0392774	RP11-273G15.2	lincRNA	chr8	144063155	144099854	-
ENSG00000189136	117.121	240.69	178.906	-1.03409	0.343941	-3.0066	0.00264184	0.0180502	UBE2Q2P1	pseudogene	chr15	85070012	85114447	-
ENSG00000120645	54.2068	111.906	83.0565	-1.0343	0.396733	-2.60705	0.00913251	0.042223	IQSEC3	protein_coding	chr12	175931	287626	+
ENSG00000171817	48.8448	100.741	74.7929	-1.03456	0.271066	-3.81664	0.000135282	0.00252209	ZNF540	protein_coding	chr19	38042308	38104998	+
ENSG00000138821	693.203	1419.49	1056.35	-1.03469	0.33869	-3.05497	0.00225083	0.0162955	SLC39A8	protein_coding	chr4	103172198	103352415	-
ENSG00000183281	25.3193	52.4216	38.8704	-1.0348	0.320929	-3.22439	0.00126243	0.0110655	PLGLB1	protein_coding	chr2	87229682	87248975	-
ENSG00000246985	26.68	55.7433	41.2116	-1.03503	0.285123	-3.63012	0.000283291	0.00422232	SOCS2-AS1	processed_transcript	chr12	93936239	93965544	-
ENSG00000100181	171.261	351.469	261.365	-1.03579	0.293171	-3.53306	0.000410779	0.00537771	TPTEP1	lincRNA	chr22	17082777	17179632	+
ENSG00000225138	120.126	246.856	183.491	-1.03599	0.396105	-2.61543	0.0089114	0.0414653	CTD-2228K2.7	processed_transcript	chr5	473351	480999	+
ENSG00000229989	32.8037	67.9307	50.3672	-1.036	0.366428	-2.8273	0.0046943	0.026404	MIR181A1HG	lincRNA	chr1	198776622	198906558	-
ENSG00000224464	7.90294	16.556	12.2295	-1.03624	0.390918	-2.65079	0.00803047	0.0385809	PGAM1P6	pseudogene	chr2	24095138	24095884	-
ENSG00000224066	10.0739	20.9373	15.5056	-1.0373	0.36761	-2.82173	0.00477652	0.0267526	RP4-622L5.7	antisense	chr1	32670370	32672415	-
ENSG00000253193	15.3095	30.8948	23.1022	-1.03791	0.399579	-2.59752	0.00938991	0.0430499	FCGR1C	pseudogene	chr1	149369294	149378365	+
ENSG00000213659	11.1818	22.9198	17.0508	-1.0387	0.371191	-2.79829	0.00513744	0.0280196	RSU1P3	pseudogene	chr10	53079586	53080420	+
ENSG00000120215	24.3771	50.9593	37.6682	-1.03916	0.398006	-2.61091	0.00903004	0.0418959	MLANA	protein_coding	chr9	5890802	5910606	+
ENSG00000248544	28.1734	58.5831	43.3782	-1.0394	0.393966	-2.63829	0.00833256	0.0395335	CTB-47B11.3	antisense	chr5	156802749	156811958	-
ENSG00000226907	116.993	241.224	179.108	-1.03965	0.296219	-3.50974	0.00044854	0.00569613	CT45A6	protein_coding	chrX	134962849	134971244	-
ENSG00000251079	174.04	358.861	266.45	-1.03998	0.306412	-3.39407	0.00068861	0.00742661	BMS1P2	pseudogene	chr10	47228366	47241942	-
ENSG00000147437	23.5885	49.0228	36.3057	-1.04052	0.339933	-3.06094	0.0022064	0.0160827	GNRH1	protein_coding	chr8	25276776	25282170	-
ENSG00000235878	23.982	49.6688	36.8254	-1.04066	0.358901	-2.89957	0.00373674	0.0226315	AP001468.1	protein_coding	chr21	47612391	47613673	-
ENSG00000114279	30.3685	125.113	77.7409	-1.04158	0.390666	-2.66617	0.00767211	0.0372819	FGF12	protein_coding	chr3	191857184	192485553	-
ENSG00000158571	3.79837	8.09586	5.94711	-1.04258	0.374855	-2.7813	0.00541411	0.029095	PFKFB1	protein_coding	chrX	54959394	55024967	-
ENSG00000188000	26.0496	54.4351	40.2424	-1.04275	0.385461	-2.70521	0.00682608	0.0342766	OR7D2	protein_coding	chr19	9296279	9299493	+
ENSG00000111215	144.759	299.705	222.232	-1.04356	0.298334	-3.49797	0.000468814	0.00582839	PRR4	protein_coding	chr12	10977559	11324212	-
ENSG00000250069	291.544	601.744	446.644	-1.04386	0.259203	-4.02718	5.64488e-05	0.00141564	CTB-131B5.2	sense_intronic	chr5	139579748	139582772	+
ENSG00000267839	11.9028	25.3777	18.6402	-1.04409	0.397711	-2.62524	0.00865882	0.0406436	AC020956.3	lincRNA	chr19	42337740	42340005	-
ENSG00000230368	11.2377	23.4148	17.3263	-1.04424	0.350784	-2.97689	0.00291188	0.0191497	FAM41C	lincRNA	chr1	803451	812283	-
ENSG00000173209	705.844	1456.77	1081.31	-1.0445	0.299654	-3.48569	0.000490877	0.00599462	AHSA2	protein_coding	chr2	61404553	61418338	+
ENSG00000213901	73.5676	152.324	112.946	-1.04451	0.354828	-2.94371	0.00324301	0.0206561	SLC23A3	protein_coding	chr2	219940051	220035549	-
ENSG00000225693	4.43773	9.35302	6.89538	-1.04453	0.408245	-2.55859	0.0105098	0.0466053	RP11-54K16.2	pseudogene	chr9	33019680	33020163	-
ENSG00000225423	12.573	26.3508	19.4619	-1.04474	0.308271	-3.38904	0.000701387	0.00752101	TNPO1P1	pseudogene	chr10	86150664	86151801	+
ENSG00000256274	39.93	82.9473	61.4387	-1.04476	0.342212	-3.05297	0.00226589	0.0163729	TAS2R64P	pseudogene	chr12	11229368	11231770	-
ENSG00000185946	367.09	758.076	562.583	-1.04477	0.256984	-4.06552	4.7926e-05	0.00125925	RNPC3	protein_coding	chr1	104068313	104097861	+
ENSG00000257931	137.474	284.085	210.78	-1.04485	0.297802	-3.50854	0.00045057	0.00570578	CTD-2311B13.7	lincRNA	chr14	19932012	19972292	-
ENSG00000196597	226.649	468.945	347.797	-1.04539	0.210704	-4.9614	6.99884e-07	8.98451e-05	ZNF782	protein_coding	chr9	99578754	99637905	-
ENSG00000233006	92.3915	191.668	142.03	-1.0456	0.263789	-3.96379	7.3769e-05	0.0016876	AC034220.3	processed_transcript	chr5	131646978	131705608	-
ENSG00000150627	90.8774	188.026	139.452	-1.04566	0.343029	-3.04832	0.00230123	0.016485	WDR17	protein_coding	chr4	176986985	177103978	+
ENSG00000234771	456.966	943.926	700.446	-1.04621	0.359953	-2.90652	0.00365471	0.022341	RP11-395P17.3	antisense	chr9	130873450	130881013	-
ENSG00000232593	47.655	99.2359	73.4455	-1.04632	0.299613	-3.49224	0.000478983	0.00591553	LINC01155	lincRNA	chrX	53123327	53196196	+
ENSG00000269318	7.04989	15.4416	11.2458	-1.04659	0.347036	-3.01578	0.0025632	0.0176814	AC007292.3	antisense	chr19	4356634	4358445	-
ENSG00000225135	74.5952	154.695	114.645	-1.04682	0.304961	-3.43264	0.000597729	0.00678524	RP11-361F15.2	lincRNA	chr6	147708800	147711601	+
ENSG00000162490	49.4079	102.987	76.1976	-1.04722	0.345514	-3.0309	0.00243826	0.0171013	DRAXIN	protein_coding	chr1	11751786	11785914	+
ENSG00000174093	595.019	1231.05	913.035	-1.04751	0.271269	-3.8615	0.000112691	0.00223049	RP11-1407O15.2	protein_coding	chr17	36337717	36421858	-
ENSG00000231185	12.5851	26.827	19.706	-1.04809	0.339803	-3.08442	0.00203948	0.0153285	AC005592.2	antisense	chr5	141704858	142051566	+
ENSG00000168502	643.019	1330.18	986.601	-1.04831	0.332902	-3.14899	0.00163836	0.0132157	SOGA2	protein_coding	chr18	8705659	8832776	+
ENSG00000215184	7.28915	15.763	11.5261	-1.04925	0.365275	-2.8725	0.00407238	0.0239242	RP11-8L18.2	pseudogene	chr10	34964563	34964969	-
ENSG00000228393	11.0398	23.0053	17.0225	-1.05006	0.32691	-3.21208	0.00131778	0.0113809	LINC01004	antisense	chr7	104590762	104653491	-
ENSG00000258363	436.614	905.759	671.186	-1.05138	0.285104	-3.68772	0.000226277	0.00359983	GRAMD4P4	pseudogene	chr14	19959517	19961162	+
ENSG00000225725	6.92647	14.6306	10.7785	-1.05225	0.359613	-2.92607	0.00343274	0.021469	FAM66E	lincRNA	chr8	7812536	7866277	+
ENSG00000228862	36.5603	76.6297	56.595	-1.05298	0.3918	-2.68755	0.00719786	0.035656	RP11-91I20.3	lincRNA	chr8	61544068	61548830	-
ENSG00000249353	19.1326	40.2651	29.6988	-1.05299	0.397237	-2.65079	0.00803036	0.0385809	NPM1P27	pseudogene	chr5	93018544	93019373	-
ENSG00000249212	13.6183	28.9761	21.2972	-1.05336	0.345983	-3.04455	0.00233026	0.0166083	ATP1B1P1	pseudogene	chr4	42031226	42032140	+
ENSG00000163728	938.847	1950.2	1444.52	-1.05378	0.234155	-4.50033	6.78465e-06	0.000366387	TTC14	protein_coding	chr3	180319918	180335616	+
ENSG00000260793	21.6906	45.4252	33.5579	-1.05401	0.355165	-2.96767	0.0030007	0.0195337	RP5-882C2.2	antisense	chr17	42298769	42301078	+
ENSG00000253203	264.147	549.528	406.838	-1.05466	0.254823	-4.13877	3.49167e-05	0.0010417	GUSBP3	pseudogene	chr5	68790040	69006341	-
ENSG00000108924	100.386	208.691	154.538	-1.05476	0.399281	-2.64164	0.00825066	0.0392527	HLF	protein_coding	chr17	53342373	53402426	+
ENSG00000232392	6.56526	13.6319	10.0986	-1.05502	0.41581	-2.53726	0.0111725	0.0487267	AC002366.3	pseudogene	chrX	11352353	11354021	-
ENSG00000101892	15.8587	33.6502	24.7544	-1.05556	0.41691	-2.53187	0.0113458	0.0492476	ATP1B4	protein_coding	chrX	119495967	119516226	+
ENSG00000249700	8.81235	18.9587	13.8855	-1.05575	0.363916	-2.90109	0.00371873	0.0225543	SRD5A3-AS1	processed_transcript	chr4	56230138	56262014	-
ENSG00000261732	100.702	210.375	155.539	-1.05593	0.351825	-3.0013	0.00268828	0.0182239	LA16c-431H6.6	protein_coding	chr16	1682260	1736716	+
ENSG00000186976	55.9925	116.831	86.4119	-1.05604	0.285105	-3.70404	0.000212192	0.00341467	EFCAB6	protein_coding	chr22	43924624	44208217	-
ENSG00000268470	15.5222	33.1301	24.3261	-1.05624	0.38481	-2.74483	0.0060542	0.031412	DNAH17-AS1	protein_coding	chr17	76494911	76499138	+
ENSG00000226053	13.6635	28.7009	21.1822	-1.0563	0.36406	-2.90144	0.00371451	0.0225409	RP5-1070A16.1	lincRNA	chr1	98676303	98738214	+
ENSG00000261690	48.9356	102.563	75.7495	-1.0563	0.376478	-2.80574	0.00502005	0.0275956	AC009133.12	antisense	chr16	29829301	29832573	-
ENSG00000262514	8.03325	17.035	12.5341	-1.05697	0.337244	-3.13413	0.00172362	0.0136487	RP11-96D1.9	sense_intronic	chr16	68233698	68234884	+
ENSG00000215158	389.266	810.472	599.869	-1.05707	0.254043	-4.16098	3.1689e-05	0.000973862	RP11-1023L17.1	pseudogene	chr5	34164803	34244901	-
ENSG00000243232	195.678	407.219	301.449	-1.05724	0.417903	-2.52987	0.0114105	0.0494193	PCDHAC2	protein_coding	chr5	140345820	140391936	+
ENSG00000102001	14.3855	30.1814	22.2834	-1.05726	0.38229	-2.76558	0.00568211	0.0301094	CACNA1F	protein_coding	chrX	49061523	49089833	-
ENSG00000259659	4.11915	8.71324	6.41619	-1.05761	0.355593	-2.97421	0.00293746	0.0192699	RP11-151N17.1	sense_intronic	chr15	44850027	44851386	+
ENSG00000248319	17.0433	36.0689	26.5561	-1.05854	0.335993	-3.15047	0.00163007	0.0131851	RP11-205M3.3	lincRNA	chr4	170838912	170897053	-
ENSG00000229920	3.58551	8.03775	5.81163	-1.05864	0.41878	-2.52791	0.0114743	0.0496092	RPS4XP5	pseudogene	chr2	63869589	63871172	-
ENSG00000036530	29.3333	61.6601	45.4967	-1.05894	0.370578	-2.85753	0.00426946	0.02472	CYP46A1	protein_coding	chr14	100150641	100193638	+
ENSG00000235316	32.7634	69.085	50.9242	-1.05919	0.376009	-2.81693	0.00484847	0.0270208	DUSP8P5	pseudogene	chr10	75491582	75493396	+
ENSG00000253878	3.34621	7.64522	5.49571	-1.05934	0.394015	-2.68858	0.00717572	0.0355777	RP11-347C18.3	sense_intronic	chr8	95962265	95963624	+
ENSG00000266900	17.4142	36.6613	27.0377	-1.05978	0.318542	-3.32698	0.000877931	0.00867663	RP11-173A16.2	sense_intronic	chr18	59913043	59914645	+
ENSG00000196096	41.9547	88.0167	64.9857	-1.05996	0.263204	-4.02713	5.64618e-05	0.00141564	AC079610.2	lincRNA	chr2	214141276	214148929	-
ENSG00000259378	14.0841	29.8913	21.9877	-1.06006	0.333637	-3.1773	0.00148654	0.0123961	DCAF13P3	pseudogene	chr15	51236860	51238193	+
ENSG00000234520	29.3644	61.8965	45.6304	-1.06071	0.355892	-2.98042	0.00287856	0.0190141	AC018464.3	lincRNA	chr7	112594701	112635689	-
ENSG00000224083	9.03252	18.7671	13.8998	-1.06122	0.387877	-2.73597	0.00621962	0.0320375	RP11-39K24.4	pseudogene	chr9	5096666	5098193	+
ENSG00000249961	23.6359	50.108	36.872	-1.06144	0.377033	-2.81524	0.00487405	0.0271068	CCDC79	protein_coding	chr16	66788879	66835523	-
ENSG00000104967	50.9856	107.575	79.2801	-1.06147	0.329905	-3.2175	0.00129315	0.0112512	NOVA2	protein_coding	chr19	46436992	46476804	-
ENSG00000261618	49.0421	102.573	75.8078	-1.0618	0.340976	-3.11399	0.00184574	0.0143327	RP11-79H23.3	lincRNA	chr8	79749764	79752757	+
ENSG00000237406	20.0666	42.4197	31.2432	-1.06306	0.387001	-2.74691	0.00601592	0.0312842	NDUFA9P1	pseudogene	chr22	36293318	36294452	-
ENSG00000240288	11.3693	24.392	17.8807	-1.06349	0.378732	-2.80803	0.0049846	0.0274911	GHRLOS	antisense	chr3	10327438	10335133	+
ENSG00000216937	149.513	313.147	231.33	-1.06356	0.208778	-5.09424	3.50148e-07	5.65905e-05	CCDC7	protein_coding	chr10	32735068	32863492	+
ENSG00000254431	14.5424	30.665	22.6037	-1.0643	0.315921	-3.36888	0.000754736	0.00784235	RP11-550A5.2	antisense	chr8	126360438	126363658	-
ENSG00000233024	318.897	667.747	493.322	-1.06433	0.255029	-4.17336	3.00135e-05	0.000936462	NPIPA7	protein_coding	chr16	18451943	18473188	-
ENSG00000230850	55.5772	116.662	86.1197	-1.06433	0.345831	-3.07761	0.00208668	0.0155274	RP11-782C8.1	lincRNA	chr1	143119061	143233417	+
ENSG00000213888	68.6295	144.464	106.547	-1.06447	0.35427	-3.00468	0.00265857	0.018104	AC005003.1	protein_coding	chr22	31742875	31744670	+
ENSG00000213152	10.2039	21.9917	16.0978	-1.06482	0.397156	-2.6811	0.00733797	0.0361587	RPL7AP60	pseudogene	chr12	112739674	112740467	-
ENSG00000250959	14.6712	31.5136	23.0924	-1.06536	0.276408	-3.8543	0.000116061	0.00226722	GLUD1P3	pseudogene	chr10	75490320	75497069	+
ENSG00000135083	99.9366	209.315	154.626	-1.06546	0.398193	-2.67573	0.00745664	0.03653	CCNJL	protein_coding	chr5	159678659	159772403	-
ENSG00000236882	22.0499	46.6505	34.3502	-1.06623	0.339356	-3.14192	0.00167845	0.0134288	C5orf27	protein_coding	chr5	95187936	95195837	+
ENSG00000261451	28.0509	59.159	43.605	-1.06642	0.32828	-3.2485	0.00116013	0.010471	RP11-981G7.1	sense_overlapping	chr8	10291182	10295822	+
ENSG00000214397	15.7884	33.3082	24.5483	-1.06714	0.355067	-3.00547	0.00265169	0.0180955	DKFZP779J2370	protein_coding	chr15	100255908	100258029	-
ENSG00000260388	16.6626	35.5813	26.1219	-1.06792	0.372679	-2.86551	0.00416338	0.0243062	LINC00562	lincRNA	chr13	48504290	48506757	-
ENSG00000253490	21.1779	45.0061	33.092	-1.06792	0.40133	-2.66095	0.00779202	0.0377502	AC145110.1	lincRNA	chr8	29605825	29656008	+
ENSG00000255135	65.6262	138.655	102.141	-1.06799	0.28793	-3.70921	0.000207904	0.00336982	RP11-111M22.3	lincRNA	chr11	76152382	76155700	-
ENSG00000269688	2.98847	7.24619	5.11733	-1.06822	0.385556	-2.77061	0.00559511	0.0298066	AC008982.2	sense_intronic	chr19	39335369	39336139	-
ENSG00000243004	16.9099	35.7249	26.3174	-1.06919	0.329482	-3.24505	0.00117429	0.0105479	AC005062.2	sense_overlapping	chr7	19958604	20180076	-
ENSG00000230124	55.5838	117.275	86.4293	-1.0695	0.253835	-4.21337	2.51591e-05	0.000825562	RP5-1180C10.2	antisense	chr1	180238788	180245359	-
ENSG00000170919	311.912	655.463	483.688	-1.06956	0.287639	-3.71842	0.000200473	0.00330961	TPT1-AS1	antisense	chr13	45915480	45965872	+
ENSG00000224975	28.4636	60.6541	44.5589	-1.06969	0.340936	-3.13752	0.00170383	0.0135741	INE1	sense_intronic	chrX	47064320	47065264	+
ENSG00000255837	27.627	58.9116	43.2693	-1.0698	0.330767	-3.2343	0.00121943	0.010807	TAS2R20	protein_coding	chr12	11149094	11150474	-
ENSG00000269633	142.011	298.756	220.384	-1.07002	0.271343	-3.94345	8.03193e-05	0.00178122	AC017081.1	protein_coding	chr2	207220463	207220843	+
ENSG00000215246	24.5588	52.2555	38.4072	-1.07029	0.339407	-3.1534	0.00161379	0.0131259	RP11-43F13.3	antisense	chr5	987295	997423	-
ENSG00000257509	4.51273	9.65398	7.08336	-1.07126	0.365436	-2.93147	0.00337363	0.0212293	RP11-762I7.4	sense_intronic	chr12	56155334	56156412	-
ENSG00000264772	96.5642	203.092	149.828	-1.07149	0.236379	-4.53294	5.81689e-06	0.000334211	SNORA67	processed_transcript	chr17	7476144	7485342	+
ENSG00000183773	50.8848	107.228	79.0565	-1.07225	0.384966	-2.7853	0.00534786	0.0288381	AIFM3	protein_coding	chr22	21319396	21335649	+
ENSG00000228486	12.6955	27.0403	19.8679	-1.07284	0.359036	-2.98812	0.00280699	0.0187286	LINC01125	antisense	chr2	98280680	98319527	+
ENSG00000196696	882.254	1856.88	1369.57	-1.07305	0.27956	-3.83835	0.000123862	0.00237622	PDXDC2P	processed_transcript	chr16	70010200	70099851	-
ENSG00000234353	5.36988	11.2715	8.32067	-1.07325	0.420365	-2.55314	0.0106757	0.0472289	AP000347.4	pseudogene	chr22	23980679	23982949	-
ENSG00000188822	66.1942	140.076	103.135	-1.07329	0.366314	-2.92998	0.00338983	0.0212852	CNR2	protein_coding	chr1	24197016	24285549	-
ENSG00000261372	6.53899	14.5202	10.5296	-1.07382	0.389906	-2.75406	0.00588613	0.0308018	RP11-529H20.6	sense_overlapping	chr14	92511119	92516990	-
ENSG00000163596	152.374	322.026	237.2	-1.07392	0.261066	-4.11361	3.89524e-05	0.00111615	ICA1L	protein_coding	chr2	203640690	203736708	-
ENSG00000267060	31.3823	66.9914	49.1869	-1.07431	0.339852	-3.16112	0.00157164	0.0129046	PTGES3L	protein_coding	chr17	41120105	41132545	-
ENSG00000139287	28.6138	60.8853	44.7496	-1.07443	0.313764	-3.42433	0.000616326	0.00690288	TPH2	protein_coding	chr12	72332626	72580398	+
ENSG00000176809	189.334	399.854	294.594	-1.07475	0.264689	-4.06043	4.89829e-05	0.00127793	LRRC37A3	protein_coding	chr17	62850430	62915598	-
ENSG00000112053	20.7644	44.4684	32.6164	-1.07493	0.417165	-2.57674	0.00997356	0.0449011	SLC26A8	protein_coding	chr6	35911291	35992645	-
ENSG00000243176	5.3952	11.5881	8.49163	-1.07502	0.383894	-2.80031	0.00510528	0.0279255	RP11-550I24.2	processed_transcript	chr3	156893012	157099054	+
ENSG00000250900	7.04248	15.663	11.3527	-1.07519	0.355923	-3.02085	0.00252068	0.0174705	CTC-338M12.6	antisense	chr5	180622496	180630103	+
ENSG00000249476	32.8803	69.8544	51.3674	-1.07536	0.341832	-3.14586	0.00165599	0.0133149	CTD-2587M2.1	lincRNA	chr5	108572821	108662070	-
ENSG00000229808	19.0717	41.1988	30.1352	-1.07629	0.303454	-3.54679	0.000389956	0.00518979	RP11-456P18.2	pseudogene	chr1	161860623	161861986	+
ENSG00000266896	23.6737	50.7323	37.203	-1.07725	0.396316	-2.71815	0.00656472	0.0332754	RP1-266L20.9	sense_intronic	chr6	170170509	170172138	+
ENSG00000261529	15.0073	31.9346	23.471	-1.07829	0.289715	-3.7219	0.000197731	0.00327824	RP13-487P22.1	sense_intronic	chr15	25590780	25592382	-
ENSG00000167654	63.5186	134.927	99.2229	-1.0785	0.366689	-2.94119	0.00326951	0.0207778	ATCAY	protein_coding	chr19	3879862	3928077	+
ENSG00000100918	102.582	217.973	160.278	-1.07855	0.311588	-3.46146	0.000537262	0.00631141	REC8	protein_coding	chr14	24641062	24649463	+
ENSG00000141665	50.2526	106.706	78.4792	-1.07887	0.26577	-4.05943	4.91931e-05	0.00127916	FBXO15	protein_coding	chr18	71740588	71815100	-
ENSG00000213090	26.143	55.512	40.8275	-1.07902	0.31501	-3.42535	0.000613997	0.00688296	AC007256.5	pseudogene	chr2	202275267	202278031	-
ENSG00000148690	258.52	546.858	402.689	-1.07903	0.202592	-5.32612	1.00331e-07	2.44994e-05	FRA10AC1	protein_coding	chr10	95427640	95462329	-
ENSG00000267939	26.5051	56.7894	41.6472	-1.07906	0.362988	-2.97273	0.00295168	0.0193322	CTD-2325M2.1	lincRNA	chr19	8073613	8080909	+
ENSG00000167992	24.9965	53.7183	39.3574	-1.07924	0.352837	-3.05876	0.00222258	0.0161586	VWCE	protein_coding	chr11	61025762	61062896	-
ENSG00000104953	39.6209	83.4691	61.545	-1.07975	0.42479	-2.54185	0.0110267	0.0483347	TLE6	protein_coding	chr19	2977444	2995177	+
ENSG00000173805	81.3594	172.812	127.086	-1.08072	0.395076	-2.73548	0.00622898	0.032057	HAP1	protein_coding	chr17	39873994	39890896	-
ENSG00000185155	4.37733	10.0864	7.23186	-1.08115	0.375139	-2.88199	0.00395169	0.0233987	MIXL1	protein_coding	chr1	226411319	226414755	+
ENSG00000196421	22.527	48.5942	35.5606	-1.08183	0.389569	-2.77698	0.0054866	0.0293538	LINC00176	lincRNA	chr20	62665697	62671315	+
ENSG00000181798	5.75838	12.7183	9.23835	-1.08233	0.322669	-3.35431	0.00079563	0.00812077	LINC00471	processed_transcript	chr2	232373137	232379050	-
ENSG00000178690	5.23059	11.8191	8.52484	-1.08259	0.379295	-2.85422	0.00431431	0.0248844	DYNAP	protein_coding	chr18	52254988	52266724	+
ENSG00000240401	17.114	37.1907	27.1523	-1.08312	0.316584	-3.42127	0.000623292	0.00695937	AC012358.8	antisense	chr2	55535628	55573185	+
ENSG00000266402	9.95123	21.0351	15.4932	-1.08321	0.422116	-2.56614	0.0102837	0.0459464	SNORA76	lincRNA	chr17	62223330	62223836	+
ENSG00000212125	25.3261	54.3587	39.8424	-1.08353	0.334491	-3.23933	0.00119813	0.0106979	TAS2R15	pseudogene	chr12	11117024	11117951	-
ENSG00000234420	236.259	502.316	369.288	-1.08537	0.223963	-4.84619	1.25852e-06	0.0001251	ZNF37BP	pseudogene	chr10	43008958	43048270	-
ENSG00000233183	114.721	244.021	179.371	-1.08573	0.244006	-4.44959	8.60359e-06	0.000422539	RP3-468B3.2	lincRNA	chr6	33861100	33895408	+
ENSG00000261670	38.2803	81.9387	60.1095	-1.08603	0.41053	-2.64543	0.00815882	0.0389394	RP11-1C8.5	lincRNA	chr8	104476617	104481213	+
ENSG00000266783	7.77436	16.6538	12.2141	-1.08632	0.349051	-3.1122	0.00185699	0.0143853	RP11-715F3.2	sense_intronic	chr18	2561171	2562219	-
ENSG00000139354	382.656	813.068	597.862	-1.0871	0.333914	-3.25563	0.0011314	0.0102786	GAS2L3	protein_coding	chr12	100967461	101022064	+
ENSG00000237827	11.1869	24.2656	17.7263	-1.08793	0.358261	-3.0367	0.00239183	0.0168757	RP11-332O19.2	pseudogene	chr10	104884774	104885173	-
ENSG00000242288	147.439	314.679	231.059	-1.0881	0.284387	-3.82611	0.000130185	0.00246179	RP11-464F9.1	processed_transcript	chr10	75434053	75490272	-
ENSG00000185046	38.5731	82.1938	60.3834	-1.08831	0.395463	-2.75199	0.00592339	0.0309391	ANKS1B	protein_coding	chr12	99120235	100378432	-
ENSG00000265798	3.69729	8.24912	5.97321	-1.08863	0.399488	-2.72505	0.00642915	0.0327582	RP11-271K11.5	pseudogene	chr17	29365593	29386139	-
ENSG00000261096	6.48755	14.3477	10.4176	-1.08895	0.413353	-2.63444	0.0084277	0.0398418	RP11-690I21.2	sense_overlapping	chr2	232674556	232677062	+
ENSG00000269866	9.85461	20.954	15.4043	-1.08954	0.364804	-2.98664	0.00282057	0.0187736	FKSG63	protein_coding	chr16	70258261	70258641	+
ENSG00000144406	218.196	464.861	341.529	-1.08959	0.288819	-3.77259	0.000161563	0.0028487	UNC80	protein_coding	chr2	210636717	210864024	+
ENSG00000129682	68.496	145.638	107.067	-1.08995	0.412921	-2.63961	0.00830027	0.0394302	FGF13	protein_coding	chrX	137713735	138304939	-
ENSG00000143429	90.4362	193.02	141.728	-1.08995	0.410683	-2.654	0.00795442	0.0383221	AC027612.6	pseudogene	chr2	91805186	91847998	-
ENSG00000245213	17.0198	36.5398	26.7798	-1.0908	0.314133	-3.4724	0.000515823	0.0061799	RP11-10K16.1	antisense	chr4	174053079	174090803	-
ENSG00000196247	405.288	864.731	635.009	-1.09104	0.224387	-4.8623	1.16028e-06	0.000119022	ZNF107	protein_coding	chr7	64126511	64171404	+
ENSG00000254512	14.7074	31.7852	23.2463	-1.0915	0.431994	-2.52666	0.0115155	0.049723	RP11-472I20.2	pseudogene	chr11	43755309	43756114	+
ENSG00000078814	33.2754	71.6279	52.4517	-1.09161	0.390758	-2.79357	0.00521304	0.0283219	MYH7B	protein_coding	chr20	33563206	33590240	+
ENSG00000185823	21.8187	47.3487	34.5837	-1.09175	0.297684	-3.66749	0.000244942	0.0038052	NPAP1	protein_coding	chr15	24920541	24928593	+
ENSG00000269360	21.5518	46.9	34.2259	-1.09225	0.39046	-2.79734	0.00515257	0.0280953	AC112693.2	protein_coding	chr15	93749295	93751277	+
ENSG00000153130	1954.59	4168.15	3061.37	-1.09256	0.290854	-3.75638	0.00017239	0.00296989	SCOC	protein_coding	chr4	141178440	141306880	+
ENSG00000168852	15.7634	34.449	25.1062	-1.09281	0.278737	-3.92057	8.83384e-05	0.00189544	TPTE2P5	pseudogene	chr13	41396432	41495890	-
ENSG00000250198	5.15844	11.0483	8.10335	-1.09308	0.384688	-2.84147	0.00449067	0.0255788	RP11-143A12.3	lincRNA	chr5	8839844	8881637	+
ENSG00000240935	27.4327	58.9415	43.1871	-1.09366	0.343923	-3.17995	0.001473	0.0123015	PLGLA	pseudogene	chr2	106998562	107010027	+
ENSG00000163827	35.167	75.3137	55.2404	-1.09377	0.337938	-3.23661	0.00120959	0.0107533	LRRC2	protein_coding	chr3	46556913	46621589	-
ENSG00000256040	4.88111	10.5277	7.70438	-1.0939	0.411159	-2.66052	0.00780199	0.037782	PAPPA-AS1	protein_coding	chr9	119160439	119162885	-
ENSG00000251468	5.6961	12.4238	9.05995	-1.09412	0.408482	-2.67851	0.00739504	0.0362807	RP11-369K16.1	pseudogene	chr8	12815896	12819709	+
ENSG00000198938	37772	80646.5	59209.2	-1.09428	0.268148	-4.08087	4.48673e-05	0.00121879	MT-CO3	protein_coding	chrMT	9207	9990	+
ENSG00000182890	50.1558	107.245	78.7005	-1.09441	0.409096	-2.67518	0.00746886	0.0365631	GLUD2	protein_coding	chrX	120181462	120183794	+
ENSG00000198804	81290.4	173636	127463	-1.0949	0.261438	-4.18798	2.81454e-05	0.000890543	MT-CO1	protein_coding	chrMT	5904	7445	+
ENSG00000261467	10.8293	23.7913	17.3103	-1.0954	0.410236	-2.67018	0.00758116	0.0370147	RP11-731K22.1	lincRNA	chr7	73400322	73403097	+
ENSG00000204149	184.911	396.407	290.659	-1.09633	0.294923	-3.71732	0.000201343	0.00331126	AGAP6	protein_coding	chr10	51748078	51770259	+
ENSG00000042304	8.93999	19.7856	14.3628	-1.09682	0.40931	-2.67969	0.00736912	0.0362486	C2orf83	protein_coding	chr2	228474806	228498036	-
ENSG00000242798	8.90819	19.7467	14.3275	-1.09739	0.424295	-2.58639	0.00969878	0.0440435	RP11-506M12.1	antisense	chr7	99712837	99724762	-
ENSG00000157322	24.7215	53.4092	39.0653	-1.09753	0.379279	-2.89373	0.00380693	0.0228732	CLEC18A	protein_coding	chr16	69984810	69998141	+
ENSG00000256433	10.2356	21.936	16.0858	-1.09823	0.398187	-2.75808	0.00581417	0.0305748	RP1-102E24.8	lincRNA	chr12	6503071	6504235	+
ENSG00000267586	14.3544	31.3611	22.8577	-1.09827	0.394631	-2.78302	0.0053855	0.0289785	LINC00907	lincRNA	chr18	39739247	40271387	+
ENSG00000248521	8.58826	18.9618	13.775	-1.0984	0.379019	-2.898	0.00375555	0.0226819	RP11-174F8.1	pseudogene	chr4	151343797	151344794	-
ENSG00000187672	25.9337	55.8665	40.9001	-1.09862	0.418552	-2.62482	0.00866956	0.0406685	ERC2	protein_coding	chr3	55542336	56502391	-
ENSG00000177173	69.9424	150.716	110.329	-1.0988	0.359714	-3.05464	0.00225327	0.0163027	NAP1L4P1	pseudogene	chr1	117075558	117076714	-
ENSG00000261317	7.68901	17.225	12.457	-1.09917	0.367864	-2.98798	0.00280829	0.0187294	RP11-566K11.5	antisense	chr16	90036199	90038952	+
ENSG00000224451	15.1328	32.9393	24.036	-1.09939	0.321122	-3.42359	0.000618002	0.00691749	ATP5F1P1	pseudogene	chr13	52172552	52173596	+
ENSG00000213865	57.5314	123.748	90.6396	-1.09991	0.262549	-4.18935	2.79759e-05	0.000889531	C8orf44	protein_coding	chr8	67579850	67597799	+
ENSG00000223704	103.95	223.423	163.687	-1.09997	0.266644	-4.12525	3.70326e-05	0.00108046	RP1-90L6.2	lincRNA	chr22	27254597	27261749	+
ENSG00000232938	7.72457	16.4561	12.0903	-1.10017	0.386547	-2.84614	0.00442531	0.0253474	AC139099.3	pseudogene	chr17	81174666	81188573	+
ENSG00000147117	29.3355	63.7796	46.5576	-1.1002	0.371997	-2.95754	0.00310102	0.0199954	ZNF157	protein_coding	chrX	47229982	47273704	+
ENSG00000259793	9.18684	20.6699	14.9284	-1.10075	0.358533	-3.07014	0.00213958	0.0157863	RP11-400N9.1	antisense	chr2	234259778	234262062	-
ENSG00000240057	7.63961	17.0723	12.3559	-1.10079	0.419956	-2.6212	0.00876206	0.0409739	RP11-572M11.4	antisense	chr3	112738379	112902148	+
ENSG00000167914	49.4323	106.507	77.9696	-1.10133	0.365887	-3.01004	0.00261214	0.0178908	GSDMA	protein_coding	chr17	38119226	38134019	+
ENSG00000186567	55.9417	120.896	88.4191	-1.10134	0.319984	-3.44186	0.000577722	0.00664543	CEACAM19	protein_coding	chr19	45165545	45187631	+
ENSG00000243410	4.63366	10.4414	7.53751	-1.10198	0.427559	-2.57736	0.00995573	0.0448635	RP11-245J9.4	antisense	chr3	63997640	64001922	+
ENSG00000239969	20.1955	44.0585	32.127	-1.10305	0.3362	-3.28094	0.00103462	0.00968855	RP11-163E9.2	pseudogene	chr7	102004609	102021080	+
ENSG00000251046	57.3371	123.925	90.6309	-1.10358	0.351134	-3.1429	0.00167281	0.0134213	ZNF969P	pseudogene	chr4	111337054	111339660	+
ENSG00000180592	23.2675	50.7499	37.0087	-1.10368	0.291957	-3.78028	0.000156654	0.00278641	SKIDA1	protein_coding	chr10	21802407	21814611	-
ENSG00000121716	852.683	1833.32	1343	-1.10389	0.300576	-3.67258	0.000240115	0.00375117	PILRB	protein_coding	chr7	99933737	99965356	+
ENSG00000182404	44.141	95.8483	69.9946	-1.10457	0.359151	-3.07551	0.00210141	0.015606	RP1-86D1.3	sense_intronic	chr6	128768543	128770446	-
ENSG00000185684	145.002	312.459	228.731	-1.10458	0.310589	-3.55642	0.000375946	0.00506332	EP400NL	protein_coding	chr12	132568828	132613029	+
ENSG00000231760	36.4736	79.3247	57.8992	-1.10495	0.394125	-2.80355	0.00505436	0.0277213	RP11-350J20.5	antisense	chr6	150117711	150119308	-
ENSG00000258946	13.8267	30.4233	22.125	-1.10524	0.313559	-3.52483	0.000423756	0.00547032	RP11-58E21.4	lincRNA	chr14	50394289	50428678	-
ENSG00000260235	16.5277	36.2761	26.4019	-1.10551	0.430776	-2.56632	0.0102785	0.0459333	CTD-2026K11.3	antisense	chr15	75917134	75918031	+
ENSG00000265625	10.1035	22.2428	16.1731	-1.10566	0.338473	-3.2666	0.00108848	0.0100134	RP11-68I3.11	sense_intronic	chr17	27971814	27972865	-
ENSG00000166562	557.57	1200.29	878.932	-1.10599	0.298705	-3.70263	0.000213374	0.00342879	SEC11C	protein_coding	chr18	56806709	56826068	+
ENSG00000230880	38.0912	82.6489	60.37	-1.10732	0.275047	-4.02593	5.6751e-05	0.00142039	RP11-417J8.3	lincRNA	chr1	142618769	142729975	+
ENSG00000153012	152.952	329.103	241.028	-1.10754	0.42553	-2.60272	0.00924868	0.04255	LGI2	protein_coding	chr4	25000469	25032501	-
ENSG00000161912	27.9952	61.1727	44.584	-1.10817	0.352731	-3.1417	0.00167972	0.0134288	ADCY10P1	pseudogene	chr6	41068761	41108571	+
ENSG00000260230	45.8569	98.9303	72.3936	-1.10828	0.421717	-2.62802	0.0085883	0.0404247	FRRS1L	protein_coding	chr9	111892573	111929571	-
ENSG00000236047	21.8801	47.719	34.7995	-1.10836	0.3992	-2.77645	0.0054956	0.029381	AC073410.1	pseudogene	chr2	203385124	203385712	+
ENSG00000225506	17.2695	37.9749	27.6222	-1.10977	0.321579	-3.45101	0.000558485	0.00649765	CYP4A22-AS1	lincRNA	chr1	47562325	47644943	-
ENSG00000172476	7.7416	17.0699	12.4058	-1.11048	0.362376	-3.06443	0.00218084	0.0159741	RAB40A	protein_coding	chrX	102754678	102774417	-
ENSG00000155265	171.527	370.618	271.072	-1.11092	0.345022	-3.21986	0.00128254	0.0111821	GOLGA7B	protein_coding	chr10	99609996	99631337	+
ENSG00000261572	42.0456	91.1703	66.6079	-1.11132	0.382691	-2.90396	0.00368477	0.0224406	RP11-384L8.1	sense_intronic	chr3	32278180	32280070	-
ENSG00000239665	80.9259	175.863	128.394	-1.11172	0.292495	-3.80082	0.000144215	0.00264042	RP11-295P9.3	protein_coding	chr10	13652047	13710299	+
ENSG00000261653	31.8456	69.6563	50.751	-1.11185	0.387721	-2.86766	0.00413521	0.024196	RP11-21L1.1	lincRNA	chr16	63969682	63970810	+
ENSG00000227214	20.1994	44.5728	32.3861	-1.11207	0.395467	-2.81205	0.00492264	0.0272811	HCG15	antisense	chr6	28953980	28955261	+
ENSG00000240889	6.34415	14.1824	10.2633	-1.11209	0.332768	-3.34193	0.000831973	0.00837378	NDUFB2-AS1	antisense	chr7	140395136	140396877	-
ENSG00000186462	43.9958	95.1027	69.5493	-1.11241	0.397892	-2.79576	0.00517773	0.0281485	NAP1L2	protein_coding	chrX	72432135	72434684	-
ENSG00000243696	73.7117	159.793	116.752	-1.11288	0.348597	-3.19246	0.00141068	0.0119228	RP5-966M1.6	protein_coding	chr3	52847298	52869745	-
ENSG00000240563	66.2257	144.095	105.16	-1.11288	0.363889	-3.0583	0.00222594	0.0161726	L1TD1	protein_coding	chr1	62660503	62678000	+
ENSG00000224078	462.091	1000.85	731.471	-1.11376	0.292756	-3.80438	0.000142158	0.00261341	SNHG14	processed_transcript	chr15	25223730	25664609	+
ENSG00000256356	8.65634	19.1825	13.9194	-1.11385	0.401547	-2.77389	0.00553906	0.029564	HSPA8P5	pseudogene	chr12	4206617	4208685	+
ENSG00000203280	12.8761	28.6808	20.7784	-1.11392	0.400007	-2.78474	0.00535707	0.028867	CTA-221G9.11	antisense	chr22	25498407	25508659	-
ENSG00000198185	171.834	372.356	272.095	-1.11398	0.415394	-2.68175	0.00732381	0.0361127	ZNF334	protein_coding	chr20	45129701	45142198	-
ENSG00000235145	14.8417	32.9819	23.9118	-1.11471	0.344005	-3.2404	0.00119363	0.0106705	RP11-533E19.3	pseudogene	chr1	179937821	179938641	+
ENSG00000263327	90.4531	196.22	143.337	-1.11499	0.254681	-4.37797	1.19788e-05	0.000511604	TAPT1-AS1	antisense	chr4	16228286	16321763	+
ENSG00000065675	110.102	238.671	174.387	-1.1153	0.431283	-2.58599	0.00970985	0.0440715	PRKCQ	protein_coding	chr10	6469105	6622263	-
ENSG00000215124	12.501	27.7572	20.1291	-1.11628	0.435508	-2.56317	0.0103722	0.0462232	RP3-420J14.1	pseudogene	chr6	11861859	11863203	-
ENSG00000228010	8.15248	18.5336	13.343	-1.11707	0.365037	-3.06017	0.00221213	0.0161192	AC073343.13	antisense	chr7	6703605	6748532	+
ENSG00000148219	2562.59	5559.58	4061.08	-1.11726	0.245677	-4.54767	5.42425e-06	0.000318994	ASTN2	protein_coding	chr9	119187504	120177348	-
ENSG00000269501	532.531	1156.33	844.429	-1.11736	0.245443	-4.55243	5.3031e-06	0.000313511	RP11-353N4.6	pseudogene	chr1	149575482	149616786	+
ENSG00000257379	42.3937	92.3929	67.3933	-1.11747	0.353383	-3.16221	0.00156575	0.0128703	RP11-793H13.8	processed_transcript	chr12	53835525	53861312	+
ENSG00000248476	10.4076	23.1695	16.7885	-1.11766	0.352974	-3.16642	0.00154328	0.0127182	BACH1-IT1	sense_intronic	chr21	30723955	30734215	+
ENSG00000221947	353.749	768.424	561.087	-1.11814	0.212855	-5.25305	1.49603e-07	3.29212e-05	XKR9	protein_coding	chr8	71581600	71702606	+
ENSG00000227331	20.5648	45.2212	32.893	-1.11867	0.35993	-3.10801	0.00188352	0.0145105	AC005042.2	pseudogene	chr2	159404937	159405736	+
ENSG00000215388	18.1824	39.8231	29.0028	-1.1187	0.375409	-2.97994	0.00288302	0.0190379	ACTG1P3	pseudogene	chr20	1141228	1142341	+
ENSG00000003989	918.137	1994.03	1456.08	-1.1187	0.407569	-2.74482	0.00605449	0.031412	SLC7A2	protein_coding	chr8	17354597	17428082	+
ENSG00000233812	7.40538	16.2001	11.8027	-1.11946	0.406845	-2.75156	0.00593121	0.0309627	AC139426.2	protein_coding	chr15	32694108	32695493	-
ENSG00000188981	12.0412	26.9936	19.5174	-1.11967	0.42957	-2.60649	0.00914745	0.0422442	MSANTD1	protein_coding	chr4	3246096	3273465	+
ENSG00000188206	780.692	1697.08	1238.89	-1.11971	0.295824	-3.78507	0.000153668	0.00274957	HNRNPU-AS1	antisense	chr1	245003940	245018799	-
ENSG00000204758	25.3712	55.9833	40.6773	-1.12012	0.405819	-2.76015	0.00577747	0.0304376	CTC-308K20.1	antisense	chr5	172381789	172386395	-
ENSG00000232833	21.7846	48.1396	34.9621	-1.12037	0.323679	-3.46136	0.000537446	0.00631141	FAM27E3	protein_coding	chr9	67784944	67786624	-
ENSG00000261490	39.7031	86.7063	63.2047	-1.12048	0.333454	-3.36023	0.000778781	0.00799968	RP11-448G15.3	sense_overlapping	chr4	10069713	10074643	-
ENSG00000205913	19.9617	44.1145	32.0381	-1.1205	0.323979	-3.45856	0.000543071	0.00637413	SRRM2-AS1	antisense	chr16	2787077	2802601	-
ENSG00000203335	6.46224	14.2179	10.3401	-1.12093	0.387211	-2.89489	0.00379296	0.0228258	AC006019.3	antisense	chr7	153752670	153756646	-
ENSG00000227671	395.984	862.61	629.297	-1.12109	0.254992	-4.39655	1.09984e-05	0.000483581	MIR3916	pseudogene	chr1	247353153	247374158	-
ENSG00000260807	37.4558	81.4954	59.4756	-1.12111	0.408025	-2.74765	0.00600235	0.0312208	RP11-161M6.2	lincRNA	chr16	1025761	1031596	-
ENSG00000254985	4.08644	9.05398	6.57021	-1.12125	0.370822	-3.02369	0.00249714	0.0173676	RSF1-IT2	sense_intronic	chr11	77428757	77429456	-
ENSG00000163749	35.7563	78.7891	57.2727	-1.12147	0.389144	-2.88189	0.00395301	0.0234004	CCDC158	protein_coding	chr4	77234154	77343021	-
ENSG00000188234	74.4945	162.757	118.626	-1.12288	0.304568	-3.68679	0.000227098	0.00360294	AGAP4	protein_coding	chr10	46321042	46349323	-
ENSG00000232164	2398.67	5224.51	3811.59	-1.12291	0.352102	-3.18915	0.0014269	0.0120283	AC092669.3	lincRNA	chr2	66610438	66619582	+
ENSG00000162994	71.6869	156.538	114.113	-1.123	0.25352	-4.42965	9.43879e-06	0.000448292	CLHC1	protein_coding	chr2	55401927	55459699	-
ENSG00000177640	62.9302	137.121	100.026	-1.12313	0.236951	-4.73992	2.13805e-06	0.000176077	CASC2	antisense	chr10	119805790	119969663	+
ENSG00000263412	11.2547	25.4209	18.3378	-1.12339	0.34046	-3.29963	0.000968112	0.00925266	RP5-890E16.2	processed_transcript	chr17	46122503	46125435	-
ENSG00000236255	36.6521	80.5912	58.6217	-1.12349	0.291124	-3.85914	0.000113788	0.00224509	AC009404.2	lincRNA	chr2	118591513	118599234	+
ENSG00000228817	5.60658	12.6952	9.15088	-1.12396	0.395835	-2.83948	0.00451873	0.0256996	BACH1-IT2	lincRNA	chr21	30742944	30746029	+
ENSG00000233190	3.98045	8.31379	6.14712	-1.1241	0.370746	-3.032	0.00242936	0.0170602	RPS24P13	pseudogene	chr10	32520777	32521173	-
ENSG00000261067	45.988	101.408	73.6978	-1.1242	0.341289	-3.29397	0.000987822	0.0093912	RP11-264B17.3	processed_transcript	chr16	28986125	29002096	+
ENSG00000238198	40.6069	89.2782	64.9425	-1.12429	0.396795	-2.83341	0.00460537	0.0260079	RP11-31F15.2	lincRNA	chr1	113554309	113615727	-
ENSG00000165121	22.6841	49.8587	36.2714	-1.12436	0.295252	-3.80814	0.000140016	0.00258625	RP11-213G2.3	pseudogene	chr9	88430881	88464426	+
ENSG00000259706	25.2671	56.2299	40.7485	-1.12437	0.308193	-3.64826	0.000264027	0.00402789	HSP90B2P	pseudogene	chr15	99797837	99800220	+
ENSG00000233559	3.88602	9.00262	6.44432	-1.12444	0.389352	-2.88798	0.00387721	0.0231468	AC016831.7	lincRNA	chr7	130538479	130613408	+
ENSG00000267018	12.2911	27.2816	19.7863	-1.1245	0.384487	-2.92467	0.00344825	0.02153	AC010525.7	lincRNA	chr19	56207681	56208795	+
ENSG00000251348	45.6199	99.5349	72.5774	-1.12453	0.347053	-3.24021	0.00119443	0.0106733	HSPD1P11	pseudogene	chr5	95104703	95106404	+
ENSG00000230454	34.0387	75.0972	54.568	-1.12567	0.343712	-3.27503	0.00105652	0.00980771	U73166.2	lincRNA	chr3	50297735	50300790	+
ENSG00000214900	42.0988	92.7832	67.441	-1.1257	0.301194	-3.73746	0.000185888	0.00314692	C14orf182	protein_coding	chr14	50448430	50474238	-
ENSG00000179082	23.6204	52.1276	37.874	-1.12634	0.398701	-2.82502	0.00472771	0.0265388	C9orf106	processed_transcript	chr9	132083295	132087184	+
ENSG00000266903	11.9605	26.8955	19.428	-1.12635	0.35024	-3.21594	0.00130016	0.0113079	CTB-171A8.1	antisense	chr19	45135500	45222031	-
ENSG00000232485	3.01326	7.0768	5.04503	-1.12668	0.395854	-2.84619	0.00442461	0.0253474	AC098820.3	processed_transcript	chr2	217343753	217363484	-
ENSG00000205209	6.40676	14.4432	10.425	-1.12713	0.384861	-2.92868	0.00340404	0.021343	SCGB2B2	protein_coding	chr19	35084234	35166604	-
ENSG00000165521	45.2052	98.9518	72.0785	-1.12744	0.284246	-3.96644	7.29551e-05	0.00167392	EML5	protein_coding	chr14	89078775	89259096	-
ENSG00000215196	26.1918	57.9115	42.0517	-1.1279	0.331441	-3.40303	0.00066644	0.00727482	AC091878.1	antisense	chr5	17130137	17217156	-
ENSG00000267702	126.43	276.252	201.341	-1.12803	0.331618	-3.40159	0.000669953	0.00729897	RP11-53B2.2	sense_intronic	chr18	13486461	13490675	+
ENSG00000253317	4.18396	9.21153	6.69774	-1.12822	0.445595	-2.53193	0.0113435	0.0492476	RP11-142A23.1	lincRNA	chr8	73108569	73114504	+
ENSG00000261392	6.5447	14.8926	10.7187	-1.12837	0.443974	-2.54151	0.0110374	0.0483561	RP11-473I1.6	lincRNA	chr16	9162411	9166269	+
ENSG00000263812	32.4554	71.6783	52.0669	-1.12871	0.347797	-3.24532	0.00117318	0.0105424	LINC00908	protein_coding	chr18	74240612	74322925	+
ENSG00000246308	6.30562	14.5261	10.4159	-1.12883	0.434001	-2.60099	0.0092956	0.0426872	RP11-685M7.3	antisense	chr11	10830844	10844478	+
ENSG00000260078	7.20224	15.6972	11.4497	-1.12889	0.386525	-2.92061	0.00349342	0.0216974	RP11-44F14.1	pseudogene	chr16	53398894	53406995	-
ENSG00000082126	55.3266	121.855	88.591	-1.12896	0.39709	-2.84308	0.00446802	0.025497	MPP4	protein_coding	chr2	202509593	202563417	-
ENSG00000250280	19.9439	43.5963	31.7701	-1.12918	0.421001	-2.68214	0.00731535	0.0360789	RP11-305O6.3	sense_intronic	chr12	65675437	65680508	+
ENSG00000236673	65.1357	142.834	103.985	-1.12955	0.413228	-2.73348	0.0062669	0.0321649	RP11-69I8.2	lincRNA	chr6	132223103	132241705	+
ENSG00000165566	7.16451	15.8678	11.5161	-1.13042	0.402603	-2.80779	0.00498834	0.0274934	AMER2	protein_coding	chr13	25735822	25746426	-
ENSG00000226471	19.6002	43.6644	31.6323	-1.13052	0.319334	-3.54023	0.000399771	0.00529532	CTA-292E10.6	antisense	chr22	29196671	29244547	+
ENSG00000260404	138.098	303.274	220.686	-1.13059	0.300338	-3.76439	0.000166955	0.00291653	RP11-384K6.6	lincRNA	chr4	119512928	119554884	+
ENSG00000212127	43.4147	95.8483	69.6315	-1.13085	0.280126	-4.03692	5.41569e-05	0.00137807	TAS2R14	protein_coding	chr12	11090005	11324172	-
ENSG00000196109	38.1653	83.8269	60.9961	-1.13108	0.339229	-3.33427	0.000855226	0.00852002	ZNF676	protein_coding	chr19	22361893	22379753	-
ENSG00000239653	41.8933	92.3314	67.1123	-1.1312	0.302882	-3.73478	0.000187879	0.0031687	PSMD6-AS2	antisense	chr3	63989698	63997824	+
ENSG00000227558	72.8697	160.17	116.52	-1.13123	0.307649	-3.67701	0.000235981	0.00370495	PGM5P2	pseudogene	chr9	69080240	69147854	-
ENSG00000163354	6.81114	15.2558	11.0335	-1.1316	0.44027	-2.57025	0.0101626	0.0455059	DCST2	protein_coding	chr1	154990996	155006257	-
ENSG00000249307	44.7729	98.8385	71.8057	-1.13207	0.367506	-3.08042	0.0020671	0.0154226	LINC01088	antisense	chr4	79892902	80229952	+
ENSG00000179097	13.4607	29.272	21.3663	-1.13258	0.420629	-2.69259	0.00708992	0.0352535	HTR1F	protein_coding	chr3	88039846	88042919	+
ENSG00000262185	24.8363	55.2534	40.0448	-1.13317	0.403633	-2.80743	0.0049939	0.0275102	RP11-462G12.1	sense_overlapping	chr16	3997610	4000445	-
ENSG00000214145	304.952	670.122	487.537	-1.13396	0.377423	-3.00448	0.00266032	0.018104	LINC00887	lincRNA	chr3	194014254	194030592	-
ENSG00000002016	200.257	440.756	320.507	-1.134	0.281776	-4.02447	5.71032e-05	0.00142316	RAD52	protein_coding	chr12	1021243	1099219	-
ENSG00000203441	7.96133	18.3226	13.142	-1.13413	0.436919	-2.59575	0.00943838	0.0431927	LINC00449	antisense	chr13	100151981	100153306	-
ENSG00000203871	7.60758	17.0842	12.3459	-1.13444	0.379265	-2.99115	0.00277932	0.0186336	C6orf164	protein_coding	chr6	88106840	88109467	+
ENSG00000254153	26.6344	59.0166	42.8255	-1.13463	0.348425	-3.25645	0.00112816	0.0102682	CTA-398F10.2	lincRNA	chr8	8314419	8318847	-
ENSG00000205562	7.6451	17.1308	12.388	-1.13492	0.420749	-2.69739	0.00698857	0.0348963	RP11-497E19.1	lincRNA	chr14	85991477	85996332	-
ENSG00000242488	3.80862	8.95925	6.38394	-1.13523	0.405667	-2.79844	0.00513501	0.0280137	RP11-270M14.1	pseudogene	chr14	76304500	76305457	-
ENSG00000254286	5.68967	13.2715	9.48059	-1.13583	0.397852	-2.8549	0.00430498	0.0248615	RP11-89K10.1	antisense	chr8	127570120	127725660	+
ENSG00000266490	6.70093	15.0948	10.8979	-1.13654	0.307274	-3.69878	0.000216636	0.00347623	CTD-2349P21.9	lincRNA	chr17	29119390	29119851	+
ENSG00000255098	9.20718	20.6756	14.9414	-1.13733	0.422659	-2.6909	0.00712604	0.0353939	RP11-481A20.11	protein_coding	chr8	11870545	11873043	-
ENSG00000197124	53.1762	117.64	85.4081	-1.13765	0.34088	-3.3374	0.000845651	0.00846971	ZNF682	protein_coding	chr19	20107867	20150315	-
ENSG00000237515	3156.05	6945.23	5050.64	-1.13774	0.277195	-4.10448	4.05224e-05	0.0011422	SHISA9	protein_coding	chr16	12995477	13334272	+
ENSG00000125735	53.2764	117.937	85.6066	-1.13801	0.322935	-3.52395	0.000425171	0.0054799	TNFSF14	protein_coding	chr19	6663148	6670599	-
ENSG00000249485	29.3914	65.068	47.2297	-1.13812	0.433686	-2.62429	0.00868286	0.0407054	RBBP4P1	pseudogene	chr5	14797234	14798509	-
ENSG00000232386	73.9364	163.646	118.791	-1.13844	0.421766	-2.69923	0.00694993	0.0347496	RP11-66B24.2	lincRNA	chr15	101389766	101402376	+
ENSG00000229625	23.9649	53.6227	38.7938	-1.13904	0.387515	-2.93933	0.00328918	0.0208733	RP11-44N12.2	lincRNA	chr8	99973656	99980512	+
ENSG00000261476	3.44306	7.82013	5.6316	-1.13915	0.428451	-2.65875	0.00784301	0.037891	RP11-77K12.3	sense_intronic	chr16	75492150	75493915	-
ENSG00000266538	6.33216	14.3821	10.3571	-1.13946	0.442667	-2.57408	0.0100507	0.0451489	RP11-385D13.3	lincRNA	chr17	15434087	15434403	-
ENSG00000224660	130.451	287.844	209.148	-1.13982	0.305886	-3.7263	0.000194312	0.00323829	SH3BP5-AS1	antisense	chr3	15295691	15306000	+
ENSG00000224003	25.6775	56.7226	41.2001	-1.14	0.360294	-3.16409	0.00155568	0.0128063	CTA-407F11.6	pseudogene	chr22	26043228	26045199	+
ENSG00000183831	16.6834	37.261	26.9722	-1.14014	0.424371	-2.68665	0.00721715	0.0357201	ANKRD45	protein_coding	chr1	173578700	173639001	-
ENSG00000243468	31.2024	69.6159	50.4091	-1.14036	0.393024	-2.90151	0.00371364	0.0225409	INGX	pseudogene	chrX	70711529	70712778	-
ENSG00000172482	43.6762	47.6003	45.6382	-1.14054	0.416616	-2.73762	0.00618849	0.0319106	AGXT	protein_coding	chr2	241807896	241819919	+
ENSG00000266445	6.05204	14.0521	10.052	-1.14129	0.383736	-2.97416	0.00293787	0.0192699	RP13-991F5.2	antisense	chr17	80434473	80435800	-
ENSG00000248445	9.14666	20.937	15.0418	-1.14137	0.311524	-3.66383	0.000248469	0.00383632	CTB-118N6.3	antisense	chr5	115783243	115843972	+
ENSG00000230651	17.4579	39.2126	28.3352	-1.14173	0.424998	-2.68645	0.00722157	0.0357262	RGPD4-AS1	lincRNA	chr2	108439519	108443347	-
ENSG00000198150	28.1769	62.9893	45.5831	-1.14193	0.289521	-3.94421	8.00629e-05	0.00177728	AC135178.1	protein_coding	chr17	8261731	8263538	-
ENSG00000057468	4.10551	9.05469	6.5801	-1.14267	0.41796	-2.73391	0.00625865	0.032152	MSH4	protein_coding	chr1	76262567	76378923	+
ENSG00000163794	6.37667	14.8473	10.612	-1.1427	0.306122	-3.73283	0.000189339	0.00318367	UCN	protein_coding	chr2	27530268	27531313	-
ENSG00000173557	40.8498	90.2565	65.5531	-1.14279	0.444456	-2.5712	0.0101347	0.0454171	C2orf70	protein_coding	chr2	26785450	26802400	+
ENSG00000240729	7.20326	16.3567	11.78	-1.14283	0.351421	-3.25204	0.00114581	0.0103751	CTD-2301A4.3	pseudogene	chr5	176691767	176692242	+
ENSG00000245888	7.87726	17.8389	12.8581	-1.14315	0.337323	-3.38888	0.000701788	0.00752101	CTD-3203P2.2	protein_coding	chr16	27279526	27301813	+
ENSG00000169402	10.0312	22.9926	16.5119	-1.14328	0.398002	-2.87255	0.00407172	0.0239242	RSPH10B2	protein_coding	chr7	6793740	6838996	+
ENSG00000267205	14.2373	32.2249	23.2311	-1.14414	0.453142	-2.5249	0.0115731	0.0499019	AC005954.4	antisense	chr19	3753838	3756515	+
ENSG00000246982	8.54	19.4871	14.0135	-1.14442	0.408787	-2.79955	0.00511733	0.0279598	RP1-179N16.6	antisense	chr6	36114475	36164982	-
ENSG00000106415	226.369	501.161	363.765	-1.14459	0.249564	-4.58634	4.51084e-06	0.000283855	GLCCI1	protein_coding	chr7	8008425	8133902	+
ENSG00000186472	463.743	1026.11	744.928	-1.146	0.349041	-3.28327	0.00102609	0.00962468	PCLO	protein_coding	chr7	82383329	82792246	-
ENSG00000135436	11.3025	24.9552	18.1288	-1.14604	0.337281	-3.39788	0.000679107	0.00735236	FAM186B	protein_coding	chr12	49976668	49999422	-
ENSG00000261437	35.0604	78.2327	56.6465	-1.14633	0.295042	-3.88531	0.000102201	0.00208913	RP11-22C11.2	antisense	chr8	95649513	95651695	-
ENSG00000091536	21.4011	48.1972	34.7992	-1.14669	0.329946	-3.47538	0.000510123	0.00614143	MYO15A	protein_coding	chr17	18012020	18083116	+
ENSG00000212126	13.8658	31.5298	22.6978	-1.14695	0.391799	-2.9274	0.00341812	0.0214082	TAS2R50	protein_coding	chr12	11138512	11139511	-
ENSG00000233237	102.609	228.003	165.306	-1.14706	0.386152	-2.97048	0.00297334	0.0194118	LINC00472	lincRNA	chr6	72054047	72130472	-
ENSG00000110675	26.6004	59.5901	43.0953	-1.1471	0.397427	-2.88632	0.00389773	0.0232136	ELMOD1	protein_coding	chr11	107461817	107537505	+
ENSG00000236751	3.80917	8.36055	6.08486	-1.14732	0.430958	-2.66226	0.00776182	0.0376608	RP1-30G7.2	lincRNA	chrX	46185359	46187080	-
ENSG00000102290	27.3436	61.3688	44.3562	-1.1478	0.398218	-2.88235	0.00394715	0.0233842	PCDH11X	protein_coding	chrX	91034260	91878229	+
ENSG00000228689	4.94279	11.3774	8.1601	-1.14784	0.364485	-3.14922	0.00163709	0.0132157	RP3-335N17.2	antisense	chr6	51464521	51487682	+
ENSG00000100206	29.1358	65.1957	47.1657	-1.14906	0.318477	-3.608	0.000308566	0.00443219	DMC1	protein_coding	chr22	38914954	38966291	-
ENSG00000163380	18.1739	41.0189	29.5964	-1.14932	0.393935	-2.91753	0.00352821	0.0218351	LMOD3	protein_coding	chr3	69156023	69172183	-
ENSG00000143257	27.8234	62.9577	45.3905	-1.14943	0.326152	-3.52422	0.000424732	0.00547739	NR1I3	protein_coding	chr1	161199456	161208092	-
ENSG00000106686	190.446	423.426	306.936	-1.14956	0.293045	-3.9228	8.7525e-05	0.00188519	SPATA6L	protein_coding	chr9	4553386	4666674	-
ENSG00000160117	14.4204	32.6949	23.5576	-1.14957	0.34023	-3.37882	0.000727982	0.00769923	ANKLE1	protein_coding	chr19	17392454	17398455	+
ENSG00000214021	422.356	937.987	680.171	-1.14995	0.333236	-3.45086	0.000558801	0.00649765	TTLL3	protein_coding	chr3	9849770	9896822	+
ENSG00000226091	147.686	328.271	237.978	-1.15029	0.369024	-3.11712	0.00182629	0.014205	LINC00937	lincRNA	chr12	8448582	8549399	-
ENSG00000228782	59.2904	132.588	95.9395	-1.15078	0.272276	-4.22652	2.37336e-05	0.000798167	MRPL45P2	pseudogene	chr17	45527934	45569858	-
ENSG00000267672	5.86865	13.5007	9.68467	-1.15124	0.371665	-3.09751	0.00195154	0.0148464	CTD-2293H3.1	sense_intronic	chr19	37582243	37583466	+
ENSG00000229172	8.57012	19.7227	14.1464	-1.15156	0.428816	-2.68545	0.00724331	0.0358259	AC073065.3	pseudogene	chr2	228666556	228669421	+
ENSG00000223855	18.7331	42.0433	30.3882	-1.15262	0.324295	-3.55423	0.000379085	0.00508798	AC147651.3	lincRNA	chr7	560028	564869	+
ENSG00000231365	124.949	278.313	201.631	-1.15295	0.271215	-4.25107	2.12752e-05	0.00074641	RP11-418J17.1	antisense	chr1	119683019	119818596	+
ENSG00000250903	286.896	639.177	463.037	-1.15429	0.268518	-4.29875	1.71763e-05	0.000651197	GMDS-AS1	lincRNA	chr6	2245982	2482256	+
ENSG00000267682	6.65649	15.2824	10.9694	-1.15467	0.436193	-2.64715	0.00811729	0.0387907	CTD-3220F14.2	sense_intronic	chr19	37828138	37828645	+
ENSG00000167702	398.566	889.054	643.81	-1.15491	0.333251	-3.46558	0.000529089	0.00624596	KIFC2	protein_coding	chr8	145691426	145699585	+
ENSG00000231189	8.97261	20.2116	14.5921	-1.15493	0.393342	-2.93619	0.00332268	0.0210443	AC013448.1	lincRNA	chr2	224363491	224369329	+
ENSG00000258441	123.971	276.911	200.441	-1.15566	0.28571	-4.04489	5.23488e-05	0.00134556	LINC00641	processed_transcript	chr14	21668238	21675059	-
ENSG00000228140	49.0116	110.57	79.791	-1.15697	0.322968	-3.58232	0.000340559	0.00471972	RP3-467K16.4	lincRNA	chr1	15729475	15735929	-
ENSG00000259219	12.3622	28.6804	20.5213	-1.15716	0.348028	-3.3249	0.000884515	0.00871901	CTD-3076O17.2	antisense	chr15	100516686	100520979	+
ENSG00000183308	17.1148	39.1607	28.1378	-1.15717	0.331658	-3.48906	0.000484729	0.00594726	AC005037.3	antisense	chr2	201827986	201873825	+
ENSG00000154898	62.0984	139.109	100.604	-1.15747	0.351447	-3.29344	0.000989708	0.00940118	CCDC144CP	pseudogene	chr17	20224477	20306870	+
ENSG00000267222	4.29736	10.0834	7.19039	-1.15756	0.435358	-2.65887	0.00784037	0.0378869	RP11-194N12.2	sense_intronic	chr17	40647885	40648568	+
ENSG00000203307	4.01436	9.70421	6.85929	-1.15819	0.4537	-2.55276	0.0106872	0.0472522	RP11-375H19.2	antisense	chr1	166050420	166056720	+
ENSG00000165805	2147.76	4796.1	3471.93	-1.15879	0.290923	-3.98313	6.80128e-05	0.00160201	C12orf50	protein_coding	chr12	88373816	88427814	-
ENSG00000162620	15.2321	34.0864	24.6592	-1.15918	0.280023	-4.1396	3.47915e-05	0.00104073	LRRIQ3	protein_coding	chr1	74491699	74663871	-
ENSG00000260852	63.4823	142.9	103.191	-1.15923	0.317893	-3.64661	0.000265726	0.00404167	FBXL19-AS1	antisense	chr16	30930640	30934590	-
ENSG00000174123	48.9394	109.913	79.426	-1.15958	0.339261	-3.41797	0.000630901	0.00701296	TLR10	protein_coding	chr4	38773860	38784611	-
ENSG00000257180	4.21596	9.38232	6.79914	-1.15981	0.415441	-2.79177	0.00524212	0.0284317	RP11-509E10.1	sense_intronic	chr16	6106976	6142955	+
ENSG00000187951	113.812	255.383	184.598	-1.16005	0.299964	-3.86729	0.000110051	0.00219369	ARHGAP11B	protein_coding	chr15	30916697	31065196	+
ENSG00000228308	14.0625	32.3859	23.2242	-1.16064	0.393605	-2.94874	0.00319069	0.0204155	RP11-255G21.1	lincRNA	chr3	176531943	176534789	-
ENSG00000151062	134.122	300.97	217.546	-1.16129	0.371537	-3.12565	0.00177414	0.0139496	CACNA2D4	protein_coding	chr12	1901123	2028002	-
ENSG00000229692	16.1096	36.5927	26.3511	-1.16166	0.268349	-4.32893	1.49835e-05	0.000591573	SOS1-IT1	sense_intronic	chr2	39219420	39220998	-
ENSG00000132915	78.8868	177.375	128.131	-1.16218	0.385783	-3.01252	0.00259086	0.0178042	PDE6A	protein_coding	chr5	149237519	149324356	-
ENSG00000269468	22.4569	50.9777	36.7173	-1.16245	0.424153	-2.74065	0.00613182	0.0317247	AC004824.2	protein_coding	chr1	17655507	17676070	-
ENSG00000120457	116.252	260.474	188.363	-1.16246	0.355145	-3.2732	0.00106335	0.00984676	KCNJ5	protein_coding	chr11	128761251	128790930	+
ENSG00000229065	9.40487	21.3735	15.3892	-1.16257	0.442995	-2.62434	0.00868169	0.0407054	RP11-80I15.4	antisense	chr9	97875990	97876743	+
ENSG00000260626	11.1549	25.4757	18.3153	-1.16264	0.437014	-2.66042	0.00780428	0.037782	RP11-23E10.3	lincRNA	chr16	33336283	33337443	-
ENSG00000261367	19.5855	44.565	32.0753	-1.16273	0.433665	-2.68118	0.00733637	0.0361587	RP11-455F5.4	antisense	chr16	30118996	30121862	+
ENSG00000112981	28.8986	64.6162	46.7574	-1.16286	0.387465	-3.0012	0.00268917	0.0182239	NME5	protein_coding	chr5	137450866	137475132	-
ENSG00000181626	21.5197	48.9712	35.2455	-1.16288	0.378483	-3.07248	0.00212289	0.0157242	ANKRD62	protein_coding	chr18	12093852	12129748	+
ENSG00000205929	65.049	146.653	105.851	-1.16409	0.372375	-3.12612	0.00177132	0.013933	C21orf62	protein_coding	chr21	34162985	34186053	-
ENSG00000256588	4.96211	11.4384	8.20025	-1.16453	0.39517	-2.94692	0.00320955	0.0205011	RP11-613F22.8	sense_intronic	chr11	18529155	18530367	-
ENSG00000225914	2534.67	5685.23	4109.95	-1.16522	0.281788	-4.1351	3.54799e-05	0.00105153	XXbac-BPG154L12.4	antisense	chr6	32223488	32233615	+
ENSG00000220517	4.25497	9.59737	6.92617	-1.16535	0.40032	-2.91105	0.00360214	0.0221401	ASS1P1	pseudogene	chr6	25023475	25024711	-
ENSG00000233862	39.0074	88.1581	63.5828	-1.16637	0.413725	-2.8192	0.00481438	0.0269109	AC016907.3	antisense	chr2	30273932	30366670	-
ENSG00000075826	114.008	256.377	185.192	-1.16658	0.344746	-3.38389	0.000714668	0.00760181	SEC31B	protein_coding	chr10	102246399	102289628	-
ENSG00000204420	7.76802	18.0596	12.9138	-1.16676	0.442571	-2.63633	0.00838075	0.0397118	C6orf25	protein_coding	chr6	31686371	31694491	+
ENSG00000215428	8.72049	19.8802	14.3003	-1.16737	0.457255	-2.55299	0.0106803	0.0472307	AL354898.1	protein_coding	chr9	133274029	133282639	+
ENSG00000260285	28.2797	64.6321	46.4559	-1.16758	0.242411	-4.81652	1.46082e-06	0.000141063	RP11-600F24.7	antisense	chr14	103991347	103995409	-
ENSG00000152078	333.93	750.352	542.141	-1.16779	0.353599	-3.3026	0.000957934	0.00919251	TMEM56	protein_coding	chr1	95582894	95663163	+
ENSG00000266733	15.7028	36.3048	26.0038	-1.16891	0.381767	-3.06184	0.00219982	0.0160608	TBC1D29	protein_coding	chr17	28884130	28890511	+
ENSG00000264464	15.4295	35.4718	25.4506	-1.16892	0.377797	-3.09403	0.00197457	0.0149723	RP11-110H1.8	lincRNA	chr18	47025760	47028230	+
ENSG00000264456	71.9036	162.676	117.29	-1.16915	0.3231	-3.61855	0.000296261	0.00431073	RP11-848P1.2	sense_intronic	chr17	29298670	29300330	+
ENSG00000242094	61.4028	138.34	99.8712	-1.16925	0.295549	-3.9562	7.61522e-05	0.00171689	FOXP1-IT1	sense_intronic	chr3	71619406	71623608	-
ENSG00000116783	8.57337	19.7098	14.1416	-1.16961	0.460512	-2.5398	0.0110915	0.0484864	TNNI3K	protein_coding	chr1	74663947	75010112	+
ENSG00000234667	18.9835	43.5001	31.2418	-1.16979	0.39721	-2.94501	0.00322942	0.0205988	ACTBP13	pseudogene	chr3	49910780	49915413	-
ENSG00000230267	46.8665	105.709	76.2879	-1.17	0.426322	-2.74442	0.00606188	0.0314286	HERC2P4	pseudogene	chr16	32114566	32199434	-
ENSG00000230590	449.792	1012.83	731.313	-1.17008	0.325444	-3.59534	0.000323968	0.0045802	FTX	lincRNA	chrX	73183790	73513409	-
ENSG00000212663	28.5497	64.9515	46.7506	-1.1701	0.411128	-2.84606	0.00442635	0.0253474	RP1-122K4.3	lincRNA	chrX	13998185	14006939	-
ENSG00000179938	10.2214	23.1593	16.6904	-1.1703	0.428703	-2.72987	0.00633592	0.0324081	GOLGA8J	protein_coding	chr15	30375158	30385702	+
ENSG00000251632	9.27859	21.879	15.5788	-1.17046	0.366927	-3.18989	0.00142326	0.0120066	RP11-714L20.1	lincRNA	chr4	138466885	138524584	+
ENSG00000236709	8.00275	18.2434	13.1231	-1.17061	0.358954	-3.26116	0.00110956	0.0101615	DAPK1-IT1	sense_intronic	chr9	90168369	90169374	+
ENSG00000214031	7.78124	18.065	12.9231	-1.17063	0.443422	-2.63999	0.0082909	0.0394024	RP11-169L17.3	pseudogene	chrX	40619357	40620523	-
ENSG00000237711	5.0943	11.5923	8.34329	-1.17154	0.394094	-2.97274	0.00295157	0.0193322	RP11-39K24.13	pseudogene	chr9	5100236	5101009	+
ENSG00000105143	7.47704	17.5067	12.4918	-1.17156	0.418012	-2.80271	0.00506754	0.0277732	SLC1A6	protein_coding	chr19	15060846	15133802	-
ENSG00000233892	10.651	24.7806	17.7158	-1.17165	0.36597	-3.20148	0.00136722	0.0116564	PAIP1P1	pseudogene	chr6	30154575	30156391	-
ENSG00000264812	12.8637	29.4704	21.167	-1.17192	0.409854	-2.85935	0.00424507	0.0246373	RP13-20L14.4	sense_intronic	chr17	80358579	80359258	-
ENSG00000242687	56.5397	128	92.2699	-1.17315	0.280418	-4.18356	2.86976e-05	0.000904195	AC004893.11	antisense	chr7	98610788	98645863	+
ENSG00000246889	8.96039	20.5661	14.7632	-1.17335	0.372311	-3.15153	0.0016242	0.0131528	AP000487.5	antisense	chr11	70218352	70244594	-
ENSG00000261777	11.3328	26.402	18.8674	-1.17403	0.36637	-3.20451	0.00135294	0.0115742	RP11-529K1.2	processed_transcript	chr16	70349543	70380650	-
ENSG00000264727	16.3068	37.4712	26.889	-1.1742	0.396052	-2.96476	0.00302916	0.019679	RP11-680C21.1	lincRNA	chr17	11191522	11194128	+
ENSG00000230732	23.2811	52.8474	38.0643	-1.17425	0.35278	-3.32855	0.000873001	0.0086452	AC127904.2	sense_intronic	chr3	196639821	196641450	+
ENSG00000167968	10.2319	23.4661	16.849	-1.1747	0.439425	-2.67326	0.00751178	0.0367412	DNASE1L2	protein_coding	chr16	2285817	2288712	+
ENSG00000213115	4.00931	9.15551	6.58241	-1.17511	0.404678	-2.90382	0.00368643	0.0224432	AC104131.1	pseudogene	chr2	189091916	189093109	+
ENSG00000113262	27.9789	63.9924	45.9857	-1.17548	0.405674	-2.8976	0.00376025	0.0226959	GRM6	protein_coding	chr5	178405328	178423207	-
ENSG00000082512	852.25	1926.5	1389.37	-1.17576	0.250662	-4.69063	2.72365e-06	0.000206712	TRAF5	protein_coding	chr1	211499957	211548288	+
ENSG00000244055	18.0288	41.3602	29.6945	-1.1764	0.356847	-3.29663	0.000978507	0.00932238	AC007566.10	antisense	chr7	92086878	92120924	+
ENSG00000256379	33.8799	76.6898	55.2848	-1.17672	0.242789	-4.8467	1.25533e-06	0.0001251	TRAV8-5	TR_V_pseudogene	chr14	22371257	22371778	+
ENSG00000226174	6.22335	14.4946	10.359	-1.17704	0.345877	-3.40304	0.000666394	0.00727482	TEX22	protein_coding	chr14	105864916	105916443	+
ENSG00000224530	5.07405	11.6145	8.34428	-1.17758	0.416308	-2.82863	0.0046748	0.026314	PPIAP10	pseudogene	chr20	52037738	52038195	+
ENSG00000133111	63.7899	144.336	104.063	-1.17799	0.21473	-5.4859	4.1136e-08	1.37966e-05	RFXAP	protein_coding	chr13	37393361	37403241	+
ENSG00000005961	18.7351	43.1094	30.9222	-1.17835	0.410939	-2.86745	0.00413788	0.024196	ITGA2B	protein_coding	chr17	42449548	42466873	-
ENSG00000269402	9.0717	20.9861	15.0289	-1.17841	0.36786	-3.20342	0.00135806	0.0116014	AC116407.2	protein_coding	chr17	30506379	30506885	-
ENSG00000241120	6.70163	15.8985	11.3001	-1.17877	0.401397	-2.93668	0.00331747	0.0210317	HMGN1P8	pseudogene	chr3	167412143	167412430	-
ENSG00000264041	10.6347	24.7801	17.7074	-1.17909	0.406738	-2.89889	0.00374483	0.0226478	RN7SL670P	misc_RNA	chr2	204124327	204124618	+
ENSG00000180747	2498.41	5659.58	4079	-1.17939	0.287638	-4.10024	4.12719e-05	0.00115897	CTD-2547E10.2	pseudogene	chr16	21458004	21531765	-
ENSG00000205959	25.8702	59.332	42.6011	-1.17977	0.353716	-3.33536	0.00085188	0.00850933	RP11-689P11.2	lincRNA	chr4	8483997	8514337	+
ENSG00000170959	24.7963	56.3335	40.5649	-1.18013	0.36455	-3.23724	0.00120692	0.0107422	DCDC1	protein_coding	chr11	30851916	31391357	-
ENSG00000253932	16.2455	37.5022	26.8738	-1.1803	0.421771	-2.79843	0.00513513	0.0280137	RP11-10C8.2	antisense	chr8	13196083	13200263	+
ENSG00000221995	86.3576	196.542	141.45	-1.18126	0.289455	-4.08099	4.48447e-05	0.00121879	TIAF1	protein_coding	chr17	27400537	27418537	-
ENSG00000234899	33.6753	76.7085	55.1919	-1.18155	0.289728	-4.07813	4.53998e-05	0.0012288	SOX9-AS1	processed_transcript	chr17	70033455	70217977	-
ENSG00000249279	8.80996	19.978	14.394	-1.18156	0.424445	-2.78377	0.0053731	0.0289395	CTC-436P18.3	lincRNA	chr5	60497136	60560756	-
ENSG00000253284	181.895	413.555	297.725	-1.18177	0.387546	-3.04937	0.00229321	0.0164591	RP11-282K24.3	sense_intronic	chr12	19300008	19307593	+
ENSG00000229180	104.033	236.759	170.396	-1.1821	0.337826	-3.49914	0.000466759	0.00580927	GS1-124K5.11	lincRNA	chr7	65991075	66007536	-
ENSG00000226789	23.1033	53.1985	38.1509	-1.1823	0.425003	-2.78188	0.00540457	0.0290742	AC110926.4	pseudogene	chr2	128004834	128007658	+
ENSG00000255165	5.76811	13.6663	9.7172	-1.18238	0.406083	-2.91167	0.00359498	0.0221082	CTD-2609K8.3	sense_intronic	chr11	44093012	44093953	+
ENSG00000205212	4.86367	11.2882	8.07593	-1.18264	0.443907	-2.66417	0.00771784	0.0374717	CCDC144NL	protein_coding	chr17	20739760	20799453	-
ENSG00000229152	21.3427	48.758	35.0503	-1.183	0.426531	-2.77353	0.00554509	0.0295822	ANKRD10-IT1	sense_intronic	chr13	111547406	111551519	-
ENSG00000183833	69.4464	157.782	113.614	-1.18307	0.391839	-3.01927	0.00253382	0.0175319	MAATS1	protein_coding	chr3	119421869	119485949	+
ENSG00000253623	5.71115	13.5081	9.60961	-1.18336	0.459161	-2.57723	0.00995967	0.044865	RP11-346I3.2	pseudogene	chr8	67392883	67393721	+
ENSG00000256229	188.18	427.586	307.883	-1.18414	0.404061	-2.9306	0.00338308	0.021271	ZNF486	protein_coding	chr19	20278037	20311299	+
ENSG00000230561	5.45608	12.4427	8.94938	-1.1846	0.459944	-2.57554	0.0100085	0.0450311	CTC-228N24.1	lincRNA	chr5	127039082	127277326	+
ENSG00000167807	5.51953	13.1255	9.32249	-1.18464	0.35828	-3.30645	0.000944853	0.00911384	CTD-2369P2.10	protein_coding	chr19	10416103	10426685	-
ENSG00000261326	141.922	323.158	232.54	-1.18537	0.315326	-3.75917	0.000170476	0.00295187	RP5-1057J7.6	lincRNA	chr1	23607802	23613245	-
ENSG00000234864	9.34929	21.8352	15.5922	-1.18581	0.393738	-3.01166	0.00259822	0.0178281	AL022344.5	lincRNA	chr10	43191483	43201901	+
ENSG00000264743	5.93235	13.6705	9.80142	-1.18583	0.404015	-2.93511	0.0033343	0.0210822	DPRXP4	pseudogene	chr17	29302405	29302972	+
ENSG00000232995	32.7803	74.9214	53.8509	-1.18653	0.246361	-4.81622	1.46306e-06	0.000141063	RP11-267N12.3	antisense	chr1	163214295	163291684	-
ENSG00000267385	10.7874	25.131	17.9592	-1.18799	0.422467	-2.81202	0.00492311	0.0272811	CTB-50L17.14	protein_coding	chr19	4528439	4540079	-
ENSG00000213754	5.95443	13.6842	9.81932	-1.1881	0.446421	-2.6614	0.00778167	0.0377245	RP11-284B18.3	pseudogene	chrX	63524927	63526613	-
ENSG00000250329	16.7724	38.4537	27.613	-1.18811	0.384004	-3.094	0.00197476	0.0149723	KDELC1P1	pseudogene	chr5	127445178	127446686	+
ENSG00000259295	143.679	328.137	235.908	-1.18886	0.365219	-3.25519	0.00113316	0.0102855	CSPG4P12	pseudogene	chr15	85734669	85757136	+
ENSG00000223709	53.2532	122.299	87.7761	-1.189	0.361405	-3.28992	0.00100214	0.00947026	TRIM64EP	pseudogene	chr11	89789145	89796167	-
ENSG00000259248	9.17808	21.0104	15.0942	-1.18976	0.337129	-3.5291	0.00041697	0.00541221	USP3-AS1	antisense	chr15	63836446	63893788	-
ENSG00000231490	4.06021	9.85193	6.95607	-1.18981	0.459566	-2.58899	0.00962579	0.0437828	RPL7L1P2	pseudogene	chr7	51327126	51327864	-
ENSG00000111664	13.0773	30.156	21.6166	-1.18988	0.434529	-2.73832	0.00617539	0.03187	GNB3	protein_coding	chr12	6949118	6956557	+
ENSG00000167619	16.3453	37.8355	27.0904	-1.19033	0.42576	-2.79578	0.00517744	0.0281485	TMEM145	protein_coding	chr19	42817477	42829214	+
ENSG00000253704	3.78215	9.02133	6.40174	-1.19074	0.393822	-3.02354	0.00249835	0.0173676	RP11-267M23.4	lincRNA	chr8	95565950	95581973	+
ENSG00000196927	79.7615	183.108	131.435	-1.19155	0.371031	-3.21145	0.00132065	0.0113934	AC009093.1	pseudogene	chr16	29259550	29261449	+
ENSG00000110436	23.2321	53.4661	38.3491	-1.19178	0.400875	-2.97294	0.00294961	0.0193299	SLC1A2	protein_coding	chr11	35272753	35441610	-
ENSG00000237788	17.8494	41.277	29.5632	-1.19187	0.377634	-3.15615	0.00159868	0.0130456	RP5-1041C10.3	pseudogene	chr20	48445662	48447622	+
ENSG00000266378	3.48056	7.98199	5.73128	-1.19201	0.468896	-2.54216	0.011017	0.0483015	RP11-214O1.3	lincRNA	chr17	14230652	14232791	+
ENSG00000055163	535.954	1224.95	880.452	-1.19243	0.343245	-3.47398	0.000512808	0.00615849	CYFIP2	protein_coding	chr5	156693089	156822606	+
ENSG00000189401	8.28977	19.7795	14.0347	-1.19254	0.408334	-2.92051	0.00349463	0.021699	OTUD6A	protein_coding	chrX	69282341	69284029	+
ENSG00000264194	25.8455	59.6766	42.7611	-1.19267	0.431235	-2.7657	0.00568004	0.030109	AC000003.2	protein_coding	chr17	10048831	10050277	+
ENSG00000230373	88.0722	201.888	144.98	-1.19314	0.324091	-3.68149	0.000231874	0.00366644	GOLGA6L5P	pseudogene	chr15	85051116	85060045	-
ENSG00000213590	10.6246	24.8284	17.7265	-1.19321	0.43962	-2.71418	0.00664401	0.0335683	RP11-229P13.2	pseudogene	chr9	139830292	139831613	+
ENSG00000251432	30.1747	69.3139	49.7443	-1.19376	0.353455	-3.37741	0.000731717	0.00772463	RP11-420A23.1	lincRNA	chr4	129213906	129440549	+
ENSG00000258365	4.6491	11.0444	7.84675	-1.19421	0.416825	-2.86502	0.00416983	0.0243313	RP11-1105G2.3	protein_coding	chr12	94671534	94676620	-
ENSG00000224986	10.8543	25.2028	18.0286	-1.19421	0.433104	-2.75733	0.00582751	0.0306234	PPP1R8P1	pseudogene	chr1	48790752	48791795	-
ENSG00000106526	285.736	655.589	470.663	-1.19498	0.245751	-4.86256	1.1588e-06	0.000119022	ACTR3C	protein_coding	chr7	149941005	150020814	-
ENSG00000267838	7.41343	17.4562	12.4348	-1.19542	0.328059	-3.64392	0.000268521	0.00407315	AC008746.12	lincRNA	chr19	54949847	54950362	-
ENSG00000185495	30.2879	70.2626	50.2752	-1.19596	0.291124	-4.10806	3.98999e-05	0.00113085	RP11-504P24.4	lincRNA	chr1	224183659	224198309	+
ENSG00000163584	535.809	1227.13	881.468	-1.1961	0.313344	-3.8172	0.000134977	0.00251848	RPL22L1	protein_coding	chr3	170582664	170588272	-
ENSG00000256124	4.28134	10.5008	7.39105	-1.19621	0.390976	-3.05954	0.00221679	0.0161375	LINC01152	lincRNA	chr17	70026432	70034889	+
ENSG00000099715	62.1587	143.655	102.907	-1.19657	0.345199	-3.4663	0.000527669	0.00624596	PCDH11Y	protein_coding	chrY	4868267	5610265	+
ENSG00000203737	24.0623	55.7829	39.9226	-1.19671	0.277431	-4.31354	1.60661e-05	0.000622839	GPR52	protein_coding	chr1	174417212	174418683	+
ENSG00000267270	12.2527	28.1933	20.223	-1.19681	0.356517	-3.35695	0.000788081	0.00806571	AC139100.2	protein_coding	chr18	77905807	77936315	+
ENSG00000179979	95.8238	220.491	158.158	-1.19686	0.252816	-4.73411	2.20017e-06	0.000178436	CRIPAK	protein_coding	chr4	1385340	1389780	+
ENSG00000235262	8.60597	20.2829	14.4444	-1.1977	0.419644	-2.85408	0.00431617	0.0248861	KDM5C-IT1	sense_intronic	chrX	53241590	53243861	-
ENSG00000264538	156.565	360.584	258.574	-1.19777	0.232405	-5.15379	2.55277e-07	4.58783e-05	SUZ12P	pseudogene	chr17	29036317	29117926	+
ENSG00000125650	46.2607	106.991	76.6257	-1.19783	0.303439	-3.94751	7.89674e-05	0.00176416	PSPN	protein_coding	chr19	6375159	6379069	-
ENSG00000259954	7.35302	17.4429	12.3979	-1.19812	0.460476	-2.60192	0.00927047	0.0426153	IL21R-AS1	antisense	chr16	27458990	27464714	-
ENSG00000243679	64.7454	149.593	107.169	-1.1986	0.336048	-3.56676	0.000361426	0.00492387	RP11-274B21.3	pseudogene	chr7	128294023	128294776	+
ENSG00000229715	63.0029	145.111	104.057	-1.19869	0.466091	-2.57179	0.0101173	0.0453665	EEF1DP3	pseudogene	chr13	32420978	32527609	+
ENSG00000184156	124.307	285.596	204.952	-1.19945	0.339572	-3.53223	0.00041207	0.00539147	KCNQ3	protein_coding	chr8	133133108	133493200	-
ENSG00000205821	26.863	62.5921	44.7275	-1.19946	0.342356	-3.50356	0.000459085	0.00576809	AC006435.1	protein_coding	chr17	2310279	2318731	-
ENSG00000177688	13.7371	31.9797	22.8584	-1.19954	0.34634	-3.46347	0.000533264	0.00627542	SUMO4	protein_coding	chr6	149721495	149722177	+
ENSG00000174255	6.9384	16.2038	11.5711	-1.19994	0.413534	-2.90168	0.00371167	0.0225359	ZNF80	protein_coding	chr3	113953483	113956425	-
ENSG00000258303	5.08247	12.1381	8.61027	-1.19997	0.427221	-2.80877	0.00497314	0.0274703	RP11-887P2.6	sense_intronic	chr12	94229943	94231814	+
ENSG00000233327	145.117	333.949	239.533	-1.20016	0.337601	-3.55496	0.000378032	0.00508532	USP32P2	pseudogene	chr17	18414576	18429244	-
ENSG00000226792	19.4374	45.4257	32.4315	-1.20064	0.402358	-2.98401	0.00284496	0.0188662	LINC00371	lincRNA	chr13	51656984	51746524	-
ENSG00000148935	36.9774	85.0119	60.9947	-1.20079	0.45338	-2.64852	0.00808453	0.038733	GAS2	protein_coding	chr11	22647188	22834601	+
ENSG00000156218	1093.11	2513.95	1803.53	-1.20097	0.284027	-4.22837	2.35387e-05	0.0007928	ADAMTSL3	protein_coding	chr15	84322838	84708594	+
ENSG00000214331	349.094	803.576	576.335	-1.20162	0.288348	-4.16728	3.08256e-05	0.000953052	RP11-252A24.2	pseudogene	chr16	74366300	74402138	-
ENSG00000261584	14.2505	33.1251	23.6878	-1.2017	0.386659	-3.10791	0.00188414	0.0145105	RP11-457M11.5	lincRNA	chr6	26686469	26688192	+
ENSG00000234073	3.15521	7.40647	5.28084	-1.2022	0.410079	-2.93162	0.00337199	0.0212263	AC011816.1	pseudogene	chr3	36921675	36922220	-
ENSG00000203666	130.741	302.02	216.38	-1.20249	0.269162	-4.46751	7.91354e-06	0.000402212	EFCAB2	protein_coding	chr1	245133007	245290466	+
ENSG00000261789	12.8964	30.4789	21.6876	-1.20264	0.394072	-3.05183	0.00227453	0.0163907	RP11-709D24.5	antisense	chr16	4610002	4611663	-
ENSG00000265413	6.1979	14.0748	10.1364	-1.20353	0.399555	-3.01217	0.0025939	0.0178093	RP11-789C17.1	sense_intronic	chr18	8402845	8405159	+
ENSG00000172900	30.6201	71.2625	50.9413	-1.20391	0.431666	-2.78899	0.00528731	0.0286077	AP002387.1	pseudogene	chr11	71093647	71134469	-
ENSG00000261664	8.34224	19.2025	13.7724	-1.20439	0.450717	-2.67217	0.00753627	0.0368449	RP11-275F13.1	antisense	chr1	51795326	51800996	+
ENSG00000228649	25.6781	58.7912	42.2347	-1.20449	0.430308	-2.79913	0.00512405	0.0279805	AC005682.5	processed_transcript	chr7	22893797	22901021	+
ENSG00000234350	9.75507	23.1515	16.4533	-1.20472	0.388778	-3.09873	0.00194355	0.0148077	AC007405.4	lincRNA	chr2	171579719	171627276	-
ENSG00000263884	8.02503	19.0617	13.5433	-1.20497	0.381522	-3.15833	0.00158678	0.0129814	RP11-705O1.8	lincRNA	chr18	268148	270278	+
ENSG00000183292	13.1236	30.9755	22.0495	-1.2051	0.411225	-2.93051	0.00338405	0.021271	AC140481.2	protein_coding	chr2	131328402	131341734	+
ENSG00000223922	5.29292	12.6415	8.96719	-1.20514	0.444076	-2.71381	0.00665144	0.0335936	ASS1P2	pseudogene	chr2	39037574	39038796	-
ENSG00000127364	11.5691	27.0593	19.3142	-1.20535	0.365331	-3.29934	0.00096913	0.00925266	TAS2R4	protein_coding	chr7	141478242	141479235	+
ENSG00000177993	45.5641	105.93	75.7468	-1.20583	0.400378	-3.01173	0.00259764	0.0178281	ZNRF3-AS1	antisense	chr22	29420987	29427464	-
ENSG00000261136	7.27723	17.177	12.2271	-1.20602	0.365272	-3.30171	0.000960977	0.00919827	RP11-37C7.3	antisense	chr15	40074772	40077818	+
ENSG00000217783	5.45517	12.9624	9.2088	-1.20612	0.431304	-2.79644	0.0051669	0.0281387	LDHAL6FP	pseudogene	chr6	157720077	157721158	-
ENSG00000188649	22.8472	53.2867	38.067	-1.20616	0.338419	-3.56409	0.00036512	0.00495615	CC2D2B	protein_coding	chr10	97733786	97792441	+
ENSG00000259630	14.2861	33.6279	23.957	-1.20658	0.418272	-2.88469	0.00391803	0.0232702	CTD-2262B20.1	pseudogene	chr15	85958459	85958864	+
ENSG00000229992	12.3483	28.7683	20.5583	-1.20714	0.384406	-3.14027	0.00168791	0.0134811	HMGB3P9	pseudogene	chr1	93112605	93113187	-
ENSG00000037965	28.4199	65.7082	47.0641	-1.20733	0.454217	-2.65804	0.00785966	0.0379362	HOXC8	protein_coding	chr12	54402832	54407570	+
ENSG00000183629	10.6711	24.8792	17.7751	-1.20749	0.409327	-2.94994	0.00317837	0.0203424	GOLGA8G	protein_coding	chr15	28764757	28778160	-
ENSG00000241935	36.8264	85.9061	61.3663	-1.20797	0.410219	-2.94469	0.00323274	0.0206141	HOGA1	protein_coding	chr10	99344080	99372559	+
ENSG00000187904	11.0766	26.228	18.6523	-1.20802	0.438793	-2.75305	0.00590429	0.030868	AC097382.5	sense_overlapping	chr4	6997068	7000685	+
ENSG00000224185	9.43015	22.2609	15.8456	-1.20823	0.4676	-2.5839	0.00976904	0.0442403	SNX18P9	pseudogene	chr9	69451764	69452598	+
ENSG00000235703	117.837	272.554	195.196	-1.20852	0.320977	-3.76515	0.000166452	0.00291365	LINC00894	antisense	chrX	149106846	149392815	+
ENSG00000257151	96.8492	224.499	160.674	-1.20857	0.31504	-3.83624	0.000124933	0.00238861	PWAR6	lincRNA	chr15	25277020	25281637	+
ENSG00000235701	3.63839	8.76417	6.20128	-1.20864	0.437937	-2.75984	0.00578289	0.0304531	PCBP2P1	pseudogene	chr21	40543056	40544032	-
ENSG00000261763	5.72222	13.4957	9.60897	-1.20906	0.374479	-3.22864	0.00124379	0.010949	RP11-442N1.2	lincRNA	chr3	139397462	139401406	-
ENSG00000244879	119.367	276.72	198.044	-1.2096	0.288059	-4.19913	2.67938e-05	0.000868575	GABPB1-AS1	processed_transcript	chr15	50647525	50659636	+
ENSG00000266933	6.66762	16.1335	11.4006	-1.20966	0.390209	-3.10003	0.00193499	0.0147805	AC005775.2	antisense	chr19	490046	507813	-
ENSG00000187811	6.7171	16.3234	11.5203	-1.20982	0.453287	-2.669	0.00760777	0.0370976	AP000867.1	protein_coding	chr11	71292956	71318487	-
ENSG00000259865	76.3466	177.018	126.683	-1.21042	0.394544	-3.06789	0.00215575	0.0158678	RP11-488L18.10	lincRNA	chr1	247350583	247351828	-
ENSG00000189149	22.6834	52.9035	37.7935	-1.21057	0.337158	-3.59051	0.000330027	0.004628	CRYM-AS1	lincRNA	chr16	21312170	21329912	+
ENSG00000198221	11.1731	26.9752	19.0741	-1.21063	0.350436	-3.45462	0.000551059	0.00643762	MLLT4-AS1	processed_transcript	chr6	168224556	168227389	-
ENSG00000203647	4.43464	10.2775	7.35609	-1.21066	0.447804	-2.70354	0.00686055	0.0344177	AC106827.1	pseudogene	chr3	65994445	65994875	-
ENSG00000245468	7.2224	17.4381	12.3302	-1.21068	0.396714	-3.05178	0.00227489	0.0163907	RP11-367J11.3	lincRNA	chr4	7096298	7105112	-
ENSG00000229419	83.2917	193.106	138.199	-1.21069	0.30799	-3.93095	8.46125e-05	0.00183832	RALGAPA1P	pseudogene	chr9	108282409	108288640	+
ENSG00000219085	16.9896	39.9902	28.4899	-1.21095	0.356209	-3.39955	0.00067498	0.00732887	NPM1P37	pseudogene	chr6	70415179	70416052	-
ENSG00000249684	25.6227	60.0318	42.8273	-1.21113	0.377971	-3.20428	0.00135398	0.0115787	RP11-423H2.3	antisense	chr5	177377336	177390961	+
ENSG00000240240	12.8199	29.9345	21.3772	-1.21122	0.399533	-3.03159	0.00243268	0.0170728	RP11-146D12.2	protein_coding	chr9	42409989	42474239	+
ENSG00000175873	47.9507	111.919	79.9346	-1.21127	0.279895	-4.3276	1.50742e-05	0.00059411	AC004840.9	lincRNA	chr7	2477398	2487485	+
ENSG00000222898	6.44868	15.1538	10.8012	-1.21242	0.405495	-2.98998	0.00278991	0.0186534	RN7SKP97	misc_RNA	chr8	62544239	62544571	-
ENSG00000267237	6.27758	15.1596	10.7186	-1.21262	0.392687	-3.08801	0.00201501	0.0151954	AC092299.6	pseudogene	chr19	182673	196756	-
ENSG00000196166	11.404	27.0021	19.2031	-1.21296	0.473859	-2.55974	0.010475	0.0465339	C8orf86	protein_coding	chr8	38368352	38386180	-
ENSG00000230006	286.895	666	476.448	-1.21346	0.297033	-4.08527	4.40256e-05	0.00120761	ANKRD36BP2	pseudogene	chr2	89065324	89106126	+
ENSG00000225014	5.06547	11.5235	8.29451	-1.21375	0.376417	-3.22448	0.001262	0.0110655	KCTD9P1	pseudogene	chr17	20015137	20016303	+
ENSG00000249500	9.89509	23.7004	16.7978	-1.21381	0.436527	-2.78061	0.00542563	0.0291386	RP11-340B18.1	lincRNA	chr4	166605791	166683930	+
ENSG00000212123	12.8502	30.106	21.4781	-1.21388	0.361275	-3.35999	0.000779454	0.00800294	PRR22	protein_coding	chr19	5782971	5784776	-
ENSG00000258469	20.4079	47.972	34.19	-1.21427	0.400611	-3.03105	0.00243702	0.017098	CHMP4BP1	pseudogene	chr14	55765362	55765949	+
ENSG00000186335	9.78517	23.4725	16.6288	-1.21476	0.434285	-2.79715	0.00515549	0.0280976	SLC36A2	protein_coding	chr5	150694539	150727151	-
ENSG00000215126	141.501	328.953	235.227	-1.21494	0.271845	-4.46925	7.84934e-06	0.000400902	CBWD7	protein_coding	chr9	42668608	42714962	+
ENSG00000259635	5.31662	13.0661	9.19134	-1.21501	0.402532	-3.01842	0.00254095	0.0175693	AC100830.3	antisense	chr15	64993447	65011801	+
ENSG00000182141	345.117	802.615	573.866	-1.21504	0.206776	-5.87615	4.19929e-09	2.4189e-06	ZNF708	protein_coding	chr19	21473962	21512227	-
ENSG00000227242	9.77837	23.1271	16.4527	-1.21535	0.474136	-2.5633	0.0103681	0.0462142	NBPF13P	pseudogene	chr1	146490895	146596107	-
ENSG00000237491	46.0973	107.968	77.0325	-1.21572	0.290205	-4.18919	2.79946e-05	0.000889531	RP11-206L10.9	lincRNA	chr1	714150	745440	+
ENSG00000262815	11.2391	26.9172	19.0782	-1.21607	0.425055	-2.86096	0.00422356	0.0245383	RP11-565F19.4	antisense	chr17	9368059	9370739	+
ENSG00000224216	5.2317	12.3166	8.77415	-1.21616	0.408592	-2.97646	0.00291601	0.0191657	RP13-228J13.1	antisense	chrX	154564167	154581271	-
ENSG00000259244	21.4594	50.6457	36.0526	-1.21642	0.399235	-3.04688	0.00231233	0.016554	RP11-182J1.12	processed_transcript	chr15	85056472	85070180	-
ENSG00000180316	12.0458	28.1795	20.1127	-1.21707	0.42839	-2.84103	0.0044968	0.0255935	PNPLA1	protein_coding	chr6	36210980	36276372	+
ENSG00000070915	4.55623	11.3028	7.92951	-1.21755	0.434958	-2.79923	0.00512253	0.027979	SLC12A3	protein_coding	chr16	56899119	56949762	+
ENSG00000232499	7.83178	18.541	13.1864	-1.21781	0.457487	-2.66196	0.00776864	0.037679	RP11-512F24.1	pseudogene	chr1	113992322	113993350	+
ENSG00000223760	14.2691	33.9678	24.1184	-1.21791	0.405075	-3.00662	0.00264168	0.0180502	MED15P9	pseudogene	chr2	130887194	130896990	+
ENSG00000262732	28.3628	66.7057	47.5342	-1.21833	0.397237	-3.06701	0.00216208	0.0158989	CTD-2135D7.2	antisense	chr16	14024534	14029492	-
ENSG00000146521	11.2694	26.9016	19.0855	-1.21847	0.452867	-2.69058	0.00713285	0.0354199	C6orf123	protein_coding	chr6	168185217	168197539	-
ENSG00000182264	8.93025	21.5689	15.2496	-1.21865	0.396814	-3.07109	0.00213282	0.0157508	IZUMO1	protein_coding	chr19	49244109	49250166	-
ENSG00000109063	41.979	98.0437	70.0113	-1.21879	0.37919	-3.2142	0.00130809	0.0113636	MYH3	protein_coding	chr17	10531843	10560626	-
ENSG00000269774	11.3326	27.0992	19.2159	-1.21966	0.44026	-2.77033	0.00560003	0.0298186	AC005399.1	pseudogene	chr22	17690773	17691374	+
ENSG00000177025	5.89518	14.2329	10.064	-1.21985	0.394852	-3.08938	0.00200572	0.0151428	C19orf18	protein_coding	chr19	58469805	58485902	-
ENSG00000105697	24.2133	56.9862	40.5997	-1.22149	0.374677	-3.26011	0.0011137	0.010185	HAMP	protein_coding	chr19	35771619	35776046	+
ENSG00000077264	75.4245	176.516	125.97	-1.22215	0.380332	-3.21338	0.00131184	0.011366	PAK3	protein_coding	chrX	110187513	110470589	+
ENSG00000237522	7.62801	18.5312	13.0796	-1.22244	0.369309	-3.31007	0.000932727	0.00902399	NONOP2	pseudogene	chr2	61163954	61165184	-
ENSG00000132874	38.8846	91.5358	65.2102	-1.22292	0.415845	-2.9408	0.00327364	0.0207982	SLC14A2	protein_coding	chr18	42792960	43263072	+
ENSG00000259555	13.4536	32.1396	22.7966	-1.22304	0.437931	-2.79276	0.00522598	0.0283784	RP11-335K5.2	antisense	chr15	78918237	78920535	+
ENSG00000264188	3.40196	8.58667	5.99431	-1.22349	0.435809	-2.80739	0.00499445	0.0275102	RP11-13N13.5	sense_intronic	chr18	19241748	19242356	-
ENSG00000236254	4.99707	11.7669	8.38196	-1.22364	0.374043	-3.27139	0.00107022	0.00989347	MTND4P14	pseudogene	chr9	5107937	5109290	+
ENSG00000261003	8.65406	20.9677	14.8109	-1.22366	0.419606	-2.91623	0.00354294	0.0219001	RP1-140C12.2	sense_overlapping	chr6	170723227	170728413	+
ENSG00000244738	2.84666	6.90175	4.8742	-1.22544	0.449604	-2.72558	0.00641877	0.0327276	RP11-373E16.3	sense_intronic	chr3	170374351	170379912	+
ENSG00000260589	5.39014	13.173	9.28155	-1.22547	0.400187	-3.06225	0.00219682	0.0160441	RP11-390B4.5	antisense	chr10	17683283	17685877	-
ENSG00000152487	7.61871	18.2289	12.9238	-1.22557	0.365763	-3.35071	0.000806052	0.00818874	ARL5B-AS1	lincRNA	chr10	18940195	18948214	-
ENSG00000228013	16.1305	38.4029	27.2667	-1.22564	0.407594	-3.00702	0.00263825	0.0180476	RP11-350G8.5	antisense	chr1	154374804	154379040	-
ENSG00000215840	5.08786	12.5554	8.82162	-1.2258	0.42434	-2.88871	0.00386829	0.0231181	RP11-122G18.7	pseudogene	chr1	161375858	161376872	+
ENSG00000261015	12.8057	30.4023	21.604	-1.22626	0.381887	-3.21106	0.00132248	0.0114048	RP1-90J20.11	sense_overlapping	chr6	3025025	3027659	+
ENSG00000259921	24.2791	57.4684	40.8737	-1.22637	0.362532	-3.38279	0.00071753	0.00761783	AC022819.3	sense_intronic	chr15	99697436	99701345	-
ENSG00000262691	9.64283	23.0733	16.3581	-1.22641	0.434173	-2.82471	0.00473229	0.0265445	CTC-277H1.7	processed_transcript	chr16	67295011	67297687	+
ENSG00000159753	35.2249	83.6778	59.4513	-1.22716	0.383205	-3.20235	0.00136312	0.0116346	RLTPR	protein_coding	chr16	67678822	67691472	+
ENSG00000267559	19.7414	47.3334	33.5374	-1.22727	0.344187	-3.56571	0.000362877	0.00494062	RP11-383M4.6	lincRNA	chr9	84545141	84592004	-
ENSG00000253372	11.3277	27.1462	19.237	-1.22768	0.374504	-3.27815	0.00104491	0.00975585	RP11-44N11.1	sense_intronic	chr8	123819985	123828756	+
ENSG00000179698	42.9251	101.506	72.2153	-1.22809	0.351526	-3.49361	0.000476539	0.00589507	KIAA1875	protein_coding	chr8	145162629	145173218	+
ENSG00000166377	2215.71	5193.5	3704.61	-1.22867	0.284863	-4.31321	1.60901e-05	0.000622839	ATP9B	protein_coding	chr18	76829285	77138283	+
ENSG00000204410	245.406	576.518	410.962	-1.2288	0.296451	-4.14502	3.39781e-05	0.00102321	MSH5	protein_coding	chr6	31707725	31732622	+
ENSG00000236184	9.1309	21.8811	15.506	-1.22902	0.369996	-3.32172	0.00089465	0.00878807	TCEA1P4	pseudogene	chr9	32979558	32980401	-
ENSG00000212951	20.2157	47.6991	33.9574	-1.22913	0.285373	-4.3071	1.65411e-05	0.000636296	RP11-211N8.3	pseudogene	chr9	46842616	46844326	-
ENSG00000267750	39.4307	93.4288	66.4297	-1.22975	0.369941	-3.32417	0.000886834	0.00873266	AC003102.3	antisense	chr17	42376942	42392683	-
ENSG00000251666	6.70386	16.2293	11.4666	-1.23011	0.358642	-3.4299	0.000603796	0.00683683	ZNF346-IT1	sense_intronic	chr5	176478715	176479964	+
ENSG00000205791	42.8577	101.512	72.1849	-1.23032	0.383606	-3.20725	0.00134011	0.0115135	LOH12CR2	protein_coding	chr12	12508342	12510001	-
ENSG00000237775	53.4351	126.174	89.8046	-1.23043	0.354918	-3.46681	0.000526675	0.00624367	DDR1-AS1	antisense	chr6	30834759	30843695	-
ENSG00000232116	35.5836	83.6657	59.6246	-1.23112	0.369742	-3.32967	0.00086949	0.00862389	RP11-187C18.2	lincRNA	chr9	45484572	45488153	+
ENSG00000237517	45.5533	107.498	76.5256	-1.23192	0.435966	-2.82572	0.00471748	0.0265012	DGCR5	antisense	chr22	18958027	19018755	+
ENSG00000256050	9.34372	22.5903	15.967	-1.23218	0.36693	-3.35809	0.000784832	0.0080508	RP11-982M15.6	lincRNA	chr14	105147483	105151269	+
ENSG00000203356	11.3639	27.3645	19.3642	-1.23329	0.434615	-2.83766	0.00454456	0.0257919	RP11-296A18.3	lincRNA	chr1	51660767	51700768	-
ENSG00000166317	28.2419	67.0862	47.664	-1.23359	0.419052	-2.94377	0.0032424	0.0206561	SYNPO2L	protein_coding	chr10	75404639	75423561	-
ENSG00000257803	16.8783	40.2634	28.5708	-1.23376	0.366489	-3.36642	0.000761506	0.00788715	RP11-575G13.2	pseudogene	chr12	100972522	100973975	+
ENSG00000204961	43.0411	101.701	72.3712	-1.23396	0.406235	-3.03754	0.00238518	0.0168607	PCDHA9	protein_coding	chr5	140227048	140391929	+
ENSG00000254202	6.41839	15.7142	11.0663	-1.23569	0.456249	-2.70837	0.00676154	0.0340318	RP11-120I21.2	lincRNA	chr8	84824948	85052518	+
ENSG00000267474	5.05451	12.302	8.67825	-1.23579	0.448008	-2.75842	0.00580816	0.0305503	CTC-548K16.6	sense_intronic	chr19	14569213	14570178	+
ENSG00000178150	28.6476	67.9572	48.3024	-1.23599	0.454273	-2.72082	0.006512	0.0330949	ZNF114	protein_coding	chr19	48675575	48790865	+
ENSG00000143520	6.97285	17.0015	11.9872	-1.23648	0.426813	-2.897	0.00376748	0.0227212	FLG2	protein_coding	chr1	152321211	152332482	-
ENSG00000269107	14.2523	34.2963	24.2743	-1.23676	0.41702	-2.96571	0.00301984	0.0196355	RP11-15H20.7	lincRNA	chr19	23440057	23457034	-
ENSG00000259924	34.6289	82.3838	58.5063	-1.23697	0.362143	-3.41569	0.000636198	0.00704395	RP11-16E23.4	pseudogene	chr15	66063514	66064477	-
ENSG00000187980	6.79152	16.5065	11.649	-1.23773	0.432933	-2.85894	0.00425054	0.0246485	PLA2G2C	protein_coding	chr1	20487746	20503917	-
ENSG00000267283	9.30233	22.147	15.7247	-1.23849	0.462612	-2.67717	0.00742474	0.0364026	AC005306.3	antisense	chr19	1989400	1990369	+
ENSG00000232611	49.0025	116.455	82.7287	-1.23939	0.349229	-3.54893	0.000386799	0.00516614	RP11-1114A5.4	lincRNA	chrX	135923090	135929956	-
ENSG00000206127	31.0596	73.2904	52.175	-1.23971	0.475642	-2.60639	0.00915025	0.0422442	GOLGA8O	protein_coding	chr15	32737307	32747835	-
ENSG00000188738	3320.95	7849.92	5585.44	-1.24093	0.274867	-4.51466	6.34182e-06	0.000350909	FSIP2	protein_coding	chr2	186603355	186698017	+
ENSG00000229816	52.0123	123.671	87.8416	-1.24119	0.352084	-3.52525	0.000423082	0.00546867	DDX50P1	pseudogene	chr2	32426669	32429068	+
ENSG00000147488	81.134	409.975	245.554	-1.2415	0.416445	-2.98118	0.00287139	0.0190002	ST18	protein_coding	chr8	53023399	53373519	-
ENSG00000215267	4.11773	10.0254	7.07158	-1.24162	0.478547	-2.59455	0.00947144	0.0433352	AKR1C7P	pseudogene	chr10	5317136	5330433	-
ENSG00000257966	33.5687	80.1781	56.8734	-1.24242	0.384745	-3.2292	0.00124137	0.0109342	OLA1P3	pseudogene	chr12	56263832	56266386	-
ENSG00000232884	4.76016	11.9351	8.34763	-1.24332	0.480585	-2.58709	0.00967912	0.0440076	AF127936.3	lincRNA	chr21	16119083	16126184	-
ENSG00000266918	60.1561	142.585	101.37	-1.24403	0.378534	-3.28644	0.00101464	0.00953212	RP11-798G7.8	lincRNA	chr17	43608943	43611204	+
ENSG00000257122	168.729	401.059	284.894	-1.24428	0.286417	-4.34428	1.39732e-05	0.000560174	RRN3P3	pseudogene	chr16	22430090	22449036	-
ENSG00000091428	214.967	509.749	362.358	-1.24468	0.364068	-3.41881	0.000628956	0.00699886	RAPGEF4	protein_coding	chr2	173600002	173917621	+
ENSG00000224822	36.1993	86.2646	61.2319	-1.24531	0.371632	-3.35093	0.000805393	0.00818695	THRB-IT1	sense_intronic	chr3	24496627	24500925	-
ENSG00000162004	16.3524	39.3687	27.8605	-1.24583	0.367444	-3.39054	0.000697561	0.00749835	CCDC78	protein_coding	chr16	772582	776954	-
ENSG00000224881	21.5727	51.5427	36.5577	-1.24696	0.318532	-3.91471	9.05123e-05	0.00192007	AC068279.3	pseudogene	chr2	87607003	87607890	-
ENSG00000227382	5.52687	13.6006	9.56375	-1.24718	0.365127	-3.41575	0.000636059	0.00704395	EIF4A2P2	pseudogene	chr10	74959584	74960983	+
ENSG00000257947	7.65105	18.3008	12.9759	-1.2486	0.364125	-3.42904	0.00060573	0.00684838	RP11-46I1.1	antisense	chr12	44638177	44657765	-
ENSG00000167912	17.6033	41.4234	29.5133	-1.24876	0.439966	-2.83832	0.00453518	0.0257605	RP11-25K19.1	antisense	chr8	60031599	60033905	+
ENSG00000266453	6.37723	15.8558	11.1165	-1.24927	0.464533	-2.68931	0.00715996	0.0355152	RN7SL142P	misc_RNA	chr7	157098487	157098765	+
ENSG00000232486	8.00756	19.1611	13.5843	-1.24946	0.411418	-3.03695	0.00238985	0.0168757	RP11-18B3.2	pseudogene	chr9	108520445	108523036	+
ENSG00000229089	12.5892	30.1037	21.3464	-1.24957	0.356554	-3.50457	0.000457342	0.00575744	ANKRD20A8P	pseudogene	chr2	95476791	95523027	-
ENSG00000203531	7.41933	18.2347	12.827	-1.24964	0.470115	-2.65816	0.00785694	0.0379338	AC016712.1	pseudogene	chr2	223563342	223564203	-
ENSG00000250303	66.9615	160.157	113.559	-1.24973	0.3322	-3.76198	0.000168576	0.00293783	RP11-356J5.12	processed_transcript	chr11	112141472	112233257	+
ENSG00000144460	23.5991	56.6971	40.1481	-1.25105	0.394168	-3.1739	0.00150406	0.0125097	NYAP2	protein_coding	chr2	226265364	226518734	+
ENSG00000253558	13.6275	32.944	23.2858	-1.25152	0.36485	-3.43022	0.000603086	0.00683223	CTD-2179L22.1	pseudogene	chr5	77337703	77339962	-
ENSG00000260742	24.6866	59.3269	42.0068	-1.25155	0.300744	-4.16151	3.16151e-05	0.000972921	RP11-366L5.1	antisense	chr2	182752578	182756390	-
ENSG00000254843	17.9799	44.0204	31.0002	-1.25183	0.33468	-3.74039	0.000183734	0.00311987	RP11-648O15.1	pseudogene	chr11	86805776	86807627	-
ENSG00000205822	5.07775	12.8202	8.94898	-1.25245	0.444428	-2.81812	0.00483062	0.0269682	TPTE2P6	pseudogene	chr13	24982295	25171814	+
ENSG00000235244	93.2872	222.681	157.984	-1.25259	0.304927	-4.10784	3.99371e-05	0.00113085	RP11-761E20.1	lincRNA	chrX	115033604	115085422	-
ENSG00000148795	7.8307	19.4712	13.6509	-1.25273	0.434274	-2.88464	0.00391859	0.0232702	CYP17A1	protein_coding	chr10	104590288	104597290	-
ENSG00000203435	55.9973	134.214	95.1058	-1.25313	0.42378	-2.95703	0.00310615	0.0200028	AC104600.1	pseudogene	chr2	196858983	196860404	-
ENSG00000269449	20.396	49.4552	34.9256	-1.25333	0.414067	-3.02688	0.00247093	0.0172604	AC002451.1	protein_coding	chr7	95171457	95173854	+
ENSG00000235726	8.51164	20.8557	14.6837	-1.25338	0.446205	-2.80898	0.00496992	0.0274592	AC010148.1	processed_transcript	chr2	235742959	235822028	-
ENSG00000186676	8.08852	19.4893	13.7889	-1.25362	0.401536	-3.12206	0.00179593	0.014043	EEF1GP1	pseudogene	chr7	124673507	124675355	+
ENSG00000261635	4.42009	11.005	7.71256	-1.25455	0.459523	-2.73012	0.00633115	0.0323985	RP11-618N24.1	pseudogene	chr15	36905675	36906399	+
ENSG00000205918	43.1086	103.175	73.1416	-1.25464	0.367597	-3.4131	0.00064229	0.00707653	PDPK2	pseudogene	chr16	2666122	2693297	-
ENSG00000203395	4.2005	10.5359	7.3682	-1.25479	0.494754	-2.5362	0.0112064	0.0487987	AC015969.3	antisense	chr2	68588346	68592716	-
ENSG00000261126	69.8463	167.578	118.712	-1.25485	0.374455	-3.35113	0.000804825	0.00818487	RBFADN	processed_transcript	chr18	77806900	77853362	+
ENSG00000265628	8.8532	22.1912	15.5222	-1.25498	0.410621	-3.0563	0.00224089	0.0162392	RN7SL723P	misc_RNA	chr18	6437063	6437337	-
ENSG00000204623	154.149	368.637	261.393	-1.25509	0.233225	-5.38147	7.38807e-08	2.04905e-05	ZNRD1-AS1	antisense	chr6	29968788	30029417	-
ENSG00000250714	24.4044	58.9158	41.6601	-1.25523	0.445877	-2.81519	0.00487477	0.0271068	RP11-1149O23.4	antisense	chr8	23082746	23088428	-
ENSG00000184659	4.49292	11.5108	8.00188	-1.25548	0.373925	-3.35756	0.000786339	0.00805155	FOXD4L4	protein_coding	chr9	70426623	70429731	-
ENSG00000204828	4.49292	11.5108	8.00188	-1.25548	0.373925	-3.35756	0.000786339	0.00805155	FOXD4L2	protein_coding	chr9	42717234	42720342	+
ENSG00000265078	8.25937	20.2035	14.2314	-1.25558	0.470524	-2.66847	0.0076197	0.0371152	RN7SL664P	misc_RNA	chr3	48136293	48136595	-
ENSG00000241490	6.12867	15.2645	10.6966	-1.25588	0.424532	-2.95826	0.00309381	0.0199712	RP11-553L6.2	antisense	chr3	113933160	113955051	+
ENSG00000187268	13.5633	33.0659	23.3146	-1.25592	0.401493	-3.12813	0.00175921	0.0138669	FAM9C	protein_coding	chrX	13053737	13062801	-
ENSG00000235683	11.8259	28.5789	20.2024	-1.25659	0.446943	-2.81152	0.00493078	0.0273169	AC018442.1	pseudogene	chr8	100708185	100710245	+
ENSG00000236548	13.6645	32.9089	23.2867	-1.25702	0.421041	-2.98551	0.00283102	0.018805	RP11-510H23.1	antisense	chr6	125230239	125284185	-
ENSG00000173088	9.01756	22.054	15.5358	-1.25745	0.403039	-3.11993	0.00180897	0.0141106	C10orf131	protein_coding	chr10	97667360	97698480	+
ENSG00000070388	14.1667	34.5704	24.3685	-1.25778	0.40423	-3.11155	0.00186108	0.014412	FGF22	protein_coding	chr19	639879	643703	+
ENSG00000251637	44.2079	106.23	75.2192	-1.25812	0.31148	-4.03918	5.36389e-05	0.00136932	RP11-119D9.1	lincRNA	chr11	67653948	67673821	+
ENSG00000258256	8.86723	21.7124	15.2898	-1.2583	0.461103	-2.72888	0.0063549	0.032483	RP11-219B4.5	protein_coding	chr8	86134675	86157946	-
ENSG00000231205	102.858	246.203	174.53	-1.25841	0.40826	-3.08237	0.00205356	0.0153573	ZNF826P	pseudogene	chr19	20451078	20607775	-
ENSG00000254503	15.3889	37.7051	26.547	-1.25849	0.399637	-3.14908	0.00163786	0.0132157	CTD-2521M24.4	pseudogene	chr19	17527840	17529097	-
ENSG00000267199	13.6014	32.5606	23.081	-1.25859	0.314057	-4.00753	6.13572e-05	0.001495	RP11-861E21.2	antisense	chr18	12438889	12448204	+
ENSG00000263647	29.985	72.2057	51.0953	-1.25882	0.427995	-2.94121	0.0032693	0.0207778	RP11-927P21.5	pseudogene	chr17	62758030	62758828	-
ENSG00000196705	403.997	968.183	686.09	-1.25891	0.235547	-5.34462	9.06081e-08	2.26649e-05	ZNF431	protein_coding	chr19	21324827	21373034	+
ENSG00000231595	6.22521	15.4162	10.8207	-1.25948	0.319938	-3.93665	8.26256e-05	0.00181676	AC005224.2	antisense	chr17	14113805	14121239	+
ENSG00000226356	7.00747	17.0994	12.0534	-1.2595	0.478021	-2.63483	0.00841794	0.0398124	RPS6P20	pseudogene	chr12	131776613	131777721	-
ENSG00000246851	6.51374	16.1979	11.3558	-1.25954	0.430536	-2.92551	0.00343896	0.0214899	RP11-544A12.8	antisense	chr9	134065297	134069592	-
ENSG00000172650	76.0213	182.942	129.482	-1.25968	0.269002	-4.68279	2.82994e-06	0.000209817	AGAP5	protein_coding	chr10	75434033	75457639	-
ENSG00000132677	7.76938	19.1257	13.4475	-1.26023	0.451887	-2.78882	0.00528999	0.0286117	RHBG	protein_coding	chr1	156339003	156355011	+
ENSG00000180113	7.86627	18.9702	13.4182	-1.26028	0.404536	-3.11537	0.00183714	0.0142709	TDRD6	protein_coding	chr6	46655612	46672056	+
ENSG00000224957	6.09292	14.5207	10.3068	-1.261	0.453392	-2.78125	0.00541492	0.029095	AC090044.1	lincRNA	chr3	577914	887698	+
ENSG00000255234	28.2624	67.9499	48.1061	-1.26119	0.444468	-2.83754	0.0045463	0.0257919	RP11-727A23.10	antisense	chr11	82997171	83134559	+
ENSG00000265868	7.57872	18.8357	13.2072	-1.26129	0.432112	-2.9189	0.00351273	0.0217692	RN7SL436P	misc_RNA	chrX	22072271	22072551	-
ENSG00000236830	92.7024	223.204	157.953	-1.26129	0.327696	-3.84897	0.000118614	0.00230507	CBR3-AS1	processed_transcript	chr21	37504065	37528615	-
ENSG00000235982	5.48082	13.2852	9.38303	-1.26157	0.408096	-3.09136	0.0019924	0.0150682	AC007875.3	pseudogene	chr7	97512594	97513107	+
ENSG00000260588	34.463	83.5369	59	-1.26181	0.39662	-3.1814	0.00146565	0.0122629	RP11-930P14.2	lincRNA	chr8	41685683	41687452	-
ENSG00000211451	112.586	270.774	191.68	-1.26206	0.279204	-4.5202	6.17825e-06	0.000345016	GNRHR2	pseudogene	chr1	145509752	145516076	-
ENSG00000262402	4.77662	11.6868	8.23173	-1.26221	0.484295	-2.60628	0.00915329	0.0422496	RP11-667K14.8	pseudogene	chr17	2030724	2031198	-
ENSG00000233220	14.401	35.5765	24.9888	-1.26229	0.36643	-3.44483	0.00057142	0.00661017	LINC00167	lincRNA	chr11	129872833	129874251	+
ENSG00000244627	57.584	139.032	98.308	-1.26308	0.320099	-3.94591	7.94968e-05	0.00176997	RP3-449O17.1	pseudogene	chr22	38731767	38794934	-
ENSG00000203995	17.1714	42.049	29.6102	-1.2638	0.372746	-3.39052	0.000697599	0.00749835	ZYG11A	protein_coding	chr1	53308183	53360670	+
ENSG00000206082	217.258	522.417	369.838	-1.26386	0.43834	-2.88328	0.00393558	0.0233341	LINC01002	pseudogene	chr19	200460	205074	-
ENSG00000163564	32.9456	79.491	56.2183	-1.26426	0.318808	-3.96558	7.32183e-05	0.00167671	PYHIN1	protein_coding	chr1	158900586	158946844	+
ENSG00000176268	3.54595	8.55543	6.05069	-1.26526	0.414317	-3.05386	0.00225921	0.0163404	CYCSP34	pseudogene	chr13	41437735	41438038	-
ENSG00000228065	62.0585	149.389	105.724	-1.26543	0.359796	-3.51709	0.000436312	0.0055978	RP11-222A11.1	lincRNA	chr10	67330096	67526299	+
ENSG00000223573	27.3235	65.8461	46.5848	-1.26571	0.427337	-2.96186	0.00305791	0.0197923	TINCR	lincRNA	chr19	5558178	5568045	-
ENSG00000254946	8.45336	20.6946	14.574	-1.26609	0.393957	-3.21378	0.00130999	0.011366	RP11-531H8.1	lincRNA	chr11	15574401	15612644	+
ENSG00000166762	113.346	273.482	193.414	-1.2667	0.329821	-3.84056	0.000122754	0.00235899	CATSPER2	protein_coding	chr15	43920701	43960316	-
ENSG00000264548	9.64406	24.1835	16.9138	-1.26691	0.361802	-3.50166	0.000462367	0.00577381	RP13-516M14.2	antisense	chr17	80172103	80175228	+
ENSG00000121570	43.4328	105.442	74.4375	-1.26708	0.394727	-3.21001	0.00132728	0.011433	DPPA4	protein_coding	chr3	109044988	109056419	-
ENSG00000225032	30.4452	73.7651	52.1052	-1.26747	0.340944	-3.71753	0.000201177	0.00331126	RP11-228B15.4	antisense	chr9	130578345	130584799	+
ENSG00000260400	15.0179	36.8299	25.9239	-1.2675	0.263895	-4.80305	1.56269e-06	0.000145219	RP11-119F7.5	sense_overlapping	chr10	70458257	70460551	+
ENSG00000231212	3.15515	7.61806	5.38661	-1.26776	0.471255	-2.69017	0.00714147	0.035447	RP11-111F5.3	lincRNA	chr9	46661242	46662837	-
ENSG00000130518	59.4945	143.858	101.676	-1.2682	0.370892	-3.41931	0.000627794	0.00699226	KIAA1683	protein_coding	chr19	18367908	18385319	-
ENSG00000253326	3.85703	9.76883	6.81293	-1.26831	0.460025	-2.75704	0.0058327	0.0306292	RP11-261C10.7	pseudogene	chr1	243218163	243219696	-
ENSG00000268027	7.02131	17.5106	12.266	-1.26848	0.368965	-3.43793	0.000586172	0.00670487	AC006129.2	lincRNA	chr19	42051554	42061832	+
ENSG00000243854	6.02933	15.1598	10.5946	-1.26902	0.469566	-2.70253	0.00688147	0.034503	RN7SL67P	misc_RNA	chr12	19456414	19456710	+
ENSG00000261315	10.609	26.0068	18.3079	-1.26903	0.324056	-3.91609	8.99953e-05	0.00191453	LARP4P	pseudogene	chr15	36909290	36911466	+
ENSG00000244681	4.53193	11.5607	8.04631	-1.2692	0.416786	-3.04522	0.00232513	0.0165928	MTHFD2P1	pseudogene	chr3	95373267	95402037	-
ENSG00000184613	59.0239	142.29	100.657	-1.26924	0.500708	-2.53489	0.0112483	0.0489335	NELL2	protein_coding	chr12	44902058	45315631	-
ENSG00000267370	12.8029	31.143	21.9729	-1.27001	0.298926	-4.24857	2.15136e-05	0.000749589	CTD-2623N2.3	pseudogene	chr19	9866828	9867539	-
ENSG00000132297	35.9175	86.7893	61.3534	-1.27037	0.423868	-2.9971	0.00272564	0.0183879	HHLA1	protein_coding	chr8	133073733	133123406	-
ENSG00000104164	6370.74	15370.5	10870.6	-1.27054	0.285149	-4.45572	8.36118e-06	0.000414644	BLOC1S6	protein_coding	chr15	45879321	45908197	+
ENSG00000144821	19.6093	77.5505	48.5799	-1.27065	0.443138	-2.86738	0.00413881	0.024196	MYH15	protein_coding	chr3	108099216	108248169	-
ENSG00000215023	5.20686	13.0867	9.14677	-1.27089	0.377195	-3.36932	0.000753531	0.0078407	AC114730.5	antisense	chr2	242740331	242741322	-
ENSG00000230409	43.9173	106.675	75.2962	-1.27143	0.392598	-3.2385	0.0012016	0.0107198	TCEA1P2	pseudogene	chr3	37317087	37318089	+
ENSG00000145526	9.19744	22.7498	15.9736	-1.2718	0.491178	-2.58929	0.00961754	0.0437542	CDH18	protein_coding	chr5	19473060	20575982	-
ENSG00000225892	42.09	102.248	72.1691	-1.27215	0.40058	-3.17578	0.00149435	0.0124473	RP11-384K6.2	pseudogene	chr4	119553429	119555914	+
ENSG00000263276	46.7907	113.588	80.1894	-1.27259	0.334972	-3.79908	0.000145233	0.00265689	RP11-96D1.10	sense_overlapping	chr16	68258616	68261637	+
ENSG00000237588	40.2517	98.0266	69.1392	-1.27276	0.388535	-3.27579	0.00105366	0.0098003	RP11-66D17.3	lincRNA	chr1	156657487	156661789	-
ENSG00000101104	244.372	591.663	418.017	-1.27298	0.361383	-3.52251	0.000427483	0.00550023	PABPC1L	protein_coding	chr20	43538703	43587676	+
ENSG00000110888	1083.23	2619.14	1851.18	-1.27311	0.366111	-3.47738	0.00050634	0.00611885	CAPRIN2	protein_coding	chr12	30862486	30907885	-
ENSG00000131969	39.3527	31.5926	35.4727	-1.27381	0.460103	-2.76854	0.00563076	0.0299414	ABHD12B	protein_coding	chr14	51338878	51371688	+
ENSG00000250626	3.10989	7.751	5.43045	-1.27416	0.503148	-2.53237	0.0113294	0.0492005	RP11-756P10.2	lincRNA	chr4	189698833	189717787	-
ENSG00000247011	13.3752	32.7065	23.0408	-1.27427	0.426506	-2.9877	0.00281087	0.0187294	RP11-700H6.1	lincRNA	chr17	49012350	49022074	-
ENSG00000269821	7991.89	19335.4	13663.6	-1.27457	0.299865	-4.25049	2.13308e-05	0.00074641	KCNQ1OT1	antisense	chr11	2629558	2721224	-
ENSG00000205086	65.1207	158.087	111.604	-1.2747	0.306956	-4.15271	3.2856e-05	0.000994758	C2orf91	protein_coding	chr2	42162508	42181406	-
ENSG00000111704	26.9101	65.9932	46.4517	-1.27472	0.339555	-3.75408	0.000173979	0.00299039	NANOG	protein_coding	chr12	7940390	7948655	+
ENSG00000163060	8.38044	20.5834	14.4819	-1.27489	0.44562	-2.86094	0.00422388	0.0245383	TEKT4	protein_coding	chr2	95537178	95542574	+
ENSG00000124743	17.3302	42.3545	29.8423	-1.27493	0.286985	-4.44251	8.89172e-06	0.000432365	KLHL31	protein_coding	chr6	53512699	53530506	-
ENSG00000204177	790.506	1913.94	1352.23	-1.27502	0.283421	-4.4987	6.83696e-06	0.000366825	BMS1P1	pseudogene	chr10	46737612	46761205	-
ENSG00000111305	33.6249	82.1878	57.9063	-1.27531	0.338033	-3.77275	0.00016146	0.0028487	GSG1	protein_coding	chr12	13236494	13256619	-
ENSG00000155428	5.79516	14.0299	9.91255	-1.27601	0.475998	-2.6807	0.00734673	0.0361855	TRIM74	protein_coding	chr7	72430016	72439997	-
ENSG00000205682	83.1716	202.634	142.903	-1.27644	0.342857	-3.72295	0.000196912	0.00326709	RP11-798L4.1	lincRNA	chr4	62285964	62293939	-
ENSG00000228536	5.59212	40.5654	23.0787	-1.27668	0.377862	-3.3787	0.000728282	0.00769923	RP11-392O17.1	lincRNA	chr1	219583023	219585283	-
ENSG00000203363	5.33314	22.7811	14.0571	-1.27685	0.408714	-3.12407	0.00178366	0.0139812	AC012454.4	pseudogene	chr2	85913176	85914170	-
ENSG00000230071	28.9749	70.8833	49.9291	-1.27694	0.358847	-3.55844	0.000373064	0.00503054	RPL4P6	pseudogene	chr22	40982704	40984007	-
ENSG00000224008	33.4564	81.8012	57.6288	-1.27694	0.38128	-3.34908	0.000810796	0.00820844	RP5-1010E17.2	lincRNA	chr20	54036874	54043735	-
ENSG00000140451	91.4247	222.635	157.03	-1.277	0.311159	-4.10402	4.06033e-05	0.00114305	PIF1	protein_coding	chr15	65107831	65117867	-
ENSG00000224005	3.37669	8.41361	5.89515	-1.27774	0.426112	-2.99861	0.00271211	0.0183211	AC022400.1	pseudogene	chr10	75473354	75473609	-
ENSG00000188817	3.82215	9.6483	6.73522	-1.27793	0.505847	-2.52633	0.0115263	0.0497479	SNTN	protein_coding	chr3	63638344	63664696	+
ENSG00000203276	37.4655	91.6733	64.5694	-1.27819	0.393076	-3.25177	0.00114689	0.0103807	AL353898.2	pseudogene	chr1	54498816	54500553	-
ENSG00000146205	79.5174	192.836	136.177	-1.27854	0.455691	-2.80572	0.00502039	0.0275956	ANO7	protein_coding	chr2	242127924	242164792	+
ENSG00000225224	27.0667	66.4215	46.7441	-1.2791	0.405391	-3.15522	0.00160379	0.0130683	RP4-814D15.2	pseudogene	chr7	156985062	156985526	+
ENSG00000135976	1245.95	3025.59	2135.77	-1.27963	0.269329	-4.75116	2.02256e-06	0.000169172	ANKRD36	protein_coding	chr2	97779233	97930258	+
ENSG00000204277	36.7132	90.1987	63.456	-1.2797	0.376581	-3.3982	0.000678302	0.00735073	RP11-219G17.4	lincRNA	chr17	76257430	76274573	-
ENSG00000253320	32.1513	78.652	55.4016	-1.28132	0.318629	-4.02134	5.78669e-05	0.00143486	KB-1507C5.2	protein_coding	chr8	103876528	103990104	+
ENSG00000184949	79.1098	192.89	136	-1.28186	0.366664	-3.49601	0.000472279	0.00585204	FAM227A	protein_coding	chr22	38974125	39052634	-
ENSG00000198671	4.80398	12.2682	8.53608	-1.2823	0.451874	-2.83774	0.00454345	0.0257919	RP11-168J19.2	lincRNA	chr12	65411248	65413586	+
ENSG00000204620	13.0341	32.7918	22.9129	-1.28232	0.353371	-3.62881	0.000284726	0.00422884	AC115618.1	protein_coding	chrX	48431482	48433275	-
ENSG00000198712	13115.8	31902.5	22509.2	-1.28233	0.303225	-4.22899	2.34742e-05	0.0007928	MT-CO2	protein_coding	chrMT	7586	8269	+
ENSG00000250170	4.87708	12.2029	8.53997	-1.28237	0.434642	-2.9504	0.00317367	0.0203292	RASA2-IT1	sense_intronic	chr3	141243975	141244963	+
ENSG00000214629	6.52288	16.2171	11.37	-1.28295	0.409135	-3.13576	0.00171412	0.0136067	RPSAP6	pseudogene	chr10	76131293	76132174	+
ENSG00000265158	15.1196	37.4227	26.2712	-1.28307	0.415759	-3.08608	0.00202813	0.0152841	LRRC37A7P	pseudogene	chr18	29304161	29306919	+
ENSG00000152128	327.383	797.873	562.628	-1.28421	0.368413	-3.4858	0.000490668	0.00599462	TMEM163	protein_coding	chr2	135213330	135476570	-
ENSG00000227560	18.5399	45.8679	32.2039	-1.28436	0.393309	-3.26553	0.00109259	0.0100389	RP11-139K1.2	pseudogene	chr10	114747235	114747624	+
ENSG00000267749	4.28761	10.5784	7.43301	-1.28446	0.495415	-2.59269	0.00952286	0.0434554	CTC-265F19.1	sense_intronic	chr19	2641836	2643851	-
ENSG00000242539	14.2963	35.4995	24.8979	-1.28526	0.367965	-3.49287	0.000477852	0.0059048	AC007620.3	antisense	chr3	179114749	179116979	+
ENSG00000167524	75.1771	184.037	129.607	-1.28545	0.372902	-3.44716	0.000566509	0.00656689	SGK494	protein_coding	chr17	26934982	26941218	-
ENSG00000206120	13.0015	32.1607	22.5811	-1.28572	0.479182	-2.68315	0.00729323	0.0359959	EGFEM1P	pseudogene	chr3	167967310	168548387	+
ENSG00000133138	3781.07	9224.47	6502.77	-1.2865	0.247456	-5.19891	2.00458e-07	3.81635e-05	TBC1D8B	protein_coding	chrX	106045910	106119375	+
ENSG00000214559	13.5947	34.0688	23.8317	-1.28838	0.443505	-2.90501	0.00367246	0.0224165	RP11-323J4.1	antisense	chr4	99172839	99182781	-
ENSG00000256682	10.2782	25.7005	17.9894	-1.28868	0.352664	-3.65415	0.000258038	0.00395149	TAS2R12	pseudogene	chr12	11047542	11048481	-
ENSG00000230021	12.0244	29.6189	20.8217	-1.28899	0.393704	-3.27402	0.0010603	0.00983224	RP5-857K21.4	lincRNA	chr1	536816	659930	-
ENSG00000265713	15.3185	37.8361	26.5773	-1.2896	0.363678	-3.54598	0.000391152	0.00520108	RP11-82O19.2	pseudogene	chr17	28102765	28103719	-
ENSG00000248747	4.09612	10.5465	7.32131	-1.29009	0.467247	-2.76105	0.00576164	0.0303829	RP11-586L23.1	lincRNA	chr4	142161893	142199943	-
ENSG00000197358	103.269	253.016	178.142	-1.29175	0.437734	-2.95098	0.00316762	0.0202968	BNIP3P1	pseudogene	chr14	28733596	28735180	+
ENSG00000241933	3.70695	9.51688	6.61191	-1.29319	0.504947	-2.56103	0.0104361	0.0464344	RP11-755B10.3	lincRNA	chr3	57678932	57682323	+
ENSG00000266777	25.3746	62.6642	44.0194	-1.29388	0.375848	-3.44256	0.000576245	0.0066383	SH3GL1P1	pseudogene	chr17	30366993	30369847	+
ENSG00000143127	104.729	257.805	181.267	-1.29405	0.323915	-3.99503	6.46859e-05	0.00154592	ITGA10	protein_coding	chr1	145524891	145543868	+
ENSG00000260121	4.75212	12.0492	8.40068	-1.29425	0.401675	-3.22212	0.00127245	0.0111315	RP5-1142A6.9	antisense	chr16	88785023	88786867	+
ENSG00000197182	231.495	568.689	400.092	-1.29433	0.362725	-3.56836	0.000359228	0.00491178	FLJ27365	protein_coding	chr22	46449749	46509808	+
ENSG00000198556	205.536	504.718	355.127	-1.29447	0.287444	-4.5034	6.68733e-06	0.000363315	ZNF789	protein_coding	chr7	99070464	99101273	+
ENSG00000163075	110.968	272.797	191.883	-1.29465	0.441048	-2.9354	0.00333117	0.0210802	PCDP1	protein_coding	chr2	120302008	120419827	+
ENSG00000086619	373.62	916.987	645.303	-1.29483	0.377371	-3.43119	0.000600949	0.00681146	ERO1LB	protein_coding	chr1	236378855	236445319	-
ENSG00000230026	3.7699	9.64852	6.70921	-1.29493	0.496975	-2.60563	0.00917049	0.0423029	RP11-382D8.5	pseudogene	chr1	235524468	235525855	+
ENSG00000251023	26.9719	66.5778	46.7748	-1.29513	0.293534	-4.4122	1.02327e-05	0.000469137	RP11-549J18.1	sense_intronic	chr5	93196375	93199531	-
ENSG00000248510	74.7164	184.278	129.497	-1.29527	0.378376	-3.42324	0.000618787	0.00691938	RP11-145G20.1	lincRNA	chr4	97231852	97740015	+
ENSG00000261971	28.3389	70.1997	49.2693	-1.29574	0.387031	-3.34789	0.000814283	0.00823262	RP11-473M20.7	antisense	chr16	3101992	3109371	-
ENSG00000205853	3.26832	8.14445	5.70638	-1.29577	0.457907	-2.82978	0.00465802	0.0262393	RFPL3S	protein_coding	chr22	32755893	32778039	-
ENSG00000251034	21.2496	52.7844	37.017	-1.29617	0.392104	-3.30569	0.000947434	0.00913481	RP11-582J16.4	antisense	chr8	22398358	22402918	-
ENSG00000235091	4.00304	10.2275	7.11529	-1.29665	0.50499	-2.56768	0.0102383	0.0457991	WI2-85898F10.1	lincRNA	chr22	46271879	46283628	-
ENSG00000227359	5.67614	14.5374	10.1068	-1.29696	0.401759	-3.22819	0.00124575	0.0109572	AC017074.2	lincRNA	chr2	114435279	114461655	-
ENSG00000256667	39.2192	97.0701	68.1446	-1.297	0.314937	-4.11827	3.81733e-05	0.00110227	KLRAP1	pseudogene	chr12	10741077	10752434	-
ENSG00000227908	12.4406	31.3771	21.9088	-1.297	0.387241	-3.34933	0.000810072	0.00820844	CTD-2031P19.3	antisense	chr5	55290995	55299477	+
ENSG00000150477	3013.78	7410.86	5212.32	-1.29792	0.302665	-4.28831	1.80035e-05	0.000668512	KIAA1328	protein_coding	chr18	34409069	34812135	+
ENSG00000261821	11.347	28.5881	19.9676	-1.29823	0.397166	-3.26872	0.00108034	0.00996302	CTD-2311M21.3	antisense	chr15	74657776	74659391	+
ENSG00000203392	16.4211	41.0547	28.7379	-1.29843	0.421095	-3.08347	0.00204605	0.0153432	AC105020.1	protein_coding	chr15	75970672	75973093	+
ENSG00000236008	1656.98	4076.89	2866.93	-1.29865	0.27294	-4.75802	1.95503e-06	0.000166362	AC011747.4	lincRNA	chr2	8699963	8723922	-
ENSG00000249685	3.76932	9.37147	6.57039	-1.29869	0.448449	-2.89596	0.00378004	0.0227786	RP11-360F5.3	lincRNA	chr4	39135533	39137228	+
ENSG00000236095	3.97328	10.092	7.03263	-1.29918	0.45374	-2.86327	0.00419296	0.0244408	RP11-49O14.2	sense_intronic	chr9	97662711	97667036	+
ENSG00000250404	18.7265	46.6528	32.6896	-1.29924	0.402997	-3.22395	0.00126434	0.0110753	AC090587.2	sense_overlapping	chr11	3837982	3843130	+
ENSG00000260417	19.81	49.0804	34.4452	-1.29991	0.333845	-3.89376	9.87028e-05	0.00203801	CTD-2542L18.1	lincRNA	chr16	85625872	85629326	+
ENSG00000264112	205.943	507.723	356.833	-1.3005	0.315891	-4.11693	3.83944e-05	0.00110439	RP11-159D12.2	lincRNA	chr17	56066400	56072211	-
ENSG00000235823	38.723	95.8838	67.3034	-1.30067	0.253656	-5.12768	2.9334e-07	4.99234e-05	LINC00263	processed_transcript	chr10	102133372	102143125	+
ENSG00000160229	54.695	135.665	95.18	-1.30084	0.323594	-4.01999	5.82008e-05	0.0014414	ZNF66	protein_coding	chr19	20959110	20991922	+
ENSG00000249896	10.129	25.4865	17.8077	-1.30129	0.405557	-3.20865	0.0013336	0.0114743	RP11-586D19.1	lincRNA	chr4	6202460	6240044	+
ENSG00000115361	9.84356	24.2467	17.0451	-1.3014	0.430427	-3.02351	0.00249865	0.0173676	ACADL	protein_coding	chr2	211052663	211090215	-
ENSG00000213809	38.9679	96.3669	67.6674	-1.30144	0.379875	-3.42598	0.000612596	0.00687068	KLRK1	protein_coding	chr12	10524952	10544473	-
ENSG00000007402	81.0091	199.434	140.222	-1.30155	0.488841	-2.66252	0.0077557	0.0376392	CACNA2D2	protein_coding	chr3	50400233	50541675	-
ENSG00000224728	7.24637	18.472	12.8592	-1.30208	0.438616	-2.96861	0.00299146	0.0194848	AC090945.1	pseudogene	chr3	15919554	15921078	+
ENSG00000242866	19.2704	47.8422	33.5563	-1.30274	0.437396	-2.97839	0.00289766	0.0191065	STRC	protein_coding	chr15	43891596	44010458	-
ENSG00000121207	85.0444	209.443	147.244	-1.30275	0.490246	-2.65733	0.00787617	0.0380022	LRAT	protein_coding	chr4	155548097	155674270	+
ENSG00000229325	6.15167	15.2211	10.6864	-1.30328	0.438615	-2.97134	0.00296503	0.0193745	ACAP2-IT1	sense_intronic	chr3	195001452	195003470	-
ENSG00000134007	24.1887	60.3609	42.2748	-1.30353	0.372577	-3.4987	0.000467535	0.00581571	ADAM20	protein_coding	chr14	70989075	71001732	-
ENSG00000155269	17.9091	44.5928	31.251	-1.30474	0.450658	-2.89518	0.00378935	0.0228164	GPR78	protein_coding	chr4	8560452	8621486	+
ENSG00000233355	3.18933	7.97935	5.58434	-1.30475	0.498479	-2.61746	0.00885868	0.041298	CHRM3-AS2	processed_transcript	chr1	239866684	239893765	-
ENSG00000167769	4.36506	11.3862	7.87564	-1.30477	0.480399	-2.71602	0.0066072	0.0334228	ACER1	protein_coding	chr19	6306153	6333640	-
ENSG00000266088	6.7713	16.6013	11.6863	-1.30494	0.422922	-3.08553	0.00203188	0.0152949	RP5-1028K7.2	lincRNA	chr17	38673278	38683254	+
ENSG00000259354	52.4256	130.449	91.4374	-1.30504	0.459196	-2.84202	0.00448294	0.0255542	RP11-519G16.3	antisense	chr15	45740625	45805965	+
ENSG00000215512	14.5756	36.5511	25.5633	-1.30518	0.461078	-2.83071	0.00464451	0.0261763	AP005901.1	pseudogene	chr18	15307662	15330281	-
ENSG00000127578	10.3129	25.9834	18.1482	-1.30528	0.433676	-3.0098	0.00261418	0.0178993	WFIKKN1	protein_coding	chr16	679239	684116	+
ENSG00000242134	6.97164	17.5756	12.2736	-1.30585	0.503822	-2.5919	0.00954488	0.0435117	RPL5P13	pseudogene	chr4	143208070	143208778	-
ENSG00000260423	2.70207	6.87167	4.78687	-1.3061	0.503452	-2.59429	0.00947873	0.0433447	RP13-735L24.1	lincRNA	chr12	9520060	9550213	+
ENSG00000267681	10.2839	26.2519	18.2679	-1.30628	0.361862	-3.60987	0.000306348	0.00441443	CTD-3199J23.6	pseudogene	chr17	41296973	41297272	+
ENSG00000188501	7.72462	20.1262	13.9254	-1.30691	0.36832	-3.5483	0.000387726	0.00517236	LCTL	protein_coding	chr15	66839517	66858317	-
ENSG00000229676	39.5375	98.8245	69.181	-1.30711	0.311066	-4.20205	2.64506e-05	0.000861178	ZNF492	protein_coding	chr19	22817126	22850472	+
ENSG00000243175	29.5057	73.5217	51.5137	-1.30758	0.385417	-3.39262	0.000692266	0.00745172	RP11-58H15.1	pseudogene	chr4	144345906	144347166	+
ENSG00000257391	9.9564	25.0563	17.5064	-1.30767	0.449086	-2.91184	0.00359302	0.0221022	MIR3180-4	lincRNA	chr16	15248760	15250877	+
ENSG00000168243	100.948	250.248	175.598	-1.30839	0.509633	-2.56732	0.0102489	0.0458373	GNG4	protein_coding	chr1	235710987	235814054	-
ENSG00000232151	54.1231	135.02	94.5718	-1.30869	0.268007	-4.88304	1.04465e-06	0.000113372	RP11-353N4.8	processed_transcript	chr1	149605640	149633208	+
ENSG00000247287	20.6003	51.1513	35.8758	-1.30874	0.30982	-4.22418	2.39812e-05	0.000802889	RP11-902B17.1	processed_transcript	chr14	61764882	61789536	-
ENSG00000248909	12.2932	31.0086	21.6509	-1.30966	0.443559	-2.95261	0.00315102	0.020203	HMGB1P21	pseudogene	chr5	77940088	77940668	-
ENSG00000260572	9.92598	25.1767	17.5513	-1.30973	0.301382	-4.34576	1.38793e-05	0.000559595	RP11-16N11.2	antisense	chr3	160471216	160472930	-
ENSG00000228972	22.5756	56.5849	39.5803	-1.31059	0.382276	-3.42838	0.00060719	0.00685111	RP1-86D1.2	sense_intronic	chr6	128752086	128753913	-
ENSG00000254486	13.7041	34.6865	24.1953	-1.31095	0.438055	-2.99267	0.00276551	0.0185886	RP13-631K18.2	lincRNA	chr11	12052422	12083332	+
ENSG00000250490	11.5464	29.0775	20.3119	-1.31137	0.410116	-3.19755	0.00138601	0.0117719	CTD-2324F15.2	lincRNA	chr5	6310554	6339997	-
ENSG00000204965	19.6905	48.7776	34.234	-1.3114	0.499948	-2.62308	0.00871399	0.0408088	PCDHA5	protein_coding	chr5	140201222	140391929	+
ENSG00000069869	3136.91	7786.41	5461.66	-1.31147	0.296782	-4.41899	9.91648e-06	0.000459327	NEDD4	protein_coding	chr15	56119120	56285944	-
ENSG00000260711	154.682	384.376	269.529	-1.31148	0.348293	-3.76545	0.000166249	0.00291365	RP11-747H7.3	sense_intronic	chr14	92223103	92226142	-
ENSG00000136449	12.6608	31.9597	22.3103	-1.31174	0.369804	-3.54712	0.000389466	0.00518634	MYCBPAP	protein_coding	chr17	48585745	48608862	+
ENSG00000242622	14.5881	37.4817	26.0349	-1.31206	0.288092	-4.5543	5.25593e-06	0.000312594	RP11-18H7.1	lincRNA	chr3	119813742	119855630	+
ENSG00000258359	8.78778	22.5672	15.6775	-1.31207	0.429839	-3.05247	0.00226963	0.0163894	PCNPP1	pseudogene	chr12	112107656	112108166	-
ENSG00000233379	4.59172	11.9662	8.27896	-1.31217	0.48843	-2.68651	0.00722027	0.0357262	RP11-318G21.4	lincRNA	chr13	78513297	78519009	-
ENSG00000259539	40.4698	101.288	70.8788	-1.31223	0.389078	-3.37266	0.000744454	0.00780933	CTD-2651B20.1	lincRNA	chr15	45444862	45459724	-
ENSG00000233828	159.7	397.147	278.424	-1.31234	0.35811	-3.66463	0.0002477	0.00382786	AC008394.1	protein_coding	chr5	86512423	86534822	-
ENSG00000260641	11.8914	30.1054	20.9984	-1.31253	0.452233	-2.90232	0.00370411	0.0225082	RP11-1299A16.3	antisense	chr4	99580055	99585701	+
ENSG00000262979	9.09841	23.1799	16.1392	-1.3129	0.459783	-2.85547	0.00429729	0.0248247	CTD-2047H16.2	sense_intronic	chr17	78289451	78290433	+
ENSG00000126550	120.435	300.121	210.278	-1.31368	0.279858	-4.69409	2.67793e-06	0.000205184	HTN1	protein_coding	chr4	70916119	70924562	+
ENSG00000214432	7.60302	19.468	13.5355	-1.31401	0.482023	-2.72602	0.00641022	0.0326914	AC068831.10	antisense	chr15	91565849	91579841	+
ENSG00000175322	103.714	258.706	181.21	-1.31444	0.256199	-5.13054	2.88912e-07	4.99234e-05	ZNF519	protein_coding	chr18	14057456	14132489	-
ENSG00000227888	7.40517	18.6956	13.0504	-1.31477	0.432301	-3.04133	0.00235533	0.0167127	FAM66A	processed_transcript	chr8	12219527	12268510	+
ENSG00000163046	3.7337	9.69092	6.71231	-1.31496	0.466167	-2.82079	0.00479052	0.0267991	ANKRD30BL	protein_coding	chr2	132905164	133015542	-
ENSG00000156968	102.634	448.133	275.384	-1.31568	0.410253	-3.207	0.00134126	0.0115179	MPV17L	protein_coding	chr16	15489611	15507125	+
ENSG00000250748	4.33149	11.4917	7.91158	-1.31631	0.453172	-2.90466	0.0036765	0.0224254	RP11-230G5.2	lincRNA	chr12	65860600	66036152	-
ENSG00000063127	11.3812	29.1341	20.2576	-1.3167	0.357268	-3.68548	0.000228269	0.00361896	SLC6A16	protein_coding	chr19	49792895	49828482	-
ENSG00000119737	32.3966	81.5741	56.9853	-1.31698	0.328818	-4.0052	6.19647e-05	0.00150653	GPR75	protein_coding	chr2	54080050	54087126	-
ENSG00000129993	32.1038	79.9309	56.0174	-1.31726	0.402189	-3.27522	0.00105579	0.00980499	CBFA2T3	protein_coding	chr16	88941266	89043612	-
ENSG00000225215	10.7552	27.3351	19.0452	-1.31772	0.420086	-3.13678	0.00170815	0.0135932	SMARCE1P1	pseudogene	chr11	107274130	107275315	-
ENSG00000180914	191.637	477.731	334.684	-1.31818	0.476019	-2.76917	0.00561998	0.0298965	OXTR	protein_coding	chr3	8792094	8811314	-
ENSG00000267253	5.41243	14.185	9.79873	-1.31867	0.421001	-3.13223	0.00173482	0.0137083	RP11-209M4.1	pseudogene	chr17	41795682	41797804	-
ENSG00000267246	12.5722	32.2597	22.416	-1.31892	0.366472	-3.59896	0.000319487	0.00453971	RP11-798G7.7	processed_transcript	chr17	43627147	43636104	-
ENSG00000088538	48.956	122.123	85.5397	-1.31912	0.4891	-2.69704	0.00699591	0.0349174	DOCK3	protein_coding	chr3	50712672	51421629	+
ENSG00000100024	25.4264	64.342	44.8842	-1.3203	0.411013	-3.2123	0.00131679	0.0113809	UPB1	protein_coding	chr22	24863206	24924358	+
ENSG00000254962	115.961	290.356	203.159	-1.32084	0.305861	-4.31843	1.57145e-05	0.000612893	OR4A14P	pseudogene	chr11	55245027	55245985	+
ENSG00000225489	50.6395	127.188	88.9138	-1.32086	0.327279	-4.03587	5.43994e-05	0.00138088	RP11-390F4.3	lincRNA	chr9	6716548	6727438	+
ENSG00000258702	18.0539	45.9777	32.0158	-1.32097	0.434387	-3.04099	0.00235799	0.0167263	RP11-433J8.1	lincRNA	chr14	97059070	97062099	+
ENSG00000164707	6.03007	15.4961	10.7631	-1.32136	0.423035	-3.12352	0.00178701	0.0139927	SLC13A4	protein_coding	chr7	135365985	135414006	-
ENSG00000196912	680.421	1701.34	1190.88	-1.32159	0.291094	-4.54008	5.62335e-06	0.000327631	ANKRD36B	pseudogene	chr2	98108978	98206428	-
ENSG00000197291	45.6456	114.983	80.3145	-1.32172	0.390232	-3.38701	0.000706597	0.00753737	RAMP2-AS1	lincRNA	chr17	40905932	40913275	-
ENSG00000266179	19.3561	49.4518	34.404	-1.32189	0.349257	-3.78487	0.000153788	0.00274957	RP11-1113L8.6	pseudogene	chr17	19504173	19504658	+
ENSG00000234978	27.936	70.1451	49.0405	-1.32214	0.342749	-3.85747	0.000114566	0.0022537	RP11-423O2.5	lincRNA	chr1	142803224	142816004	-
ENSG00000266912	7.05703	18.0977	12.5774	-1.32232	0.340031	-3.88881	0.000100739	0.00206676	CTC-325H20.2	lincRNA	chr19	9455460	9456574	+
ENSG00000214353	7.82154	20.1987	14.0101	-1.32237	0.454203	-2.91141	0.003598	0.0221207	VAC14-AS1	antisense	chr16	70789001	70807154	+
ENSG00000231234	5.17816	13.3823	9.28022	-1.32352	0.377753	-3.50366	0.000458914	0.00576809	SKP1P1	pseudogene	chr7	65888392	65888880	-
ENSG00000100346	24.202	27.912	26.057	-1.32358	0.406459	-3.25636	0.00112852	0.0102682	CACNA1I	protein_coding	chr22	39966758	40085742	+
ENSG00000165555	4.96205	12.0824	8.52225	-1.32372	0.369769	-3.57985	0.000343795	0.00474425	NOXRED1	protein_coding	chr14	77860364	77889860	-
ENSG00000264933	6.47128	16.8583	11.6648	-1.32385	0.442216	-2.99367	0.00275641	0.0185476	RN7SL190P	misc_RNA	chrX	152163780	152164039	-
ENSG00000197769	23.2197	58.9526	41.0862	-1.32396	0.39677	-3.33683	0.000847393	0.00847802	MAP1LC3C	protein_coding	chr1	242158792	242162375	-
ENSG00000214745	6.83113	17.3336	12.0823	-1.32396	0.408476	-3.24121	0.00119023	0.0106443	RP11-54I5.1	pseudogene	chrX	55987641	55988915	+
ENSG00000267121	70.9286	178.557	124.743	-1.32436	0.45537	-2.90831	0.00363386	0.0222741	CTD-2020K17.1	antisense	chr17	43268298	43299589	-
ENSG00000226180	10.9855	28.366	19.6758	-1.32501	0.328593	-4.03238	5.52144e-05	0.00139392	AC010536.1	protein_coding	chr16	87727144	87729753	-
ENSG00000260913	9.63848	24.9511	17.2948	-1.32556	0.373609	-3.54798	0.0003882	0.00517562	RP11-243E13.1	lincRNA	chr18	10405130	10414512	-
ENSG00000223599	39.4455	99.5707	69.5081	-1.32563	0.37975	-3.49079	0.000481586	0.00593137	RP11-216N14.7	pseudogene	chr1	153824582	153825890	-
ENSG00000257950	88.5771	222.963	155.77	-1.32573	0.389564	-3.40311	0.000666231	0.00727482	P2RX5-TAX1BP3	protein_coding	chr17	3566357	3599488	-
ENSG00000213513	20.2659	51.5765	35.9212	-1.32738	0.442703	-2.99836	0.00271441	0.0183231	RP13-39P12.2	pseudogene	chr10	79540095	79541634	-
ENSG00000235651	6.46522	16.4759	11.4706	-1.32746	0.39759	-3.33876	0.000841518	0.0084396	AC064850.4	pseudogene	chr2	136268116	136269513	-
ENSG00000103942	609.892	1531.14	1070.52	-1.32767	0.432803	-3.06761	0.00215775	0.0158723	HOMER2	protein_coding	chr15	83509838	83654661	-
ENSG00000174501	2856.57	7171.19	5013.88	-1.32786	0.353014	-3.76149	0.000168904	0.00293783	ANKRD36C	protein_coding	chr2	96514587	96657541	-
ENSG00000214776	34.199	86.494	60.3465	-1.32805	0.375448	-3.53725	0.00040432	0.0053314	RP11-726G1.1	pseudogene	chr12	9620148	9728864	+
ENSG00000264705	6.47717	16.6391	11.5581	-1.32868	0.506727	-2.62208	0.00873951	0.0409027	RP11-674P19.2	lincRNA	chr18	66879514	66881587	+
ENSG00000247130	5.46617	14.3517	9.90893	-1.32963	0.502988	-2.64345	0.00820649	0.0391088	RP11-366H4.3	antisense	chr4	189061976	189064533	-
ENSG00000180139	12.7226	32.336	22.5293	-1.33034	0.445279	-2.98765	0.00281128	0.0187294	ACTA2-AS1	antisense	chr10	90692400	90700368	+
ENSG00000066813	12.4515	15.162	13.8067	-1.33118	0.383406	-3.47198	0.00051663	0.00618003	ACSM2B	protein_coding	chr16	20547548	20587749	-
ENSG00000214894	8.2925	21.3596	14.8261	-1.33174	0.385862	-3.45133	0.000557828	0.00649642	LINC00243	processed_transcript	chr6	30766431	30798436	-
ENSG00000235023	16.5786	42.3251	29.4519	-1.33227	0.449907	-2.9612	0.0030644	0.0198277	AP001626.2	antisense	chr21	44068381	44071354	-
ENSG00000239704	10.8089	27.8311	19.32	-1.33237	0.384002	-3.46971	0.000521021	0.00620941	CDRT4	protein_coding	chr17	15339332	15406922	-
ENSG00000224717	9.44336	24.8707	17.157	-1.33245	0.38682	-3.44463	0.000571847	0.00661171	RP11-576D8.4	lincRNA	chr1	205425057	205438152	+
ENSG00000259175	15.754	40.3965	28.0753	-1.33275	0.409561	-3.2541	0.00113752	0.0103125	RP11-379K22.2	antisense	chr15	80846950	80855285	-
ENSG00000264801	3.0921	7.75933	5.42572	-1.3329	0.507773	-2.625	0.00866486	0.040655	RP11-149I2.5	pseudogene	chr9	21929456	21931072	+
ENSG00000234086	22.7562	57.9661	40.3611	-1.33292	0.328057	-4.06308	4.84288e-05	0.00127097	AL391994.1	pseudogene	chr1	235472935	235473313	-
ENSG00000229127	35.6079	90.416	63.0119	-1.33317	0.303575	-4.39157	1.12537e-05	0.000489002	AC007038.7	antisense	chr2	210895457	210929080	+
ENSG00000260751	14.6037	37.5662	26.0849	-1.33362	0.392381	-3.39879	0.000676854	0.00734212	CTD-2196E14.6	sense_intronic	chr16	23579994	23581017	+
ENSG00000213842	9.22311	23.6672	16.4452	-1.33403	0.348216	-3.83105	0.000127597	0.0024241	SUGT1P2	pseudogene	chr3	32794402	32795393	+
ENSG00000257511	13.1685	34.139	23.6537	-1.33448	0.349016	-3.82355	0.000131546	0.00247321	RP11-278C7.1	pseudogene	chr12	32879317	32880321	-
ENSG00000214626	7.49326	19.2799	13.3866	-1.33459	0.496473	-2.68814	0.00718503	0.0356081	POLR3DP1	pseudogene	chr10	76414714	76415889	+
ENSG00000203563	10.9215	27.8402	19.3809	-1.3346	0.438767	-3.0417	0.00235246	0.0167029	AC138951.1	pseudogene	chr5	21493692	21494062	+
ENSG00000225885	20.4401	52.1043	36.2722	-1.3346	0.431375	-3.09384	0.00197586	0.0149756	AC023590.1	protein_coding	chr8	119294378	119412844	+
ENSG00000250765	4.23851	11.1135	7.67601	-1.33529	0.518867	-2.57348	0.0100682	0.0451821	AC138035.1	lincRNA	chr5	180756242	180769214	+
ENSG00000176399	105.385	266.216	185.8	-1.33554	0.492068	-2.71413	0.00664492	0.0335683	DMRTA1	protein_coding	chr9	22446840	22455739	+
ENSG00000214773	8.00626	20.3656	14.1859	-1.33575	0.356668	-3.74508	0.000180339	0.0030715	RP11-717D12.1	sense_intronic	chr3	47643205	47646167	-
ENSG00000269680	10.1333	26.2764	18.2048	-1.33599	0.368076	-3.62965	0.000283806	0.00422232	CTD-3128G10.6	antisense	chr19	6748304	6751478	-
ENSG00000091129	438.116	1106.48	772.295	-1.33615	0.469719	-2.84457	0.00444711	0.0254274	NRCAM	protein_coding	chr7	107788068	108097161	-
ENSG00000253712	21.4229	54.7096	38.0663	-1.33642	0.372345	-3.58919	0.000331708	0.00464287	RP11-697M17.2	lincRNA	chr8	76079939	76088891	-
ENSG00000203593	4.15366	10.8947	7.52416	-1.33681	0.472995	-2.82627	0.00470936	0.0264688	RP5-1096D14.6	antisense	chr12	2113832	2120558	+
ENSG00000261560	18.7991	48.1472	33.4732	-1.33682	0.368398	-3.62874	0.000284809	0.00422884	RP11-166B2.3	sense_intronic	chr16	11974932	11976426	-
ENSG00000204788	6.27767	16.1952	11.2364	-1.33708	0.373213	-3.58262	0.000340171	0.00471737	CR769776.1	protein_coding	chr9	69377902	69380597	-
ENSG00000263669	5.3696	14.2664	9.81798	-1.33714	0.488302	-2.73835	0.00617477	0.03187	RN7SL470P	misc_RNA	chr2	70302150	70302404	-
ENSG00000232994	11.0713	28.7345	19.9029	-1.33888	0.443354	-3.01989	0.00252867	0.0175166	RPL7P14	pseudogene	chr2	203904831	203905622	+
ENSG00000185924	17.8809	45.3015	31.5912	-1.3393	0.457894	-2.92491	0.00344559	0.0215194	RTN4RL1	protein_coding	chr17	1837971	1928639	-
ENSG00000111218	4.45216	11.5875	8.01982	-1.33964	0.487449	-2.74827	0.00599097	0.0311761	PRMT8	protein_coding	chr12	3490515	3703139	+
ENSG00000196482	51.3137	130.012	90.6628	-1.33999	0.321136	-4.17266	3.01067e-05	0.000938068	ESRRG	protein_coding	chr1	216676588	217311097	-
ENSG00000265123	36.517	93.0291	64.773	-1.34028	0.468316	-2.86192	0.00421089	0.0245071	RN7SL200P	misc_RNA	chr6	34653134	34653419	-
ENSG00000158955	7.3409	18.9656	13.1532	-1.34073	0.451077	-2.9723	0.00295578	0.0193478	WNT9B	protein_coding	chr17	44910567	44964096	+
ENSG00000258375	8.66923	22.493	15.5811	-1.3408	0.464079	-2.88916	0.00386268	0.0230969	RP11-617J18.1	pseudogene	chr12	81939105	81940229	-
ENSG00000213724	4.66201	12.6469	8.65444	-1.34137	0.425473	-3.15266	0.00161792	0.0131357	PRDX2P2	pseudogene	chr10	35253997	35255187	+
ENSG00000269779	9.42316	24.8736	17.1484	-1.34165	0.370436	-3.62182	0.000292535	0.00427851	CTD-2542C24.2	pseudogene	chr19	20874142	20880421	+
ENSG00000229473	20.6353	52.9878	36.8115	-1.34221	0.359678	-3.7317	0.000190191	0.00318615	RGS17P1	pseudogene	chr13	41566915	41567467	-
ENSG00000254463	9.58719	24.8427	17.215	-1.34297	0.354177	-3.7918	0.000149558	0.00270299	RP11-484D2.3	pseudogene	chr11	43487942	43488421	+
ENSG00000249860	5.05329	13.7205	9.38689	-1.34371	0.413518	-3.24946	0.00115626	0.0104403	MTRNR2L5	protein_coding	chr10	57358750	57360488	+
ENSG00000228495	8.80542	22.8121	15.8088	-1.34452	0.476487	-2.82173	0.00477652	0.0267526	LINC01013	lincRNA	chr6	132453055	132490514	+
ENSG00000265040	16.9337	43.5466	30.2402	-1.34485	0.467768	-2.87504	0.00403978	0.0238011	RN7SL556P	misc_RNA	chr7	5911386	5911681	-
ENSG00000241168	196.717	500.412	348.564	-1.34497	0.305331	-4.40496	1.05806e-05	0.000473703	RP11-10O22.1	lincRNA	chr3	162744184	162949937	+
ENSG00000147174	39.6328	101.629	70.631	-1.34527	0.36969	-3.63892	0.000273788	0.00413072	ACRC	protein_coding	chrX	70798261	70833433	+
ENSG00000179406	63.5052	161.978	112.741	-1.34529	0.336058	-4.00314	6.25065e-05	0.00151546	LINC00174	lincRNA	chr7	65841031	65866325	-
ENSG00000260658	17.9435	46.0207	31.9821	-1.34539	0.498157	-2.70074	0.00691848	0.0346387	RP11-368L12.1	lincRNA	chr16	63348168	63651950	-
ENSG00000080224	17.0691	43.2543	30.1617	-1.34714	0.523633	-2.57268	0.0100914	0.0452593	EPHA6	protein_coding	chr3	96533425	97471304	+
ENSG00000167037	117.739	300.514	209.127	-1.34827	0.349797	-3.85445	0.000115992	0.00226722	SGSM1	protein_coding	chr22	25202236	25323545	+
ENSG00000088340	762.32	1941.94	1352.13	-1.34843	0.494367	-2.7276	0.00637978	0.0325731	FER1L4	pseudogene	chr20	34146507	34195484	-
ENSG00000176681	225.209	575	400.104	-1.34878	0.2945	-4.57989	4.65215e-06	0.000291116	LRRC37A	protein_coding	chr17	44370099	44415160	+
ENSG00000242641	11.9483	31.1721	21.5602	-1.34902	0.44319	-3.0439	0.00233536	0.0166393	LINC00971	lincRNA	chr3	84687557	84930830	-
ENSG00000203325	19.4498	50.3597	34.9048	-1.34921	0.435678	-3.0968	0.00195622	0.0148669	RP11-277A4.4	antisense	chr1	32517892	32539075	-
ENSG00000186526	25.28	65.1068	45.1934	-1.34953	0.418037	-3.22825	0.00124549	0.0109572	CYP4F8	processed_transcript	chr19	15726029	15741448	+
ENSG00000179240	76.6415	196.467	136.554	-1.34962	0.304153	-4.4373	9.10961e-06	0.000439007	RP11-111M22.2	protein_coding	chr11	76092357	76125663	+
ENSG00000232774	1538.08	3922.12	2730.1	-1.35019	0.295482	-4.56945	4.88997e-06	0.000302626	RP11-47I22.3	protein_coding	chr14	62037258	62125414	+
ENSG00000105613	52.6889	135.551	94.1202	-1.35028	0.323041	-4.17991	2.91627e-05	0.00091575	MAST1	protein_coding	chr19	12944765	12985765	+
ENSG00000157330	10.0902	26.48	18.2851	-1.3503	0.404511	-3.33811	0.000843511	0.00845581	C1orf158	protein_coding	chr1	12806163	12823847	+
ENSG00000263235	3.4079	8.87806	6.14298	-1.35059	0.395813	-3.41219	0.000644434	0.00709392	RP11-461A8.4	sense_overlapping	chr16	3700637	3701704	-
ENSG00000187871	5.01303	13.1999	9.10644	-1.35107	0.509597	-2.65126	0.00801924	0.0385517	GFRAL	protein_coding	chr6	55192267	55267291	+
ENSG00000109684	27.0057	70.3067	48.6562	-1.35153	0.337647	-4.00278	6.26015e-05	0.00151546	CLNK	protein_coding	chr4	10488019	10686489	-
ENSG00000264635	34.5336	88.8557	61.6946	-1.35166	0.440063	-3.07151	0.00212982	0.0157338	RP11-769O8.3	sense_intronic	chr18	738058	739662	-
ENSG00000267353	23.6291	61.1125	42.3708	-1.35183	0.432559	-3.1252	0.00177685	0.0139521	CTD-2162K18.3	lincRNA	chr19	37264614	37266810	-
ENSG00000154556	861.164	2198.1	1529.63	-1.35194	0.275453	-4.90806	9.1981e-07	0.000105465	SORBS2	protein_coding	chr4	186506598	186877806	-
ENSG00000228328	4.8554	12.649	8.75222	-1.35223	0.489913	-2.76014	0.00577758	0.0304376	RP11-516A11.1	pseudogene	chrX	67290362	67291609	-
ENSG00000239415	7.27028	19.3382	13.3043	-1.35273	0.33962	-3.98307	6.80309e-05	0.00160201	AP001469.9	antisense	chr21	47671463	47674047	-
ENSG00000204706	16.4781	42.1959	29.337	-1.35347	0.316304	-4.27901	1.8773e-05	0.000686864	MAMDC2-AS1	antisense	chr9	72700732	72790804	-
ENSG00000236670	13.6947	35.3353	24.515	-1.3536	0.464095	-2.91665	0.00353815	0.0218785	KRT18P5	pseudogene	chr22	20837102	20838392	-
ENSG00000261466	4.21229	11.0238	7.61805	-1.35506	0.535303	-2.53139	0.011361	0.0492808	RP11-23E10.2	lincRNA	chr16	33350764	33356875	-
ENSG00000248858	29.1014	75.0298	52.0656	-1.35515	0.310658	-4.36217	1.28776e-05	0.000530906	RP11-100L22.2	processed_transcript	chr8	93711970	93889865	-
ENSG00000232479	7.39238	19.2296	13.311	-1.35547	0.440632	-3.0762	0.00209657	0.0155803	AC010900.2	pseudogene	chr2	203789332	203790627	+
ENSG00000121454	14.4861	37.7913	26.1387	-1.35566	0.409267	-3.3124	0.00092498	0.00897998	LHX4	protein_coding	chr1	180199421	180249380	+
ENSG00000266942	6.78269	18.026	12.4043	-1.35601	0.464497	-2.91932	0.00350799	0.0217518	RP11-378E13.3	sense_intronic	chr17	35743821	35744861	+
ENSG00000260495	23.407	60.9188	42.1629	-1.35643	0.382534	-3.5459	0.000391268	0.00520108	RP11-55K13.1	antisense	chr16	81344336	81347028	-
ENSG00000203863	3.13842	8.68611	5.91226	-1.35994	0.440135	-3.08983	0.00200273	0.0151314	AL079342.1	protein_coding	chr6	89674246	89676685	+
ENSG00000229994	14.2658	37.0751	25.6704	-1.36084	0.445953	-3.05154	0.0022767	0.016393	RPL5P4	pseudogene	chr1	35816323	35817208	+
ENSG00000259327	5.07499	13.7139	9.39444	-1.36096	0.484147	-2.81105	0.00493802	0.0273233	CTD-2184D3.6	lincRNA	chr15	52408771	52414328	+
ENSG00000213988	76.6238	197.5	137.062	-1.36108	0.350412	-3.88424	0.000102651	0.00209641	ZNF90	protein_coding	chr19	20188803	20237885	+
ENSG00000229794	5.82925	15.1476	10.4884	-1.36114	0.456916	-2.97896	0.00289225	0.019082	RP11-522L3.11	pseudogene	chrX	102061669	102062752	+
ENSG00000254936	15.2793	39.6774	27.4784	-1.36161	0.434348	-3.13485	0.00171944	0.0136299	AF131215.3	sense_intronic	chr8	10980891	10983574	-
ENSG00000250290	6.27417	29.6614	17.9678	-1.36205	0.396431	-3.43577	0.000590861	0.00673792	CTC-820M8.1	pseudogene	chr8	121647798	121650444	-
ENSG00000259315	14.1057	36.9142	25.5099	-1.3623	0.398946	-3.41475	0.000638406	0.00704756	RP11-752G15.9	pseudogene	chr15	83394625	83407656	-
ENSG00000248731	19.6932	51.2394	35.4663	-1.36289	0.402249	-3.38816	0.000703627	0.00752886	AC090103.1	pseudogene	chr8	25798739	25801385	-
ENSG00000249715	11.2623	29.742	20.5022	-1.36299	0.404309	-3.37116	0.000748529	0.00781893	FER1L5	pseudogene	chr2	97308474	97370624	+
ENSG00000231035	7.19028	18.695	12.9426	-1.36335	0.470861	-2.89545	0.00378617	0.0228075	RPL7L1P9	pseudogene	chr2	218625270	218626014	-
ENSG00000266805	14.7018	38.2717	26.4868	-1.36355	0.392256	-3.47617	0.000508625	0.00612997	RP11-61L19.1	sense_intronic	chr18	9506240	9509724	+
ENSG00000181036	8.66333	22.4315	15.5474	-1.36448	0.469322	-2.90733	0.00364527	0.0222989	FCRL6	protein_coding	chr1	159770301	159786041	+
ENSG00000254872	17.4182	44.5276	30.9729	-1.36487	0.502317	-2.71715	0.0065846	0.0333535	RP13-870H17.3	lincRNA	chr11	1049880	1055284	+
ENSG00000099957	8.82912	22.6873	15.7582	-1.36517	0.421947	-3.23541	0.00121468	0.0107771	P2RX6	protein_coding	chr22	21364097	21383119	+
ENSG00000219626	832.089	2144.39	1488.24	-1.3653	0.304064	-4.49015	7.11715e-06	0.000374442	FAM228B	protein_coding	chr2	24299396	24392509	+
ENSG00000186765	24.3602	63.8419	44.1011	-1.36559	0.420131	-3.25038	0.00115251	0.0104231	FSCN2	protein_coding	chr17	79495422	79504156	+
ENSG00000204164	128.663	332.299	230.481	-1.36604	0.323046	-4.22863	2.35119e-05	0.0007928	BMS1P5	pseudogene	chr10	48901102	48950972	-
ENSG00000263919	5.00339	13.5346	9.269	-1.36676	0.456078	-2.99676	0.00272864	0.0184025	RN7SL686P	misc_RNA	chr10	112393589	112393883	-
ENSG00000237887	6.60355	17.1462	11.8749	-1.36693	0.5234	-2.61164	0.00901091	0.0418345	RPL23AP32	pseudogene	chr2	54756480	54756938	+
ENSG00000249807	15.5358	40.8866	28.2112	-1.367	0.389543	-3.50922	0.000449415	0.00570079	CTD-2199O4.1	lincRNA	chr5	10137250	10138477	+
ENSG00000266990	18.1145	47.4066	32.7606	-1.36795	0.454006	-3.01307	0.00258618	0.0177854	AC004528.4	antisense	chr19	999795	1002756	-
ENSG00000255443	4.73605	12.5128	8.62442	-1.36795	0.406415	-3.3659	0.000762949	0.00789118	RP1-68D18.4	antisense	chr11	35231890	35236532	-
ENSG00000213976	12.7238	33.4051	23.0645	-1.36931	0.290891	-4.7073	2.51018e-06	0.000197172	CTD-2561J22.2	pseudogene	chr19	21565667	21569979	+
ENSG00000259891	40.3858	105.069	72.7274	-1.36951	0.323052	-4.23928	2.24235e-05	0.000765489	CTA-204B4.2	antisense	chr8	141515912	141518142	-
ENSG00000117215	14.0847	36.7023	25.3935	-1.36954	0.443862	-3.08551	0.00203204	0.0152949	PLA2G2D	protein_coding	chr1	20438432	20446050	-
ENSG00000241388	145.927	377.98	261.953	-1.36968	0.388981	-3.52119	0.000429614	0.00552133	HNF1A-AS1	antisense	chr12	121406416	121418768	-
ENSG00000251417	78.8962	204.852	141.874	-1.37055	0.384584	-3.56373	0.000365628	0.00496005	RP11-1348G14.4	lincRNA	chr16	28814097	28829149	+
ENSG00000090661	152.166	393.199	272.682	-1.37058	0.406688	-3.37009	0.000751431	0.00782677	CERS4	protein_coding	chr19	8271620	8327305	+
ENSG00000259104	4.43939	11.8854	8.16239	-1.37061	0.381527	-3.59244	0.000327601	0.00460747	PTCSC3	lincRNA	chr14	36605314	36645674	-
ENSG00000124260	11.1794	29.3834	20.2814	-1.37063	0.494668	-2.77081	0.00559167	0.0297953	MAGEA10	protein_coding	chrX	151301782	151307033	-
ENSG00000251408	12.033	31.6845	21.8587	-1.37224	0.437618	-3.1357	0.00171447	0.0136067	RP11-586D19.2	lincRNA	chr4	6204055	6208376	+
ENSG00000235927	11.4475	30.1756	20.8116	-1.37226	0.488527	-2.80898	0.00496987	0.0274592	NEXN-AS1	antisense	chr1	78347033	78355224	-
ENSG00000218422	17.6458	46.4764	32.0611	-1.37264	0.365584	-3.75466	0.00017358	0.00298582	AC016773.1	pseudogene	chr4	1741078	1743830	+
ENSG00000162722	18.9135	49.5395	34.2265	-1.3732	0.370159	-3.70977	0.000207451	0.00336489	TRIM58	protein_coding	chr1	248020501	248041507	+
ENSG00000267942	5.2413	14.0603	9.65081	-1.37393	0.51135	-2.68687	0.00721259	0.0357053	AC090673.2	protein_coding	chr12	66291518	66317967	-
ENSG00000244480	14.3115	37.5748	25.9432	-1.37459	0.320299	-4.29159	1.77397e-05	0.000664205	AC005154.7	pseudogene	chr7	30562759	30564151	-
ENSG00000181619	55.2725	143.395	99.3336	-1.37499	0.283443	-4.85105	1.22811e-06	0.000123168	GPR135	protein_coding	chr14	59895740	59932060	-
ENSG00000214188	21.3797	55.6691	38.5244	-1.37531	0.283024	-4.85932	1.17787e-06	0.000120277	ST7-OT4	protein_coding	chr7	116593953	116738860	+
ENSG00000203817	15.6888	40.4001	28.0444	-1.37564	0.476528	-2.88679	0.00389196	0.0231979	FAM72C	protein_coding	chr1	149438750	149459549	-
ENSG00000242349	4.52244	11.9175	8.21996	-1.37594	0.503039	-2.73526	0.00623317	0.032057	NPPA-AS1	antisense	chr1	11901074	11908136	+
ENSG00000224413	4.81636	12.9007	8.85855	-1.37627	0.505518	-2.72249	0.0064792	0.032974	AP001476.2	lincRNA	chr21	47456966	47459721	+
ENSG00000214248	12.7651	34.3751	23.5701	-1.37734	0.344476	-3.99835	6.37845e-05	0.00153137	AC010336.1	protein_coding	chr19	7963689	7968427	-
ENSG00000234754	8.70586	23.1176	15.9117	-1.37765	0.444921	-3.0964	0.00195885	0.0148818	RP11-421L10.1	lincRNA	chr1	221503422	221509638	-
ENSG00000168754	4.0929	11.2391	7.66598	-1.37855	0.521625	-2.6428	0.00822228	0.0391425	FAM178B	protein_coding	chr2	97541620	97684175	-
ENSG00000164627	16.9063	44.7454	30.8258	-1.37889	0.413409	-3.33543	0.00085169	0.00850933	KIF6	protein_coding	chr6	39297766	39693181	-
ENSG00000224358	12.8137	34.4534	23.6336	-1.37917	0.337853	-4.08215	4.46204e-05	0.00121766	RP11-466F5.8	antisense	chr1	165738166	165744413	+
ENSG00000269399	12.4988	33.3317	22.9153	-1.37934	0.397427	-3.47067	0.000519159	0.00619866	CTD-3222D19.7	lincRNA	chr19	16653434	16655625	-
ENSG00000234336	9.71324	25.8666	17.7899	-1.37938	0.455841	-3.02601	0.00247802	0.0172938	JAZF1-AS1	antisense	chr7	28219941	28283536	+
ENSG00000204681	280.377	730.148	505.262	-1.37945	0.401041	-3.43967	0.000582423	0.00666992	GABBR1	protein_coding	chr6	29523406	29601753	-
ENSG00000174898	6.03268	16.3612	11.197	-1.38035	0.480392	-2.87338	0.00406102	0.0238869	CATSPERD	protein_coding	chr19	5720688	5778745	+
ENSG00000236029	29.3261	76.3366	52.8313	-1.38043	0.40629	-3.39765	0.000679663	0.00735483	AL953854.2	protein_coding	chr9	47295855	47314322	-
ENSG00000235781	10.6698	28.5277	19.5988	-1.38099	0.36792	-3.75351	0.000174376	0.00299492	XXbac-BPG249D20.9	antisense	chr6	30484043	30486994	+
ENSG00000203527	14.5299	38.3551	26.4425	-1.38112	0.452821	-3.05003	0.00228816	0.0164491	Z99756.1	antisense	chr22	43671961	43679836	+
ENSG00000260949	6.69548	18.1147	12.4051	-1.38131	0.430788	-3.20649	0.00134367	0.01153	KB-1836B5.1	sense_overlapping	chr8	37920399	37921309	+
ENSG00000239557	3.06693	8.5201	5.79351	-1.38135	0.521667	-2.64795	0.00809812	0.0387706	RP11-168J18.6	pseudogene	chr3	52407668	52408898	+
ENSG00000240893	5.58913	15.1866	10.3879	-1.38138	0.435305	-3.17335	0.00150688	0.012521	RP11-572C15.5	lincRNA	chr3	112455294	112468166	-
ENSG00000257279	22.7508	59.8922	41.3215	-1.38163	0.393774	-3.50868	0.000450335	0.00570578	RP11-231I16.1	antisense	chr12	117415247	117425142	-
ENSG00000255237	27.2049	71.6413	49.4231	-1.38182	0.43548	-3.1731	0.0015082	0.012521	RP13-317D12.3	antisense	chr11	462930	463899	-
ENSG00000261368	4.22188	11.3675	7.79469	-1.38308	0.454606	-3.04236	0.00234732	0.0166826	RP11-96B5.4	lincRNA	chr10	52724030	52724980	+
ENSG00000257608	248.701	649.507	449.104	-1.3833	0.289282	-4.78185	1.73687e-06	0.000155454	GRAMD4P3	pseudogene	chr14	19614216	19615884	-
ENSG00000225855	24.5857	65.1149	44.8503	-1.3835	0.307115	-4.50483	6.6425e-06	0.000362194	RUSC1-AS1	antisense	chr1	155286654	155293967	-
ENSG00000205794	5.59149	15.1804	10.386	-1.38361	0.467137	-2.96189	0.00305755	0.0197923	RP11-333E13.4	pseudogene	chr4	40044537	40058819	-
ENSG00000196268	364.52	952.37	658.445	-1.38378	0.204168	-6.77767	1.22127e-11	2.49416e-08	ZNF493	protein_coding	chr19	21579921	21610375	+
ENSG00000245522	9.19644	23.9202	16.5583	-1.38381	0.407883	-3.39266	0.00069217	0.00745172	RP11-540A21.2	lincRNA	chr11	9776317	9781080	-
ENSG00000228107	17.4325	46.3814	31.907	-1.38527	0.398763	-3.47392	0.000512911	0.00615849	AP000692.9	sense_overlapping	chr21	37732928	37734338	+
ENSG00000182352	3.35623	9.16875	6.26249	-1.3854	0.544799	-2.54295	0.0109922	0.0482396	C17orf77	protein_coding	chr17	72580818	72590348	+
ENSG00000242522	38.1493	100.274	69.2114	-1.38563	0.359533	-3.85398	0.000116214	0.00226824	KLHL6-AS1	antisense	chr3	183266523	183270114	+
ENSG00000225278	10.4067	27.5902	18.9984	-1.38565	0.379032	-3.65575	0.000256427	0.00392948	RP11-782C8.5	lincRNA	chr1	143211628	143240439	-
ENSG00000259392	6.30671	16.7558	11.5313	-1.38589	0.463357	-2.99099	0.00278076	0.0186336	RP11-758N13.3	pseudogene	chr15	33129184	33129527	-
ENSG00000260306	8.26109	21.7439	15.0025	-1.3863	0.322557	-4.29784	1.72474e-05	0.000651197	RP11-645C24.5	lincRNA	chr16	21805416	21807080	-
ENSG00000139515	92.5272	242.504	167.516	-1.38732	0.496199	-2.79589	0.00517564	0.0281485	PDX1	protein_coding	chr13	28494157	28500368	+
ENSG00000257246	16.2229	42.7384	29.4807	-1.38744	0.498176	-2.78504	0.00535204	0.0288468	RP11-416A17.6	pseudogene	chr12	51518411	51519164	-
ENSG00000267659	19.3224	51.2337	35.278	-1.38837	0.449344	-3.08976	0.00200316	0.0151314	RP11-118B18.1	lincRNA	chr17	66587937	66760023	+
ENSG00000257576	3.81011	10.2992	7.05466	-1.3884	0.493592	-2.81284	0.0049106	0.0272319	RP11-153M3.1	pseudogene	chr12	56904786	56906487	+
ENSG00000203387	5.35706	14.6563	10.0067	-1.38877	0.487327	-2.84976	0.00437517	0.0251376	AC074019.2	pseudogene	chr2	229216836	229217931	-
ENSG00000151892	200.827	945.925	573.376	-1.38911	0.54627	-2.54291	0.0109934	0.0482396	GFRA1	protein_coding	chr10	117816444	118032979	-
ENSG00000238035	149.209	391.477	270.343	-1.38922	0.403777	-3.44057	0.000580494	0.00666211	AC138035.2	lincRNA	chr5	180733503	180755068	+
ENSG00000182230	56.3636	147.824	102.094	-1.38928	0.548596	-2.53244	0.0113273	0.0492005	FAM153B	protein_coding	chr5	175487692	175559261	+
ENSG00000251667	5.65097	15.2906	10.4708	-1.38966	0.456775	-3.04232	0.00234764	0.0166826	RP11-844P9.3	pseudogene	chr5	175735066	175736016	+
ENSG00000250131	11.5532	14.7251	13.1391	-1.38979	0.546877	-2.54132	0.0110434	0.04837	RP11-130F10.1	antisense	chr4	178366133	178598280	+
ENSG00000116652	4.67607	12.3522	8.51414	-1.38989	0.427637	-3.25015	0.00115344	0.0104258	DLEU2L	protein_coding	chr1	64014588	64015405	+
ENSG00000244378	5.2271	13.9474	9.58725	-1.39082	0.41577	-3.34518	0.000822294	0.00829121	RPS2P45	pseudogene	chr16	69067578	69069945	+
ENSG00000260763	9.05551	24.3307	16.6931	-1.39095	0.438278	-3.17366	0.0015053	0.0125154	RP11-445O3.3	lincRNA	chr5	4436963	4440372	-
ENSG00000258354	10.1384	26.9547	18.5466	-1.39099	0.479109	-2.90328	0.00369277	0.0224697	MIR3180-1	lincRNA	chr16	15003744	15005202	-
ENSG00000239920	14.8923	39.8087	27.3505	-1.39184	0.440456	-3.16	0.0015777	0.0129401	AC015691.13	antisense	chr11	5593552	5646126	-
ENSG00000204683	4.37442	11.6282	8.0013	-1.39192	0.461947	-3.01316	0.00258538	0.0177854	C10orf113	protein_coding	chr10	21414692	21435488	-
ENSG00000232931	313.787	823.763	568.775	-1.39209	0.413933	-3.36309	0.000770747	0.00794623	LINC00342	lincRNA	chr2	96472866	96481963	-
ENSG00000259172	8.31618	22.5629	15.4395	-1.39257	0.41972	-3.31785	0.000907125	0.00886025	RP11-299G20.2	antisense	chr15	101835624	101845942	+
ENSG00000231940	5.30519	14.6905	9.99786	-1.39285	0.427083	-3.26132	0.00110895	0.0101601	RPS7P3	pseudogene	chr1	233424614	233425193	-
ENSG00000244097	8.17619	22.034	15.1051	-1.39371	0.366169	-3.8062	0.00014112	0.00259645	RPS4XP17	pseudogene	chr17	560034	560787	-
ENSG00000267784	3.42116	9.137	6.27908	-1.39446	0.448048	-3.11231	0.0018563	0.0143849	RP11-171I2.1	antisense	chr2	179588184	179591773	+
ENSG00000257894	313.862	826.093	569.978	-1.39471	0.300389	-4.64302	3.43359e-06	0.000235889	RP1-78O14.1	lincRNA	chr12	79734985	79897176	-
ENSG00000189152	12.1283	32.1561	22.1422	-1.39472	0.480352	-2.90353	0.00368979	0.0224576	GRAPL	protein_coding	chr17	19030782	19062489	+
ENSG00000175985	26.1785	69.6029	47.8907	-1.39505	0.407076	-3.42699	0.000610313	0.00685919	PLEKHD1	protein_coding	chr14	69951409	69995215	+
ENSG00000203260	12.6498	33.7729	23.2114	-1.39611	0.422658	-3.30316	0.000956028	0.00919006	AL356475.1	pseudogene	chr1	169990599	169991390	-
ENSG00000258778	10.8293	29.1283	19.9788	-1.39629	0.463859	-3.01017	0.00261104	0.0178907	RP11-804M7.1	pseudogene	chr14	64201415	64202641	+
ENSG00000245164	20.1271	53.2766	36.7019	-1.39673	0.39099	-3.57229	0.000353875	0.0048593	LINC00861	lincRNA	chr8	126934552	126963493	-
ENSG00000240405	17.0786	45.8267	31.4526	-1.39675	0.376198	-3.71279	0.000204983	0.00333874	RP11-460N16.1	lincRNA	chr3	70048728	70064469	+
ENSG00000152932	104.578	275.382	189.98	-1.39695	0.50582	-2.76176	0.00574901	0.0303361	RAB3C	protein_coding	chr5	57878048	58155213	+
ENSG00000239511	4.85448	13.0414	8.94794	-1.39705	0.548498	-2.54705	0.0108639	0.0478448	POM121L7	protein_coding	chr22	21477050	21482352	-
ENSG00000226232	39.7754	105.402	72.5889	-1.39794	0.389213	-3.59172	0.000328503	0.00460951	RP11-419C5.2	pseudogene	chr16	70010291	70030091	-
ENSG00000183747	18.2255	21.0627	19.6441	-1.39805	0.478169	-2.92376	0.00345827	0.0215468	ACSM2A	protein_coding	chr16	20462783	20498991	+
ENSG00000177689	6.48187	17.5659	12.0239	-1.39841	0.484579	-2.88582	0.00390393	0.0232323	MAGEB10	protein_coding	chrX	27826107	27841131	+
ENSG00000165863	4.47619	12.1967	8.33645	-1.39925	0.499282	-2.80252	0.00507049	0.0277789	C10orf82	protein_coding	chr10	118423207	118429775	-
ENSG00000152779	48.4011	976.927	512.664	-1.3996	0.496592	-2.81842	0.00482613	0.0269498	SLC16A12	protein_coding	chr10	91190051	91316398	-
ENSG00000204172	351.408	928.802	640.105	-1.40057	0.344189	-4.06919	4.71759e-05	0.00124836	AGAP10	protein_coding	chr10	47191844	47239738	-
ENSG00000260372	10.1912	27.6593	18.9252	-1.40064	0.468259	-2.99117	0.00277915	0.0186336	AQP4-AS1	antisense	chr18	24235706	24770662	+
ENSG00000232803	57.5115	151.914	104.713	-1.40124	0.49155	-2.85066	0.0043629	0.0250864	RP11-93B14.5	antisense	chr20	61294371	61298076	-
ENSG00000259925	25.2015	67.0299	46.1157	-1.40172	0.445046	-3.14962	0.00163484	0.013211	CTA-363E6.2	lincRNA	chr16	19354969	19413015	-
ENSG00000218713	7.10377	19.2874	13.1956	-1.4018	0.46834	-2.99312	0.00276139	0.0185732	RP1-34L19.1	pseudogene	chr6	53071396	53073495	-
ENSG00000152463	12.4252	33.4912	22.9582	-1.40458	0.407904	-3.44339	0.000574462	0.00663177	OLAH	protein_coding	chr10	15074226	15115851	+
ENSG00000198035	81.2835	216.512	148.898	-1.40596	0.420816	-3.34102	0.000834712	0.00839705	AGAP9	protein_coding	chr10	48189612	48237508	+
ENSG00000242085	6.04046	16.5824	11.3114	-1.40663	0.409217	-3.43737	0.000587401	0.00671208	RPS20P33	pseudogene	chr14	105840955	105841308	+
ENSG00000253327	5.72795	15.6936	10.7108	-1.40728	0.324529	-4.33637	1.44854e-05	0.000575953	RAD21-AS1	antisense	chr8	117886663	117889107	+
ENSG00000226891	57.5031	153.284	105.393	-1.40732	0.346614	-4.06018	4.90351e-05	0.00127793	RP11-182I10.3	lincRNA	chr1	65437908	65468159	-
ENSG00000233061	6.32434	16.9607	11.6425	-1.40742	0.455111	-3.09247	0.00198499	0.0150245	TTLL7-IT1	sense_intronic	chr1	84444801	84449983	-
ENSG00000113905	32.0074	24.4259	28.2167	-1.40811	0.475414	-2.96187	0.00305781	0.0197923	HRG	protein_coding	chr3	186378005	186396029	+
ENSG00000240152	15.4612	41.6981	28.5796	-1.40841	0.404724	-3.47993	0.000501546	0.00607398	RP11-16N2.1	lincRNA	chr4	62009374	62019680	+
ENSG00000204576	202.127	537.958	370.043	-1.40892	0.34167	-4.12363	3.72949e-05	0.00108527	PRR3	protein_coding	chr6	30524663	30531500	+
ENSG00000230699	5.62028	15.3046	10.4625	-1.40928	0.491537	-2.86708	0.00414278	0.0242048	RP11-54O7.1	lincRNA	chr1	846815	850328	+
ENSG00000259776	7.05588	19.3816	13.2188	-1.40982	0.393517	-3.58261	0.00034018	0.00471737	RP11-544D21.2	lincRNA	chr1	239411108	239414118	-
ENSG00000055732	62.9329	167.544	115.239	-1.41052	0.460195	-3.06505	0.00217635	0.0159516	MCOLN3	protein_coding	chr1	85483765	85514182	-
ENSG00000242747	2.23925	6.36236	4.3008	-1.41098	0.491382	-2.87146	0.00408586	0.0239971	RP11-30K9.1	pseudogene	chr15	59161858	59162333	+
ENSG00000228750	11.4399	31.1381	21.289	-1.4115	0.471951	-2.99077	0.00278278	0.0186336	RP11-242F24.1	lincRNA	chr1	6784697	6790072	+
ENSG00000205885	293.528	782.014	537.771	-1.41167	0.361447	-3.90559	9.39952e-05	0.00197883	C1RL-AS1	antisense	chr12	7260648	7275097	+
ENSG00000196634	6.02171	16.4017	11.2117	-1.41203	0.533921	-2.64465	0.00817766	0.0390128	RP3-337D23.3	lincRNA	chr6	147480061	147502128	+
ENSG00000267452	13.4544	36.441	24.9477	-1.41249	0.321879	-4.38826	1.14261e-05	0.000492682	RP11-1018N14.5	lincRNA	chr17	49512788	49523163	+
ENSG00000262999	15.3872	41.7815	28.5844	-1.41319	0.407518	-3.46779	0.00052475	0.00623071	CTD-3088G3.6	antisense	chr16	11559116	11567030	+
ENSG00000187997	13.839	37.3855	25.6123	-1.41332	0.438913	-3.22004	0.00128173	0.0111821	C17orf99	protein_coding	chr17	76142434	76162258	+
[truncated: 1,231 more rows]
